# Supplementary material for: Novel 1,3,5-Triazinyl Aminobenzenesulfonamides Incorporating Aminoalcohol, Aminochalcone and Aminostilbene Structural Motifs as Potent Anti-VRE Agents, and Carbonic Anhydrases I, II, VII, IX, and XII Inhibitors
Source: Int J Mol Sci. 2021 Dec 26;23(1):231. doi: 10.3390/ijms23010231 (PMC8745223; doi:10.3390/ijms23010231)
Supplement: Supplementary file 1 [file ijms-23-00231-s001.zip]

Archive with 20 entries (19 files):
- Docking against hCAIX.pdf
- structure files/
- structure files/ligand_17_in_hCA_IX.pdb
- structure files/ligand_21-bidentate_in_enterococcal_CA.pdb
- structure files/ligand_21-monodentate_in_enterococcal_CA.pdb
- structure files/ligand_25_in_enterococcal_CA.pdb
- structure files/ligand_30_in_hCA_IX.pdb
- structure files/ligand_32_in_enterococcal_CA.pdb
- structure files/ligand_37_in_hCA_IX.pdb
- structure files/ligand_38_in_hCA_IX.pdb
- structure files/ligand_40_in_hCA_IX.pdb
- structure files/ligand_41_in_hCA_IX.pdb
- structure files/ligand_43_in_hCA_IX.pdb
- structure files/ligand_4_in_hCA_IX.pdb
- structure files/ligand_7_in_enterococcal_CA.pdb
- structure files/ligand_9-R_in_enterococcal_CA.pdb
- structure files/ligand_9-S_in_enterococcal_CA.pdb
- Suppl. inf. ADMET.out
- Suppl. inf. Fig. 2 CAIX-acetazolamide - validation.png
- Supplemetary information.pdf
