# Supplementary material for: Novel 1,3,5-Triazinyl Aminobenzenesulfonamides Incorporating Aminoalcohol, Aminochalcone and Aminostilbene Structural Motifs as Potent Anti-VRE Agents, and Carbonic Anhydrases I, II, VII, IX, and XII Inhibitors
Source: Int J Mol Sci. 2021 Dec 26;23(1):231. doi: 10.3390/ijms23010231 (PMC8745223; doi:10.3390/ijms23010231)
Supplement: Supplementary file 1 [file ijms-23-00231-s001.zip › structure files/ligand_40_in_hCA_IX.pdb]

TITLE     40
REMARK   4      COMPLIES WITH FORMAT V. 3.0, 1-DEC-2006
REMARK 888
REMARK 888 WRITTEN BY MAESTRO (A PRODUCT OF SCHRODINGER, LLC)
SEQRES   1 A  257  GLY PRO ASP GLN SER HIS TRP ARG TYR GLY GLY ASP PRO
SEQRES   2 A  257  PRO TRP PRO ARG VAL SER PRO ALA CYS ALA GLY ARG PHE
SEQRES   3 A  257  GLN SER PRO VAL ASP ILE ARG PRO GLN LEU ALA ALA PHE
SEQRES   4 A  257  SER PRO ALA LEU ARG PRO LEU GLU LEU LEU GLY PHE GLN
SEQRES   5 A  257  LEU PRO PRO LEU PRO GLU LEU ARG LEU ARG ASN ASN GLY
SEQRES   6 A  257  HIS SER VAL GLN LEU THR LEU PRO PRO GLY LEU GLU MET
SEQRES   7 A  257  ALA LEU GLY PRO GLY ARG GLU TYR ARG ALA LEU GLN LEU
SEQRES   8 A  257  HIS LEU HIS TRP GLY ALA ALA GLY ARG PRO GLY SER GLU
SEQRES   9 A  257  HIS THR VAL GLU GLY HIS ARG PHE PRO ALA GLU ILE HIS
SEQRES  10 A  257  VAL VAL HIS LEU SER THR ALA PHE ALA ARG VAL ASP GLU
SEQRES  11 A  257  ALA LEU GLY ARG PRO GLY GLY LEU ALA VAL LEU ALA ALA
SEQRES  12 A  257  PHE LEU GLU GLU GLY PRO GLU GLU ASN SER ALA TYR GLU
SEQRES  13 A  257  GLN LEU LEU SER ARG LEU GLU GLU ILE ALA GLU GLU GLY
SEQRES  14 A  257  SER GLU THR GLN VAL PRO GLY LEU ASP ILE SER ALA LEU
SEQRES  15 A  257  LEU PRO SER ASP PHE SER ARG TYR PHE GLN TYR GLU GLY
SEQRES  16 A  257  SER LEU THR THR PRO PRO CYS ALA GLN GLY VAL ILE TRP
SEQRES  17 A  257  THR VAL PHE ASN GLN THR VAL MET LEU SER ALA LYS GLN
SEQRES  18 A  257  LEU HIS THR LEU SER ASP THR LEU TRP GLY PRO GLY ASP
SEQRES  19 A  257  SER ARG LEU GLN LEU ASN PHE ARG ALA THR GLN PRO LEU
SEQRES  20 A  257  ASN GLY ARG VAL ILE GLU ALA SER PHE PRO
HELIX    1   1 VAL A  131  ALA A  134  1
HELIX    2   2 SER A  155  LEU A  161  1
HELIX    3   3 ALA A  220  ASP A  227A 1
HELIX    4   4 VAL A  131  ALA A  134  1
HELIX    5   5 SER A  155  LEU A  161  1
HELIX    6   6 ALA A  220  ASP A  227A 1
HELIX    7   7 HIS A  224  HIS A  224  1
TURN     1   1 GLY A   0  VAL A  31
TURN     2   2 ARG A  34  ALA A  38
TURN     3   3 SER A  41  LEU A  47
TURN     4   4 GLY A  50A GLU A  56
TURN     5   5 ASN A  62  SER A  65
TURN     6   6 LEU A  70  LEU A  77
TURN     7   7 PRO A  84  GLY A  85
TURN     8   8 TRP A  97  HIS A 107
TURN     9   9 GLU A 110  GLY A 111
TURN    10  10 PHE A 114  PRO A 115
TURN    11  11 THR A 125  ARG A 130
TURN    12  12 LEU A 135  GLY A 140
TURN    13  13 PRO A 151A ASN A 154
TURN    14  14 SER A 162  SER A 172
TURN    15  15 PRO A 177  ARG A 190
TURN    16  16 LEU A 198  ALA A 204
TURN    17  17 ASN A 213  THR A 215
TURN    18  18 THR A 228  ILE A 256
TURN    19  19 SER A 259  PRO A 261
TURN    20  20 GLY A   0  VAL A  31
TURN    21  21 ARG A  34  ALA A  38
TURN    22  22 SER A  41  LEU A  47
TURN    23  23 GLY A  50A GLU A  56
TURN    24  24 ASN A  62  SER A  65
TURN    25  25 LEU A  70  LEU A  77
TURN    26  26 PRO A  84  GLY A  85
TURN    27  27 TRP A  97  HIS A 107
TURN    28  28 GLU A 110  GLY A 111
TURN    29  29 PHE A 114  PRO A 115
TURN    30  30 THR A 125  ARG A 130
TURN    31  31 LEU A 135  GLY A 140
TURN    32  32 PRO A 151A ASN A 154
TURN    33  33 SER A 162  SER A 172
TURN    34  34 PRO A 177  ARG A 190
TURN    35  35 LEU A 198  ALA A 204
TURN    36  36 ASN A 213  THR A 215
TURN    37  37 THR A 228  ILE A 256
TURN    38  38 SER A 259  PRO A 261
TURN    39  39 ASN A 213  HIS A  64
SHEET    1   1 1 ASP A  32  ILE A  33  0
SHEET    1   2 1 ALA A  39  PHE A  40  0
SHEET    1   3 1 GLU A  48  LEU A  50  0
SHEET    1   4 1 LEU A  57  ASN A  61  0
SHEET    1   5 1 VAL A  66  THR A  69  0
SHEET    1   6 1 GLU A  78  GLY A  82  0
SHEET    1   7 1 ARG A  86  HIS A  96  0
SHEET    1   8 1 THR A 108  VAL A 109  0
SHEET    1   9 1 HIS A 112  ARG A 113  0
SHEET    1  10 1 ALA A 116  SER A 124  0
SHEET    1  11 1 LEU A 141  GLY A 151  0
SHEET    1  12 1 GLU A 173  VAL A 176  0
SHEET    1  13 1 TYR A 191  SER A 197  0
SHEET    1  14 1 GLN A 205  PHE A 212  0
SHEET    1  15 1 VAL A 216  SER A 219  0
SHEET    1  16 1 GLU A 257  ALA A 258  0
SHEET    1  17 1 ASP A  32  ILE A  33  0
SHEET    1  18 1 ALA A  39  PHE A  40  0
SHEET    1  19 1 GLU A  48  LEU A  50  0
SHEET    1  20 1 LEU A  57  ASN A  61  0
SHEET    1  21 1 VAL A  66  THR A  69  0
SHEET    1  22 1 GLU A  78  GLY A  82  0
SHEET    1  23 1 ARG A  86  HIS A  96  0
SHEET    1  24 1 THR A 108  VAL A 109  0
SHEET    1  25 1 HIS A 112  ARG A 113  0
SHEET    1  26 1 ALA A 116  SER A 124  0
SHEET    1  27 1 LEU A 141  GLY A 151  0
SHEET    1  28 1 GLU A 173  VAL A 176  0
SHEET    1  29 1 TYR A 191  SER A 197  0
SHEET    1  30 1 GLN A 205  PHE A 212  0
SHEET    1  31 1 VAL A 216  SER A 219  0
SHEET    1  32 1 GLU A 257  ALA A 258  0
SHEET    1  33 1 HIS A 119  HIS A 119  0
SSBOND   1 CYS A   23    CYS A  203                          1555   1555  2.03
ATOM      1  N   GLY A   0      35.557  28.894 -36.404  1.00 37.30           N1+
ATOM      2  CA  GLY A   0      36.940  29.113 -36.902  1.00 35.06           C  
ATOM      3  C   GLY A   0      37.631  27.762 -37.168  1.00 33.56           C  
ATOM      4  O   GLY A   0      37.073  26.689 -36.908  1.00 32.56           O  
ATOM      5  H1  GLY A   0      35.091  29.771 -36.227  1.00  0.00           H  
ATOM      6  H2  GLY A   0      35.004  28.382 -37.075  1.00  0.00           H  
ATOM      7  H3  GLY A   0      35.566  28.372 -35.537  1.00  0.00           H  
ATOM      8  HA3 GLY A   0      37.438  29.678 -36.115  1.00  0.00           H  
ATOM      9  HA2 GLY A   0      36.830  29.712 -37.805  1.00  0.00           H  
ATOM     10  N   PRO A   0A     38.865  27.790 -37.721  1.00 32.23           N  
ATOM     11  CA  PRO A   0A     39.653  26.574 -37.933  1.00 31.24           C  
ATOM     12  C   PRO A   0A     40.153  25.960 -36.627  1.00 29.33           C  
ATOM     13  O   PRO A   0A     40.389  26.669 -35.645  1.00 29.23           O  
ATOM     14  CB  PRO A   0A     40.792  27.058 -38.825  1.00 31.95           C  
ATOM     15  CG  PRO A   0A     41.019  28.450 -38.332  1.00 33.00           C  
ATOM     16  CD  PRO A   0A     39.604  28.984 -38.170  1.00 32.87           C  
ATOM     17  HA  PRO A   0A     39.053  25.842 -38.473  1.00  0.00           H  
ATOM     18  HB3 PRO A   0A     40.448  27.094 -39.859  1.00  0.00           H  
ATOM     19  HB2 PRO A   0A     41.681  26.458 -38.628  1.00  0.00           H  
ATOM     20  HG3 PRO A   0A     41.534  29.025 -39.103  1.00  0.00           H  
ATOM     21  HG2 PRO A   0A     41.503  28.412 -37.356  1.00  0.00           H  
ATOM     22  HD2 PRO A   0A     39.591  29.733 -37.378  1.00  0.00           H  
ATOM     23  HD3 PRO A   0A     39.224  29.296 -39.143  1.00  0.00           H  
ATOM     24  N   ASP A   0B     40.283  24.626 -36.631  1.00 26.24           N  
ATOM     25  CA  ASP A   0B     40.832  23.814 -35.533  1.00 25.53           C  
ATOM     26  C   ASP A   0B     40.052  23.990 -34.213  1.00 25.70           C  
ATOM     27  O   ASP A   0B     40.643  23.917 -33.138  1.00 24.54           O  
ATOM     28  CB  ASP A   0B     42.365  23.974 -35.323  1.00 22.52           C  
ATOM     29  CG  ASP A   0B     43.227  23.867 -36.585  1.00 21.47           C  
ATOM     30  OD1 ASP A   0B     42.762  23.267 -37.578  1.00 18.69           O  
ATOM     31  OD2 ASP A   0B     44.388  24.321 -36.514  1.00 21.46           O1-
ATOM     32  H   ASP A   0B     40.089  24.121 -37.482  1.00  0.00           H  
ATOM     33  HA  ASP A   0B     40.660  22.777 -35.825  1.00  0.00           H  
ATOM     34  HB3 ASP A   0B     42.717  23.221 -34.617  1.00  0.00           H  
ATOM     35  HB2 ASP A   0B     42.549  24.952 -34.874  1.00  0.00           H  
ATOM     36  N   GLN A   2      38.734  24.220 -34.331  1.00 26.27           N  
ATOM     37  CA  GLN A   2      37.807  24.629 -33.268  1.00 27.59           C  
ATOM     38  C   GLN A   2      37.873  23.761 -31.994  1.00 26.07           C  
ATOM     39  O   GLN A   2      37.652  24.274 -30.901  1.00 27.48           O  
ATOM     40  CB  GLN A   2      36.377  24.629 -33.864  1.00 31.50           C  
ATOM     41  CG  GLN A   2      35.291  25.316 -33.009  1.00 38.11           C  
ATOM     42  CD  GLN A   2      35.537  26.816 -32.861  1.00 40.64           C  
ATOM     43  OE1 GLN A   2      35.778  27.516 -33.839  1.00 41.92           O  
ATOM     44  NE2 GLN A   2      35.476  27.332 -31.647  1.00 42.34           N  
ATOM     45  H   GLN A   2      38.381  24.316 -35.271  1.00  0.00           H  
ATOM     46  HA  GLN A   2      38.093  25.644 -32.987  1.00  0.00           H  
ATOM     47  HB3 GLN A   2      36.069  23.602 -34.062  1.00  0.00           H  
ATOM     48  HB2 GLN A   2      36.393  25.118 -34.840  1.00  0.00           H  
ATOM     49  HG3 GLN A   2      35.213  24.842 -32.030  1.00  0.00           H  
ATOM     50  HG2 GLN A   2      34.320  25.188 -33.488  1.00  0.00           H  
ATOM     51 HE22 GLN A   2      35.703  28.310 -31.479  1.00  0.00           H  
ATOM     52 HE21 GLN A   2      35.275  26.765 -30.823  1.00  0.00           H  
ATOM     53  N   SER A   3      38.186  22.473 -32.172  1.00 24.09           N  
ATOM     54  CA  SER A   3      38.339  21.468 -31.129  1.00 23.66           C  
ATOM     55  C   SER A   3      39.570  21.672 -30.216  1.00 23.10           C  
ATOM     56  O   SER A   3      39.628  21.029 -29.167  1.00 24.81           O  
ATOM     57  CB  SER A   3      38.434  20.095 -31.823  1.00 24.39           C  
ATOM     58  OG  SER A   3      37.385  19.928 -32.767  1.00 28.15           O  
ATOM     59  H   SER A   3      38.277  22.116 -33.111  1.00  0.00           H  
ATOM     60  HA  SER A   3      37.440  21.484 -30.514  1.00  0.00           H  
ATOM     61  HB3 SER A   3      38.384  19.295 -31.081  1.00  0.00           H  
ATOM     62  HB2 SER A   3      39.391  19.988 -32.337  1.00  0.00           H  
ATOM     63  HG  SER A   3      37.419  19.023 -33.098  1.00  0.00           H  
ATOM     64  N   HIS A   4      40.547  22.499 -30.626  1.00 20.13           N  
ATOM     65  CA  HIS A   4      41.762  22.771 -29.856  1.00 17.35           C  
ATOM     66  C   HIS A   4      41.499  23.733 -28.688  1.00 16.23           C  
ATOM     67  O   HIS A   4      40.710  24.668 -28.816  1.00 15.53           O  
ATOM     68  CB  HIS A   4      42.869  23.334 -30.779  1.00 16.55           C  
ATOM     69  CG  HIS A   4      44.153  23.683 -30.064  1.00 17.84           C  
ATOM     70  ND1 HIS A   4      44.471  24.988 -29.669  1.00 18.21           N  
ATOM     71  CD2 HIS A   4      45.155  22.840 -29.634  1.00 16.27           C  
ATOM     72  CE1 HIS A   4      45.620  24.886 -29.014  1.00 17.66           C  
ATOM     73  NE2 HIS A   4      46.071  23.633 -28.961  1.00 18.35           N  
ATOM     74  H   HIS A   4      40.417  23.057 -31.466  1.00  0.00           H  
ATOM     75  HA  HIS A   4      42.118  21.825 -29.443  1.00  0.00           H  
ATOM     76  HB3 HIS A   4      42.513  24.236 -31.278  1.00  0.00           H  
ATOM     77  HB2 HIS A   4      43.100  22.617 -31.567  1.00  0.00           H  
ATOM     78  HD2 HIS A   4      45.273  21.770 -29.730  1.00  0.00           H  
ATOM     79  HE1 HIS A   4      46.132  25.727 -28.568  1.00  0.00           H  
ATOM     80  HE2 HIS A   4      46.920  23.326 -28.504  1.00  0.00           H  
ATOM     81  N   TRP A   5      42.242  23.517 -27.601  1.00 14.58           N  
ATOM     82  CA  TRP A   5      42.361  24.395 -26.450  1.00 15.60           C  
ATOM     83  C   TRP A   5      43.558  23.901 -25.630  1.00 15.72           C  
ATOM     84  O   TRP A   5      44.079  22.810 -25.883  1.00 15.82           O  
ATOM     85  CB  TRP A   5      41.061  24.398 -25.623  1.00 13.93           C  
ATOM     86  CG  TRP A   5      40.631  23.100 -25.006  1.00 13.46           C  
ATOM     87  CD1 TRP A   5      39.955  22.113 -25.635  1.00 14.35           C  
ATOM     88  CD2 TRP A   5      40.879  22.614 -23.654  1.00 12.25           C  
ATOM     89  NE1 TRP A   5      39.736  21.071 -24.758  1.00 13.60           N  
ATOM     90  CE2 TRP A   5      40.300  21.316 -23.524  1.00 13.10           C  
ATOM     91  CE3 TRP A   5      41.529  23.144 -22.518  1.00 11.67           C  
ATOM     92  CZ2 TRP A   5      40.380  20.578 -22.333  1.00 12.55           C  
ATOM     93  CZ3 TRP A   5      41.625  22.411 -21.320  1.00 13.11           C  
ATOM     94  CH2 TRP A   5      41.061  21.126 -21.231  1.00 12.22           C  
ATOM     95  H   TRP A   5      42.885  22.738 -27.563  1.00  0.00           H  
ATOM     96  HA  TRP A   5      42.572  25.404 -26.809  1.00  0.00           H  
ATOM     97  HB3 TRP A   5      40.252  24.745 -26.255  1.00  0.00           H  
ATOM     98  HB2 TRP A   5      41.136  25.134 -24.822  1.00  0.00           H  
ATOM     99  HD1 TRP A   5      39.634  22.155 -26.666  1.00  0.00           H  
ATOM    100  HE1 TRP A   5      39.216  20.240 -25.018  1.00  0.00           H  
ATOM    101  HE3 TRP A   5      41.950  24.134 -22.573  1.00  0.00           H  
ATOM    102  HZ2 TRP A   5      39.950  19.591 -22.267  1.00  0.00           H  
ATOM    103  HZ3 TRP A   5      42.136  22.831 -20.467  1.00  0.00           H  
ATOM    104  HH2 TRP A   5      41.155  20.556 -20.317  1.00  0.00           H  
ATOM    105  N   ARG A   6      43.953  24.691 -24.633  1.00 14.97           N  
ATOM    106  CA  ARG A   6      44.920  24.318 -23.612  1.00 14.45           C  
ATOM    107  C   ARG A   6      44.595  25.114 -22.343  1.00 14.98           C  
ATOM    108  O   ARG A   6      43.807  26.063 -22.399  1.00 14.18           O  
ATOM    109  CB  ARG A   6      46.360  24.591 -24.108  1.00 14.81           C  
ATOM    110  CG  ARG A   6      46.638  26.047 -24.535  1.00 16.11           C  
ATOM    111  CD  ARG A   6      48.133  26.353 -24.676  1.00 15.54           C  
ATOM    112  NE  ARG A   6      48.338  27.649 -25.329  1.00 15.67           N  
ATOM    113  CZ  ARG A   6      49.455  28.388 -25.342  1.00 16.40           C  
ATOM    114  NH1 ARG A   6      50.556  28.000 -24.691  1.00 14.76           N  
ATOM    115  NH2 ARG A   6      49.453  29.535 -26.025  1.00 14.48           N1+
ATOM    116  H   ARG A   6      43.474  25.561 -24.438  1.00  0.00           H  
ATOM    117  HA  ARG A   6      44.805  23.257 -23.378  1.00  0.00           H  
ATOM    118  HB3 ARG A   6      46.586  23.927 -24.944  1.00  0.00           H  
ATOM    119  HB2 ARG A   6      47.060  24.312 -23.318  1.00  0.00           H  
ATOM    120  HG3 ARG A   6      46.290  26.693 -23.728  1.00  0.00           H  
ATOM    121  HG2 ARG A   6      46.067  26.348 -25.415  1.00  0.00           H  
ATOM    122  HD3 ARG A   6      48.711  25.538 -25.114  1.00  0.00           H  
ATOM    123  HD2 ARG A   6      48.518  26.503 -23.666  1.00  0.00           H  
ATOM    124  HE  ARG A   6      47.530  27.992 -25.848  1.00  0.00           H  
ATOM    125 HH12 ARG A   6      51.397  28.559 -24.703  1.00  0.00           H  
ATOM    126 HH11 ARG A   6      50.563  27.136 -24.169  1.00  0.00           H  
ATOM    127 HH22 ARG A   6      50.275  30.120 -26.070  1.00  0.00           H  
ATOM    128 HH21 ARG A   6      48.628  29.816 -26.536  1.00  0.00           H  
ATOM    129  N   TYR A   7      45.256  24.739 -21.248  1.00 14.95           N  
ATOM    130  CA  TYR A   7      45.379  25.561 -20.050  1.00 17.41           C  
ATOM    131  C   TYR A   7      46.568  26.529 -20.232  1.00 17.89           C  
ATOM    132  O   TYR A   7      47.522  26.204 -20.943  1.00 18.53           O  
ATOM    133  CB  TYR A   7      45.614  24.645 -18.829  1.00 16.35           C  
ATOM    134  CG  TYR A   7      44.497  23.664 -18.503  1.00 15.90           C  
ATOM    135  CD1 TYR A   7      44.567  22.326 -18.949  1.00 13.52           C  
ATOM    136  CD2 TYR A   7      43.409  24.071 -17.701  1.00 13.86           C  
ATOM    137  CE1 TYR A   7      43.582  21.397 -18.561  1.00 14.90           C  
ATOM    138  CE2 TYR A   7      42.422  23.143 -17.317  1.00 13.61           C  
ATOM    139  CZ  TYR A   7      42.525  21.799 -17.724  1.00 12.83           C  
ATOM    140  OH  TYR A   7      41.631  20.874 -17.281  1.00 13.24           O  
ATOM    141  H   TYR A   7      45.915  23.980 -21.307  1.00  0.00           H  
ATOM    142  HA  TYR A   7      44.461  26.133 -19.895  1.00  0.00           H  
ATOM    143  HB3 TYR A   7      45.774  25.261 -17.942  1.00  0.00           H  
ATOM    144  HB2 TYR A   7      46.543  24.086 -18.955  1.00  0.00           H  
ATOM    145  HD1 TYR A   7      45.392  21.993 -19.562  1.00  0.00           H  
ATOM    146  HD2 TYR A   7      43.344  25.087 -17.340  1.00  0.00           H  
ATOM    147  HE1 TYR A   7      43.652  20.365 -18.875  1.00  0.00           H  
ATOM    148  HE2 TYR A   7      41.610  23.461 -16.680  1.00  0.00           H  
ATOM    149  HH  TYR A   7      41.056  21.184 -16.573  1.00  0.00           H  
ATOM    150  N   GLY A   8      46.499  27.686 -19.566  1.00 18.81           N  
ATOM    151  CA  GLY A   8      47.537  28.703 -19.557  1.00 19.69           C  
ATOM    152  C   GLY A   8      47.889  29.455 -20.827  1.00 20.73           C  
ATOM    153  O   GLY A   8      49.016  29.927 -20.956  1.00 22.01           O  
ATOM    154  H   GLY A   8      45.628  27.879 -19.093  1.00  0.00           H  
ATOM    155  HA3 GLY A   8      48.447  28.275 -19.137  1.00  0.00           H  
ATOM    156  HA2 GLY A   8      47.319  29.424 -18.769  1.00  0.00           H  
ATOM    157  N   GLY A   9      46.952  29.592 -21.760  1.00 18.64           N  
ATOM    158  CA  GLY A   9      47.272  30.320 -22.975  1.00 17.33           C  
ATOM    159  C   GLY A   9      46.229  30.248 -24.069  1.00 17.55           C  
ATOM    160  O   GLY A   9      45.259  29.488 -23.969  1.00 16.86           O  
ATOM    161  H   GLY A   9      46.035  29.194 -21.617  1.00  0.00           H  
ATOM    162  HA3 GLY A   9      48.227  29.968 -23.364  1.00  0.00           H  
ATOM    163  HA2 GLY A   9      47.465  31.364 -22.729  1.00  0.00           H  
ATOM    164  N  AASP A  10      46.426  31.046 -25.116  0.50 16.71           N  
ATOM    165  N  BASP A  10      46.435  31.037 -25.119  0.50 17.32           N  
ATOM    166  CA AASP A  10      45.501  31.082 -26.240  0.50 16.40           C  
ATOM    167  CA BASP A  10      45.517  31.082 -26.252  0.50 17.49           C  
ATOM    168  C  AASP A  10      45.330  29.690 -26.832  0.50 16.55           C  
ATOM    169  C  BASP A  10      45.335  29.688 -26.839  0.50 17.20           C  
ATOM    170  O  AASP A  10      46.215  28.841 -26.706  0.50 16.90           O  
ATOM    171  O  BASP A  10      46.217  28.835 -26.716  0.50 17.53           O  
ATOM    172  CB AASP A  10      46.007  32.041 -27.324  0.50 16.86           C  
ATOM    173  CB BASP A  10      46.053  32.037 -27.326  0.50 19.28           C  
ATOM    174  CG AASP A  10      46.177  33.459 -26.818  0.50 17.74           C  
ATOM    175  CG BASP A  10      47.299  31.508 -28.012  0.50 21.50           C  
ATOM    176  OD1AASP A  10      45.251  33.975 -26.155  0.50 15.90           O  
ATOM    177  OD1BASP A  10      48.242  31.088 -27.308  0.50 22.94           O  
ATOM    178  OD2AASP A  10      47.236  34.063 -27.095  0.50 20.32           O1-
ATOM    179  OD2BASP A  10      47.342  31.522 -29.260  0.50 23.06           O1-
ATOM    180  H  AASP A  10      47.236  31.650 -25.145  0.50  0.00           H  
ATOM    181  H  BASP A  10      47.250  31.633 -25.151  0.50  0.00           H  
ATOM    182  HA AASP A  10      44.531  31.433 -25.886  0.50  0.00           H  
ATOM    183  HA BASP A  10      44.550  31.448 -25.907  0.50  0.00           H  
ATOM    184  HB3AASP A  10      45.312  32.037 -28.164  0.50  0.00           H  
ATOM    185  HB3BASP A  10      46.271  33.005 -26.873  0.50  0.00           H  
ATOM    186  HB2AASP A  10      46.958  31.678 -27.713  0.50  0.00           H  
ATOM    187  HB2BASP A  10      45.277  32.216 -28.070  0.50  0.00           H  
ATOM    188  N   PRO A  11      44.197  29.442 -27.509  1.00 17.08           N  
ATOM    189  CA  PRO A  11      43.097  30.388 -27.743  1.00 16.04           C  
ATOM    190  C   PRO A  11      42.217  30.681 -26.528  1.00 17.29           C  
ATOM    191  O   PRO A  11      42.073  29.846 -25.637  1.00 17.89           O  
ATOM    192  CB  PRO A  11      42.306  29.710 -28.850  1.00 14.71           C  
ATOM    193  CG  PRO A  11      42.407  28.265 -28.458  1.00 16.46           C  
ATOM    194  CD  PRO A  11      43.890  28.133 -28.119  1.00 16.84           C  
ATOM    195  HA  PRO A  11      43.507  31.325 -28.120  1.00  0.00           H  
ATOM    196  HB3 PRO A  11      42.818  29.861 -29.800  1.00  0.00           H  
ATOM    197  HB2 PRO A  11      41.264  30.025 -28.790  1.00  0.00           H  
ATOM    198  HG3 PRO A  11      42.181  27.642 -29.324  1.00  0.00           H  
ATOM    199  HG2 PRO A  11      41.817  28.095 -27.558  1.00  0.00           H  
ATOM    200  HD2 PRO A  11      44.019  27.350 -27.372  1.00  0.00           H  
ATOM    201  HD3 PRO A  11      44.461  28.024 -29.041  1.00  0.00           H  
ATOM    202  N   PRO A  15      41.624  31.886 -26.475  1.00 18.04           N  
ATOM    203  CA  PRO A  15      40.754  32.233 -25.343  1.00 16.16           C  
ATOM    204  C   PRO A  15      39.616  31.213 -25.371  1.00 14.96           C  
ATOM    205  O   PRO A  15      39.052  30.951 -26.430  1.00 15.29           O  
ATOM    206  CB  PRO A  15      40.267  33.639 -25.697  1.00 15.67           C  
ATOM    207  CG  PRO A  15      41.400  34.198 -26.525  1.00 17.91           C  
ATOM    208  CD  PRO A  15      41.767  33.023 -27.405  1.00 17.23           C  
ATOM    209  HA  PRO A  15      41.293  32.215 -24.396  1.00  0.00           H  
ATOM    210  HB3 PRO A  15      40.166  34.225 -24.783  1.00  0.00           H  
ATOM    211  HB2 PRO A  15      39.372  33.565 -26.315  1.00  0.00           H  
ATOM    212  HG3 PRO A  15      42.240  34.432 -25.871  1.00  0.00           H  
ATOM    213  HG2 PRO A  15      41.023  35.009 -27.147  1.00  0.00           H  
ATOM    214  HD2 PRO A  15      41.029  32.928 -28.202  1.00  0.00           H  
ATOM    215  HD3 PRO A  15      42.811  33.112 -27.705  1.00  0.00           H  
ATOM    216  N   TRP A  16      39.279  30.632 -24.226  1.00 14.29           N  
ATOM    217  CA  TRP A  16      38.212  29.632 -24.200  1.00 15.39           C  
ATOM    218  C   TRP A  16      36.886  30.096 -24.810  1.00 14.08           C  
ATOM    219  O   TRP A  16      36.208  29.324 -25.483  1.00 14.96           O  
ATOM    220  CB  TRP A  16      38.025  29.110 -22.772  1.00 13.74           C  
ATOM    221  CG  TRP A  16      39.127  28.156 -22.370  1.00 16.00           C  
ATOM    222  CD1 TRP A  16      40.335  27.983 -22.999  1.00 14.91           C  
ATOM    223  CD2 TRP A  16      39.126  27.255 -21.256  1.00 15.09           C  
ATOM    224  NE1 TRP A  16      41.080  27.031 -22.344  1.00 14.41           N  
ATOM    225  CE2 TRP A  16      40.363  26.568 -21.272  1.00 14.94           C  
ATOM    226  CE3 TRP A  16      38.200  26.961 -20.245  1.00 15.30           C  
ATOM    227  CZ2 TRP A  16      40.697  25.603 -20.314  1.00 15.17           C  
ATOM    228  CZ3 TRP A  16      38.532  26.002 -19.292  1.00 14.74           C  
ATOM    229  CH2 TRP A  16      39.771  25.335 -19.335  1.00 15.60           C  
ATOM    230  H   TRP A  16      39.759  30.880 -23.373  1.00  0.00           H  
ATOM    231  HA  TRP A  16      38.556  28.789 -24.800  1.00  0.00           H  
ATOM    232  HB3 TRP A  16      37.062  28.604 -22.694  1.00  0.00           H  
ATOM    233  HB2 TRP A  16      38.002  29.950 -22.078  1.00  0.00           H  
ATOM    234  HD1 TRP A  16      40.574  28.561 -23.879  1.00  0.00           H  
ATOM    235  HE1 TRP A  16      41.999  26.786 -22.684  1.00  0.00           H  
ATOM    236  HE3 TRP A  16      37.252  27.477 -20.215  1.00  0.00           H  
ATOM    237  HZ2 TRP A  16      41.652  25.102 -20.363  1.00  0.00           H  
ATOM    238  HZ3 TRP A  16      37.835  25.759 -18.504  1.00  0.00           H  
ATOM    239  HH2 TRP A  16      39.986  24.597 -18.576  1.00  0.00           H  
ATOM    240  N   PRO A  17      36.469  31.382 -24.645  1.00 15.01           N  
ATOM    241  CA  PRO A  17      35.282  31.906 -25.359  1.00 16.21           C  
ATOM    242  C   PRO A  17      35.326  31.857 -26.901  1.00 17.67           C  
ATOM    243  O   PRO A  17      34.267  31.897 -27.520  1.00 18.31           O  
ATOM    244  CB  PRO A  17      35.122  33.339 -24.832  1.00 14.58           C  
ATOM    245  CG  PRO A  17      35.761  33.301 -23.454  1.00 15.07           C  
ATOM    246  CD  PRO A  17      36.941  32.366 -23.664  1.00 13.64           C  
ATOM    247  HA  PRO A  17      34.424  31.321 -25.024  1.00  0.00           H  
ATOM    248  HB3 PRO A  17      34.079  33.657 -24.798  1.00  0.00           H  
ATOM    249  HB2 PRO A  17      35.660  34.044 -25.468  1.00  0.00           H  
ATOM    250  HG3 PRO A  17      35.073  32.851 -22.738  1.00  0.00           H  
ATOM    251  HG2 PRO A  17      36.045  34.284 -23.077  1.00  0.00           H  
ATOM    252  HD2 PRO A  17      37.776  32.927 -24.083  1.00  0.00           H  
ATOM    253  HD3 PRO A  17      37.258  31.930 -22.718  1.00  0.00           H  
ATOM    254  N   ARG A  18      36.523  31.755 -27.498  1.00 17.40           N  
ATOM    255  CA  ARG A  18      36.698  31.509 -28.930  1.00 17.60           C  
ATOM    256  C   ARG A  18      36.673  30.006 -29.255  1.00 18.19           C  
ATOM    257  O   ARG A  18      36.303  29.653 -30.372  1.00 20.00           O  
ATOM    258  CB  ARG A  18      38.011  32.153 -29.425  1.00 18.36           C  
ATOM    259  CG  ARG A  18      38.135  33.665 -29.155  1.00 20.04           C  
ATOM    260  CD  ARG A  18      36.998  34.502 -29.762  1.00 21.48           C  
ATOM    261  NE  ARG A  18      37.281  35.942 -29.683  1.00 24.38           N  
ATOM    262  CZ  ARG A  18      38.034  36.645 -30.542  1.00 26.26           C  
ATOM    263  NH1 ARG A  18      38.595  36.064 -31.608  1.00 23.33           N  
ATOM    264  NH2 ARG A  18      38.226  37.949 -30.328  1.00 26.50           N1+
ATOM    265  H   ARG A  18      37.365  31.656 -26.939  1.00  0.00           H  
ATOM    266  HA  ARG A  18      35.867  31.955 -29.481  1.00  0.00           H  
ATOM    267  HB3 ARG A  18      38.114  31.978 -30.497  1.00  0.00           H  
ATOM    268  HB2 ARG A  18      38.860  31.645 -28.964  1.00  0.00           H  
ATOM    269  HG3 ARG A  18      39.110  34.055 -29.452  1.00  0.00           H  
ATOM    270  HG2 ARG A  18      38.084  33.794 -28.076  1.00  0.00           H  
ATOM    271  HD3 ARG A  18      36.138  34.393 -29.101  1.00  0.00           H  
ATOM    272  HD2 ARG A  18      36.666  34.162 -30.743  1.00  0.00           H  
ATOM    273  HE  ARG A  18      36.902  36.413 -28.872  1.00  0.00           H  
ATOM    274 HH12 ARG A  18      39.162  36.593 -32.255  1.00  0.00           H  
ATOM    275 HH11 ARG A  18      38.457  35.080 -31.785  1.00  0.00           H  
ATOM    276 HH22 ARG A  18      38.788  38.503 -30.958  1.00  0.00           H  
ATOM    277 HH21 ARG A  18      37.812  38.412 -29.532  1.00  0.00           H  
ATOM    278  N   VAL A  19      37.045  29.159 -28.285  1.00 16.38           N  
ATOM    279  CA  VAL A  19      36.937  27.701 -28.349  1.00 15.55           C  
ATOM    280  C   VAL A  19      35.455  27.274 -28.246  1.00 15.31           C  
ATOM    281  O   VAL A  19      34.991  26.490 -29.068  1.00 16.85           O  
ATOM    282  CB  VAL A  19      37.745  27.022 -27.201  1.00 14.31           C  
ATOM    283  CG1 VAL A  19      37.625  25.494 -27.158  1.00 13.45           C  
ATOM    284  CG2 VAL A  19      39.229  27.418 -27.247  1.00 12.62           C  
ATOM    285  H   VAL A  19      37.324  29.533 -27.391  1.00  0.00           H  
ATOM    286  HA  VAL A  19      37.330  27.357 -29.308  1.00  0.00           H  
ATOM    287  HB  VAL A  19      37.354  27.356 -26.244  1.00  0.00           H  
ATOM    288 HG11 VAL A  19      38.161  25.082 -26.309  1.00  0.00           H  
ATOM    289 HG12 VAL A  19      36.593  25.173 -27.034  1.00  0.00           H  
ATOM    290 HG13 VAL A  19      38.032  25.040 -28.063  1.00  0.00           H  
ATOM    291 HG21 VAL A  19      39.779  26.999 -26.405  1.00  0.00           H  
ATOM    292 HG22 VAL A  19      39.696  27.058 -28.164  1.00  0.00           H  
ATOM    293 HG23 VAL A  19      39.372  28.496 -27.209  1.00  0.00           H  
ATOM    294  N   SER A  20      34.731  27.837 -27.276  1.00 15.35           N  
ATOM    295  CA  SER A  20      33.303  27.654 -27.075  1.00 14.59           C  
ATOM    296  C   SER A  20      32.799  28.884 -26.297  1.00 13.30           C  
ATOM    297  O   SER A  20      33.211  29.058 -25.147  1.00 13.85           O  
ATOM    298  CB  SER A  20      33.061  26.359 -26.272  1.00 15.01           C  
ATOM    299  OG  SER A  20      31.684  26.196 -25.965  1.00 18.44           O  
ATOM    300  H   SER A  20      35.188  28.455 -26.606  1.00  0.00           H  
ATOM    301  HA  SER A  20      32.806  27.544 -28.039  1.00  0.00           H  
ATOM    302  HB3 SER A  20      33.630  26.366 -25.342  1.00  0.00           H  
ATOM    303  HB2 SER A  20      33.401  25.492 -26.839  1.00  0.00           H  
ATOM    304  HG  SER A  20      31.630  25.635 -25.167  1.00  0.00           H  
ATOM    305  N   PRO A  21      31.893  29.700 -26.883  1.00 13.83           N  
ATOM    306  CA  PRO A  21      31.200  30.784 -26.155  1.00 13.90           C  
ATOM    307  C   PRO A  21      30.522  30.404 -24.822  1.00 13.74           C  
ATOM    308  O   PRO A  21      30.392  31.268 -23.956  1.00 14.50           O  
ATOM    309  CB  PRO A  21      30.184  31.316 -27.178  1.00 14.80           C  
ATOM    310  CG  PRO A  21      30.820  31.023 -28.526  1.00 14.96           C  
ATOM    311  CD  PRO A  21      31.509  29.685 -28.294  1.00 13.99           C  
ATOM    312  HA  PRO A  21      31.946  31.555 -25.954  1.00  0.00           H  
ATOM    313  HB3 PRO A  21      29.969  32.376 -27.040  1.00  0.00           H  
ATOM    314  HB2 PRO A  21      29.239  30.774 -27.096  1.00  0.00           H  
ATOM    315  HG3 PRO A  21      31.572  31.784 -28.745  1.00  0.00           H  
ATOM    316  HG2 PRO A  21      30.108  31.006 -29.352  1.00  0.00           H  
ATOM    317  HD2 PRO A  21      30.811  28.864 -28.454  1.00  0.00           H  
ATOM    318  HD3 PRO A  21      32.357  29.562 -28.970  1.00  0.00           H  
ATOM    319  N   ALA A  22      30.158  29.123 -24.634  1.00 13.13           N  
ATOM    320  CA  ALA A  22      29.624  28.596 -23.374  1.00 13.02           C  
ATOM    321  C   ALA A  22      30.609  28.688 -22.193  1.00 12.52           C  
ATOM    322  O   ALA A  22      30.163  28.693 -21.051  1.00 12.85           O  
ATOM    323  CB  ALA A  22      29.147  27.152 -23.577  1.00 11.40           C  
ATOM    324  H   ALA A  22      30.335  28.441 -25.360  1.00  0.00           H  
ATOM    325  HA  ALA A  22      28.756  29.202 -23.106  1.00  0.00           H  
ATOM    326  HB1 ALA A  22      28.748  26.739 -22.649  1.00  0.00           H  
ATOM    327  HB2 ALA A  22      28.359  27.096 -24.327  1.00  0.00           H  
ATOM    328  HB3 ALA A  22      29.960  26.505 -23.895  1.00  0.00           H  
ATOM    329  N   CYS A  23      31.913  28.849 -22.478  1.00 11.75           N  
ATOM    330  CA  CYS A  23      32.972  29.012 -21.488  1.00 13.92           C  
ATOM    331  C   CYS A  23      32.905  30.389 -20.819  1.00 14.66           C  
ATOM    332  O   CYS A  23      33.661  30.674 -19.889  1.00 15.26           O  
ATOM    333  CB  CYS A  23      34.357  28.773 -22.116  1.00 15.01           C  
ATOM    334  SG  CYS A  23      34.626  27.037 -22.617  1.00 17.45           S  
ATOM    335  H   CYS A  23      32.136  28.814 -23.463  1.00  0.00           H  
ATOM    336  HA  CYS A  23      32.823  28.259 -20.714  1.00  0.00           H  
ATOM    337  HB3 CYS A  23      35.131  29.070 -21.409  1.00  0.00           H  
ATOM    338  HB2 CYS A  23      34.478  29.423 -22.983  1.00  0.00           H  
ATOM    339  N   ALA A  24      31.989  31.232 -21.290  1.00 14.08           N  
ATOM    340  CA  ALA A  24      31.799  32.564 -20.720  1.00 15.13           C  
ATOM    341  C   ALA A  24      30.405  32.663 -20.084  1.00 14.54           C  
ATOM    342  O   ALA A  24      29.905  33.758 -19.832  1.00 13.11           O  
ATOM    343  CB  ALA A  24      31.967  33.641 -21.799  1.00 12.33           C  
ATOM    344  H   ALA A  24      31.400  30.957 -22.064  1.00  0.00           H  
ATOM    345  HA  ALA A  24      32.550  32.723 -19.946  1.00  0.00           H  
ATOM    346  HB1 ALA A  24      31.822  34.626 -21.355  1.00  0.00           H  
ATOM    347  HB2 ALA A  24      32.969  33.578 -22.223  1.00  0.00           H  
ATOM    348  HB3 ALA A  24      31.229  33.486 -22.586  1.00  0.00           H  
ATOM    349  N   GLY A  25      29.779  31.514 -19.838  1.00 13.91           N  
ATOM    350  CA  GLY A  25      28.460  31.510 -19.228  1.00 12.34           C  
ATOM    351  C   GLY A  25      28.509  32.024 -17.800  1.00 11.56           C  
ATOM    352  O   GLY A  25      29.568  32.061 -17.179  1.00 12.13           O  
ATOM    353  H   GLY A  25      30.221  30.638 -20.077  1.00  0.00           H  
ATOM    354  HA3 GLY A  25      28.060  30.496 -19.235  1.00  0.00           H  
ATOM    355  HA2 GLY A  25      27.787  32.134 -19.815  1.00  0.00           H  
ATOM    356  N   ARG A  26      27.359  32.409 -17.264  1.00 13.20           N  
ATOM    357  CA  ARG A  26      27.300  32.933 -15.904  1.00 13.39           C  
ATOM    358  C   ARG A  26      27.418  31.859 -14.819  1.00 14.10           C  
ATOM    359  O   ARG A  26      27.815  32.152 -13.690  1.00 14.25           O  
ATOM    360  CB  ARG A  26      25.997  33.721 -15.712  1.00 13.19           C  
ATOM    361  CG  ARG A  26      25.871  34.405 -14.360  1.00 12.14           C  
ATOM    362  CD  ARG A  26      24.589  35.230 -14.255  1.00 11.99           C  
ATOM    363  NE  ARG A  26      24.376  35.690 -12.886  1.00 12.96           N  
ATOM    364  CZ  ARG A  26      25.035  36.693 -12.311  1.00 12.94           C  
ATOM    365  NH1 ARG A  26      25.957  37.374 -12.983  1.00 11.42           N  
ATOM    366  NH2 ARG A  26      24.792  36.993 -11.043  1.00 11.63           N1+
ATOM    367  H   ARG A  26      26.505  32.343 -17.799  1.00  0.00           H  
ATOM    368  HA  ARG A  26      28.131  33.627 -15.778  1.00  0.00           H  
ATOM    369  HB3 ARG A  26      25.147  33.055 -15.860  1.00  0.00           H  
ATOM    370  HB2 ARG A  26      25.905  34.466 -16.503  1.00  0.00           H  
ATOM    371  HG3 ARG A  26      26.733  35.053 -14.200  1.00  0.00           H  
ATOM    372  HG2 ARG A  26      25.885  33.653 -13.571  1.00  0.00           H  
ATOM    373  HD3 ARG A  26      23.740  34.623 -14.569  1.00  0.00           H  
ATOM    374  HD2 ARG A  26      24.655  36.090 -14.921  1.00  0.00           H  
ATOM    375  HE  ARG A  26      23.670  35.187 -12.369  1.00  0.00           H  
ATOM    376 HH12 ARG A  26      26.450  38.133 -12.536  1.00  0.00           H  
ATOM    377 HH11 ARG A  26      26.164  37.132 -13.942  1.00  0.00           H  
ATOM    378 HH22 ARG A  26      25.289  37.753 -10.600  1.00  0.00           H  
ATOM    379 HH21 ARG A  26      24.111  36.462 -10.520  1.00  0.00           H  
ATOM    380  N   PHE A  27      27.090  30.616 -15.155  1.00 13.88           N  
ATOM    381  CA  PHE A  27      27.132  29.545 -14.164  1.00 14.80           C  
ATOM    382  C   PHE A  27      28.099  28.415 -14.515  1.00 15.90           C  
ATOM    383  O   PHE A  27      27.700  27.332 -14.954  1.00 17.64           O  
ATOM    384  CB  PHE A  27      25.711  29.019 -13.954  1.00 13.93           C  
ATOM    385  CG  PHE A  27      24.695  30.116 -13.743  1.00 13.98           C  
ATOM    386  CD1 PHE A  27      23.869  30.532 -14.786  1.00 12.75           C  
ATOM    387  CD2 PHE A  27      24.600  30.770 -12.513  1.00 12.43           C  
ATOM    388  CE1 PHE A  27      22.961  31.587 -14.613  1.00 11.86           C  
ATOM    389  CE2 PHE A  27      23.696  31.826 -12.324  1.00 13.21           C  
ATOM    390  CZ  PHE A  27      22.874  32.235 -13.378  1.00 11.04           C  
ATOM    391  H   PHE A  27      26.809  30.406 -16.102  1.00  0.00           H  
ATOM    392  HA  PHE A  27      27.464  29.982 -13.222  1.00  0.00           H  
ATOM    393  HB3 PHE A  27      25.698  28.344 -13.098  1.00  0.00           H  
ATOM    394  HB2 PHE A  27      25.418  28.414 -14.813  1.00  0.00           H  
ATOM    395  HD1 PHE A  27      23.923  30.041 -15.747  1.00  0.00           H  
ATOM    396  HD2 PHE A  27      25.228  30.464 -11.689  1.00  0.00           H  
ATOM    397  HE1 PHE A  27      22.329  31.896 -15.433  1.00  0.00           H  
ATOM    398  HE2 PHE A  27      23.637  32.321 -11.366  1.00  0.00           H  
ATOM    399  HZ  PHE A  27      22.175  33.047 -13.243  1.00  0.00           H  
ATOM    400  N   GLN A  28      29.378  28.679 -14.282  1.00 15.85           N  
ATOM    401  CA  GLN A  28      30.441  27.734 -14.594  1.00 16.45           C  
ATOM    402  C   GLN A  28      30.975  26.951 -13.402  1.00 15.81           C  
ATOM    403  O   GLN A  28      30.624  27.208 -12.248  1.00 13.44           O  
ATOM    404  CB  GLN A  28      31.605  28.483 -15.246  1.00 17.25           C  
ATOM    405  CG  GLN A  28      31.253  29.176 -16.555  1.00 19.46           C  
ATOM    406  CD  GLN A  28      31.218  28.216 -17.717  1.00 21.49           C  
ATOM    407  OE1 GLN A  28      32.259  27.723 -18.158  1.00 20.85           O  
ATOM    408  NE2 GLN A  28      30.020  27.930 -18.216  1.00 22.91           N  
ATOM    409  H   GLN A  28      29.645  29.563 -13.873  1.00  0.00           H  
ATOM    410  HA  GLN A  28      30.053  27.019 -15.319  1.00  0.00           H  
ATOM    411  HB3 GLN A  28      32.431  27.791 -15.415  1.00  0.00           H  
ATOM    412  HB2 GLN A  28      32.001  29.217 -14.544  1.00  0.00           H  
ATOM    413  HG3 GLN A  28      31.980  29.962 -16.756  1.00  0.00           H  
ATOM    414  HG2 GLN A  28      30.282  29.662 -16.458  1.00  0.00           H  
ATOM    415 HE22 GLN A  28      29.936  27.292 -18.995  1.00  0.00           H  
ATOM    416 HE21 GLN A  28      29.193  28.350 -17.817  1.00  0.00           H  
ATOM    417  N   SER A  29      31.837  25.990 -13.716  1.00 14.54           N  
ATOM    418  CA  SER A  29      32.500  25.154 -12.726  1.00 13.56           C  
ATOM    419  C   SER A  29      33.990  25.266 -13.047  1.00 12.95           C  
ATOM    420  O   SER A  29      34.359  25.563 -14.182  1.00 12.12           O  
ATOM    421  CB  SER A  29      32.039  23.698 -12.852  1.00 12.88           C  
ATOM    422  OG  SER A  29      30.666  23.565 -12.538  1.00 14.49           O  
ATOM    423  H   SER A  29      32.061  25.810 -14.684  1.00  0.00           H  
ATOM    424  HA  SER A  29      32.301  25.528 -11.722  1.00  0.00           H  
ATOM    425  HB3 SER A  29      32.627  23.072 -12.181  1.00  0.00           H  
ATOM    426  HB2 SER A  29      32.214  23.348 -13.869  1.00  0.00           H  
ATOM    427  HG  SER A  29      30.567  23.393 -11.598  1.00  0.00           H  
ATOM    428  N   PRO A  30      34.866  25.007 -12.065  1.00 12.50           N  
ATOM    429  CA  PRO A  30      34.546  24.615 -10.692  1.00 12.32           C  
ATOM    430  C   PRO A  30      34.262  25.840  -9.824  1.00 13.71           C  
ATOM    431  O   PRO A  30      34.381  26.981 -10.278  1.00 14.26           O  
ATOM    432  CB  PRO A  30      35.805  23.879 -10.256  1.00 10.84           C  
ATOM    433  CG  PRO A  30      36.876  24.731 -10.881  1.00 11.50           C  
ATOM    434  CD  PRO A  30      36.327  25.035 -12.273  1.00 11.93           C  
ATOM    435  HA  PRO A  30      33.691  23.939 -10.681  1.00  0.00           H  
ATOM    436  HB3 PRO A  30      35.819  22.891 -10.718  1.00  0.00           H  
ATOM    437  HB2 PRO A  30      35.893  23.932  -9.171  1.00  0.00           H  
ATOM    438  HG3 PRO A  30      37.792  24.147 -10.974  1.00  0.00           H  
ATOM    439  HG2 PRO A  30      36.970  25.660 -10.319  1.00  0.00           H  
ATOM    440  HD2 PRO A  30      36.630  26.040 -12.567  1.00  0.00           H  
ATOM    441  HD3 PRO A  30      36.609  24.231 -12.954  1.00  0.00           H  
ATOM    442  N   VAL A  31      33.893  25.600  -8.573  1.00 13.38           N  
ATOM    443  CA  VAL A  31      33.585  26.687  -7.658  1.00 13.18           C  
ATOM    444  C   VAL A  31      34.240  26.422  -6.316  1.00 15.51           C  
ATOM    445  O   VAL A  31      34.715  25.314  -6.055  1.00 14.10           O  
ATOM    446  CB  VAL A  31      32.063  26.803  -7.422  1.00 13.36           C  
ATOM    447  CG1 VAL A  31      31.336  27.028  -8.746  1.00 12.07           C  
ATOM    448  CG2 VAL A  31      31.549  25.535  -6.743  1.00 10.89           C  
ATOM    449  H   VAL A  31      33.821  24.648  -8.242  1.00  0.00           H  
ATOM    450  HA  VAL A  31      33.962  27.624  -8.068  1.00  0.00           H  
ATOM    451  HB  VAL A  31      31.873  27.654  -6.768  1.00  0.00           H  
ATOM    452 HG11 VAL A  31      30.264  27.107  -8.564  1.00  0.00           H  
ATOM    453 HG12 VAL A  31      31.695  27.948  -9.207  1.00  0.00           H  
ATOM    454 HG13 VAL A  31      31.529  26.188  -9.414  1.00  0.00           H  
ATOM    455 HG21 VAL A  31      30.475  25.620  -6.578  1.00  0.00           H  
ATOM    456 HG22 VAL A  31      31.751  24.674  -7.379  1.00  0.00           H  
ATOM    457 HG23 VAL A  31      32.054  25.405  -5.785  1.00  0.00           H  
ATOM    458  N   ASP A  32      34.270  27.450  -5.476  1.00 15.88           N  
ATOM    459  CA  ASP A  32      34.815  27.330  -4.131  1.00 16.98           C  
ATOM    460  C   ASP A  32      33.629  26.938  -3.259  1.00 17.43           C  
ATOM    461  O   ASP A  32      32.577  27.575  -3.311  1.00 16.57           O  
ATOM    462  CB  ASP A  32      35.381  28.666  -3.641  1.00 18.39           C  
ATOM    463  CG  ASP A  32      35.845  28.602  -2.192  1.00 20.59           C  
ATOM    464  OD1 ASP A  32      35.533  29.534  -1.418  1.00 22.65           O  
ATOM    465  OD2 ASP A  32      36.525  27.620  -1.824  1.00 20.18           O1-
ATOM    466  H   ASP A  32      33.909  28.349  -5.763  1.00  0.00           H  
ATOM    467  HA  ASP A  32      35.583  26.557  -4.099  1.00  0.00           H  
ATOM    468  HB3 ASP A  32      34.621  29.441  -3.744  1.00  0.00           H  
ATOM    469  HB2 ASP A  32      36.216  28.961  -4.276  1.00  0.00           H  
ATOM    470  N   ILE A  33      33.795  25.890  -2.466  1.00 18.23           N  
ATOM    471  CA  ILE A  33      32.725  25.419  -1.600  1.00 18.53           C  
ATOM    472  C   ILE A  33      32.915  25.915  -0.168  1.00 20.58           C  
ATOM    473  O   ILE A  33      33.935  25.635   0.462  1.00 20.85           O  
ATOM    474  CB  ILE A  33      32.677  23.868  -1.571  1.00 19.81           C  
ATOM    475  CG1 ILE A  33      32.480  23.320  -2.988  1.00 20.25           C  
ATOM    476  CG2 ILE A  33      31.549  23.394  -0.662  1.00 17.98           C  
ATOM    477  CD1 ILE A  33      32.639  21.809  -3.083  1.00 20.58           C  
ATOM    478  H   ILE A  33      34.678  25.400  -2.454  1.00  0.00           H  
ATOM    479  HA  ILE A  33      31.774  25.794  -1.979  1.00  0.00           H  
ATOM    480  HB  ILE A  33      33.623  23.495  -1.179  1.00  0.00           H  
ATOM    481 HG13 ILE A  33      33.187  23.801  -3.663  1.00  0.00           H  
ATOM    482 HG12 ILE A  33      31.492  23.603  -3.351  1.00  0.00           H  
ATOM    483 HG21 ILE A  33      31.526  22.304  -0.650  1.00  0.00           H  
ATOM    484 HG22 ILE A  33      31.718  23.764   0.350  1.00  0.00           H  
ATOM    485 HG23 ILE A  33      30.598  23.773  -1.033  1.00  0.00           H  
ATOM    486 HD11 ILE A  33      32.486  21.492  -4.114  1.00  0.00           H  
ATOM    487 HD12 ILE A  33      33.641  21.528  -2.761  1.00  0.00           H  
ATOM    488 HD13 ILE A  33      31.902  21.325  -2.441  1.00  0.00           H  
ATOM    489  N   ARG A  34      31.938  26.662   0.336  1.00 20.98           N  
ATOM    490  CA  ARG A  34      31.990  27.147   1.709  1.00 22.21           C  
ATOM    491  C   ARG A  34      30.942  26.334   2.462  1.00 21.09           C  
ATOM    492  O   ARG A  34      29.745  26.610   2.374  1.00 21.29           O  
ATOM    493  CB  ARG A  34      31.688  28.649   1.767  1.00 26.01           C  
ATOM    494  CG  ARG A  34      32.636  29.479   0.897  1.00 32.73           C  
ATOM    495  CD  ARG A  34      32.573  30.983   1.172  1.00 39.04           C  
ATOM    496  NE  ARG A  34      33.363  31.372   2.340  1.00 45.74           N  
ATOM    497  CZ  ARG A  34      32.879  31.506   3.572  1.00 48.53           C  
ATOM    498  NH1 ARG A  34      31.594  31.290   3.813  1.00 50.89           N  
ATOM    499  NH2 ARG A  34      33.685  31.850   4.569  1.00 49.49           N1+
ATOM    500  H   ARG A  34      31.140  26.902  -0.235  1.00  0.00           H  
ATOM    501  HA  ARG A  34      32.977  26.954   2.130  1.00  0.00           H  
ATOM    502  HB3 ARG A  34      31.751  28.992   2.800  1.00  0.00           H  
ATOM    503  HB2 ARG A  34      30.660  28.824   1.450  1.00  0.00           H  
ATOM    504  HG3 ARG A  34      32.417  29.294  -0.154  1.00  0.00           H  
ATOM    505  HG2 ARG A  34      33.658  29.128   1.040  1.00  0.00           H  
ATOM    506  HD3 ARG A  34      31.535  31.281   1.321  1.00  0.00           H  
ATOM    507  HD2 ARG A  34      32.929  31.527   0.297  1.00  0.00           H  
ATOM    508  HE  ARG A  34      34.342  31.543   2.160  1.00  0.00           H  
ATOM    509 HH12 ARG A  34      31.231  31.393   4.750  1.00  0.00           H  
ATOM    510 HH11 ARG A  34      30.977  31.022   3.060  1.00  0.00           H  
ATOM    511 HH22 ARG A  34      33.317  31.951   5.504  1.00  0.00           H  
ATOM    512 HH21 ARG A  34      34.667  32.010   4.393  1.00  0.00           H  
ATOM    513  N   PRO A  35      31.384  25.301   3.199  1.00 21.26           N  
ATOM    514  CA  PRO A  35      30.515  24.409   3.978  1.00 22.99           C  
ATOM    515  C   PRO A  35      29.449  25.128   4.799  1.00 26.40           C  
ATOM    516  O   PRO A  35      28.297  24.696   4.847  1.00 27.23           O  
ATOM    517  CB  PRO A  35      31.501  23.648   4.861  1.00 22.05           C  
ATOM    518  CG  PRO A  35      32.740  23.603   4.019  1.00 19.87           C  
ATOM    519  CD  PRO A  35      32.804  25.004   3.465  1.00 19.25           C  
ATOM    520  HA  PRO A  35      30.028  23.707   3.301  1.00  0.00           H  
ATOM    521  HB3 PRO A  35      31.135  22.634   5.017  1.00  0.00           H  
ATOM    522  HB2 PRO A  35      31.700  24.229   5.762  1.00  0.00           H  
ATOM    523  HG3 PRO A  35      32.591  22.899   3.200  1.00  0.00           H  
ATOM    524  HG2 PRO A  35      33.604  23.431   4.661  1.00  0.00           H  
ATOM    525  HD2 PRO A  35      33.172  25.679   4.238  1.00  0.00           H  
ATOM    526  HD3 PRO A  35      33.351  24.993   2.522  1.00  0.00           H  
ATOM    527  N   GLN A  36      29.846  26.226   5.434  1.00 28.18           N  
ATOM    528  CA  GLN A  36      28.955  27.023   6.273  1.00 31.11           C  
ATOM    529  C   GLN A  36      27.769  27.575   5.491  1.00 30.46           C  
ATOM    530  O   GLN A  36      26.680  27.739   6.039  1.00 31.88           O  
ATOM    531  CB  GLN A  36      29.730  28.192   6.905  1.00 35.29           C  
ATOM    532  CG  GLN A  36      30.108  29.301   5.903  1.00 42.54           C  
ATOM    533  CD  GLN A  36      31.068  30.345   6.470  1.00 46.83           C  
ATOM    534  OE1 GLN A  36      32.204  30.033   6.842  1.00 49.35           O  
ATOM    535  NE2 GLN A  36      30.617  31.595   6.527  1.00 48.66           N  
ATOM    536  H   GLN A  36      30.801  26.542   5.348  1.00  0.00           H  
ATOM    537  HA  GLN A  36      28.576  26.389   7.073  1.00  0.00           H  
ATOM    538  HB3 GLN A  36      30.634  27.811   7.380  1.00  0.00           H  
ATOM    539  HB2 GLN A  36      29.140  28.622   7.714  1.00  0.00           H  
ATOM    540  HG3 GLN A  36      29.202  29.795   5.553  1.00  0.00           H  
ATOM    541  HG2 GLN A  36      30.548  28.850   5.014  1.00  0.00           H  
ATOM    542 HE22 GLN A  36      31.206  32.329   6.893  1.00  0.00           H  
ATOM    543 HE21 GLN A  36      29.684  31.810   6.205  1.00  0.00           H  
ATOM    544  N   LEU A  37      27.979  27.868   4.212  1.00 28.22           N  
ATOM    545  CA  LEU A  37      26.915  28.426   3.387  1.00 26.72           C  
ATOM    546  C   LEU A  37      26.181  27.396   2.533  1.00 26.09           C  
ATOM    547  O   LEU A  37      25.323  27.754   1.720  1.00 26.02           O  
ATOM    548  CB  LEU A  37      27.480  29.536   2.498  1.00 27.60           C  
ATOM    549  CG  LEU A  37      28.185  30.684   3.233  1.00 30.38           C  
ATOM    550  CD1 LEU A  37      28.678  31.710   2.220  1.00 28.53           C  
ATOM    551  CD2 LEU A  37      27.224  31.332   4.229  1.00 29.43           C  
ATOM    552  H   LEU A  37      28.886  27.704   3.799  1.00  0.00           H  
ATOM    553  HA  LEU A  37      26.184  28.880   4.056  1.00  0.00           H  
ATOM    554  HB3 LEU A  37      26.680  29.943   1.878  1.00  0.00           H  
ATOM    555  HB2 LEU A  37      28.165  29.101   1.770  1.00  0.00           H  
ATOM    556  HG  LEU A  37      29.041  30.283   3.776  1.00  0.00           H  
ATOM    557 HD11 LEU A  37      29.178  32.525   2.742  1.00  0.00           H  
ATOM    558 HD12 LEU A  37      29.378  31.235   1.532  1.00  0.00           H  
ATOM    559 HD13 LEU A  37      27.830  32.104   1.660  1.00  0.00           H  
ATOM    560 HD21 LEU A  37      27.732  32.146   4.747  1.00  0.00           H  
ATOM    561 HD22 LEU A  37      26.359  31.726   3.697  1.00  0.00           H  
ATOM    562 HD23 LEU A  37      26.896  30.589   4.956  1.00  0.00           H  
ATOM    563  N   ALA A  38      26.516  26.123   2.709  1.00 23.32           N  
ATOM    564  CA  ALA A  38      25.862  25.067   1.947  1.00 23.84           C  
ATOM    565  C   ALA A  38      24.501  24.785   2.574  1.00 23.75           C  
ATOM    566  O   ALA A  38      24.365  24.756   3.798  1.00 24.67           O  
ATOM    567  CB  ALA A  38      26.717  23.799   1.949  1.00 20.51           C  
ATOM    568  H   ALA A  38      27.232  25.878   3.378  1.00  0.00           H  
ATOM    569  HA  ALA A  38      25.720  25.401   0.920  1.00  0.00           H  
ATOM    570  HB1 ALA A  38      26.215  23.020   1.376  1.00  0.00           H  
ATOM    571  HB2 ALA A  38      27.686  24.013   1.498  1.00  0.00           H  
ATOM    572  HB3 ALA A  38      26.862  23.459   2.975  1.00  0.00           H  
ATOM    573  N   ALA A  39      23.493  24.583   1.733  1.00 21.91           N  
ATOM    574  CA  ALA A  39      22.149  24.308   2.225  1.00 20.70           C  
ATOM    575  C   ALA A  39      21.935  22.823   2.502  1.00 20.66           C  
ATOM    576  O   ALA A  39      21.996  21.998   1.589  1.00 19.98           O  
ATOM    577  CB  ALA A  39      21.123  24.798   1.217  1.00 18.74           C  
ATOM    578  H   ALA A  39      23.652  24.619   0.736  1.00  0.00           H  
ATOM    579  HA  ALA A  39      22.005  24.856   3.156  1.00  0.00           H  
ATOM    580  HB1 ALA A  39      20.120  24.590   1.589  1.00  0.00           H  
ATOM    581  HB2 ALA A  39      21.241  25.871   1.070  1.00  0.00           H  
ATOM    582  HB3 ALA A  39      21.272  24.283   0.268  1.00  0.00           H  
ATOM    583  N   PHE A  40      21.698  22.478   3.765  1.00 20.80           N  
ATOM    584  CA  PHE A  40      21.447  21.084   4.118  1.00 21.67           C  
ATOM    585  C   PHE A  40      20.149  20.701   3.415  1.00 22.50           C  
ATOM    586  O   PHE A  40      19.116  21.340   3.615  1.00 22.47           O  
ATOM    587  CB  PHE A  40      21.287  20.920   5.632  1.00 21.92           C  
ATOM    588  CG  PHE A  40      20.841  19.543   6.052  1.00 23.06           C  
ATOM    589  CD1 PHE A  40      19.874  19.384   7.045  1.00 23.05           C  
ATOM    590  CD2 PHE A  40      21.384  18.406   5.459  1.00 21.54           C  
ATOM    591  CE1 PHE A  40      19.452  18.112   7.439  1.00 22.05           C  
ATOM    592  CE2 PHE A  40      20.971  17.130   5.844  1.00 21.65           C  
ATOM    593  CZ  PHE A  40      20.001  16.984   6.838  1.00 24.11           C  
ATOM    594  H   PHE A  40      21.691  23.183   4.488  1.00  0.00           H  
ATOM    595  HA  PHE A  40      22.263  20.457   3.760  1.00  0.00           H  
ATOM    596  HB3 PHE A  40      20.576  21.659   6.002  1.00  0.00           H  
ATOM    597  HB2 PHE A  40      22.229  21.161   6.123  1.00  0.00           H  
ATOM    598  HD1 PHE A  40      19.441  20.252   7.520  1.00  0.00           H  
ATOM    599  HD2 PHE A  40      22.136  18.504   4.690  1.00  0.00           H  
ATOM    600  HE1 PHE A  40      18.701  18.006   8.208  1.00  0.00           H  
ATOM    601  HE2 PHE A  40      21.402  16.258   5.373  1.00  0.00           H  
ATOM    602  HZ  PHE A  40      19.676  15.999   7.140  1.00  0.00           H  
ATOM    603  N   SER A  41      20.213  19.669   2.582  1.00 23.05           N  
ATOM    604  CA  SER A  41      19.048  19.211   1.833  1.00 23.33           C  
ATOM    605  C   SER A  41      18.824  17.736   2.116  1.00 23.01           C  
ATOM    606  O   SER A  41      19.379  16.873   1.435  1.00 22.89           O  
ATOM    607  CB  SER A  41      19.280  19.435   0.339  1.00 24.79           C  
ATOM    608  OG  SER A  41      19.709  20.770   0.102  1.00 26.19           O  
ATOM    609  H   SER A  41      21.085  19.177   2.452  1.00  0.00           H  
ATOM    610  HA  SER A  41      18.172  19.776   2.150  1.00  0.00           H  
ATOM    611  HB3 SER A  41      18.354  19.250  -0.204  1.00  0.00           H  
ATOM    612  HB2 SER A  41      20.040  18.741  -0.019  1.00  0.00           H  
ATOM    613  HG  SER A  41      20.452  20.974   0.675  1.00  0.00           H  
ATOM    614  N   PRO A  42      17.998  17.427   3.127  1.00 22.68           N  
ATOM    615  CA  PRO A  42      17.708  16.042   3.504  1.00 22.16           C  
ATOM    616  C   PRO A  42      17.155  15.144   2.403  1.00 21.18           C  
ATOM    617  O   PRO A  42      17.026  13.937   2.598  1.00 22.13           O  
ATOM    618  CB  PRO A  42      16.761  16.191   4.699  1.00 22.12           C  
ATOM    619  CG  PRO A  42      16.121  17.522   4.481  1.00 23.22           C  
ATOM    620  CD  PRO A  42      17.252  18.374   3.976  1.00 22.58           C  
ATOM    621  HA  PRO A  42      18.634  15.594   3.865  1.00  0.00           H  
ATOM    622  HB3 PRO A  42      17.344  16.218   5.619  1.00  0.00           H  
ATOM    623  HB2 PRO A  42      15.999  15.413   4.654  1.00  0.00           H  
ATOM    624  HG3 PRO A  42      15.774  17.916   5.437  1.00  0.00           H  
ATOM    625  HG2 PRO A  42      15.362  17.434   3.704  1.00  0.00           H  
ATOM    626  HD2 PRO A  42      16.849  19.173   3.353  1.00  0.00           H  
ATOM    627  HD3 PRO A  42      17.879  18.673   4.816  1.00  0.00           H  
ATOM    628  N   ALA A  43      16.844  15.717   1.245  1.00 21.03           N  
ATOM    629  CA  ALA A  43      16.330  14.919   0.134  1.00 20.83           C  
ATOM    630  C   ALA A  43      17.479  14.215  -0.592  1.00 21.18           C  
ATOM    631  O   ALA A  43      17.251  13.280  -1.362  1.00 19.80           O  
ATOM    632  CB  ALA A  43      15.555  15.800  -0.845  1.00 20.31           C  
ATOM    633  H   ALA A  43      16.962  16.713   1.127  1.00  0.00           H  
ATOM    634  HA  ALA A  43      15.654  14.162   0.532  1.00  0.00           H  
ATOM    635  HB1 ALA A  43      15.180  15.189  -1.666  1.00  0.00           H  
ATOM    636  HB2 ALA A  43      14.717  16.268  -0.328  1.00  0.00           H  
ATOM    637  HB3 ALA A  43      16.215  16.573  -1.240  1.00  0.00           H  
ATOM    638  N   LEU A  44      18.709  14.666  -0.345  1.00 19.02           N  
ATOM    639  CA  LEU A  44      19.891  14.068  -0.973  1.00 19.08           C  
ATOM    640  C   LEU A  44      20.248  12.737  -0.314  1.00 18.94           C  
ATOM    641  O   LEU A  44      20.803  12.707   0.786  1.00 19.18           O  
ATOM    642  CB  LEU A  44      21.088  15.022  -0.882  1.00 17.09           C  
ATOM    643  CG  LEU A  44      20.949  16.386  -1.569  1.00 17.89           C  
ATOM    644  CD1 LEU A  44      22.259  17.151  -1.462  1.00 15.76           C  
ATOM    645  CD2 LEU A  44      20.572  16.191  -3.027  1.00 16.77           C  
ATOM    646  H   LEU A  44      18.845  15.439   0.291  1.00  0.00           H  
ATOM    647  HA  LEU A  44      19.671  13.887  -2.025  1.00  0.00           H  
ATOM    648  HB3 LEU A  44      21.977  14.519  -1.262  1.00  0.00           H  
ATOM    649  HB2 LEU A  44      21.347  15.173   0.166  1.00  0.00           H  
ATOM    650  HG  LEU A  44      20.164  16.955  -1.072  1.00  0.00           H  
ATOM    651 HD11 LEU A  44      22.155  18.120  -1.951  1.00  0.00           H  
ATOM    652 HD12 LEU A  44      22.508  17.300  -0.411  1.00  0.00           H  
ATOM    653 HD13 LEU A  44      23.053  16.583  -1.946  1.00  0.00           H  
ATOM    654 HD21 LEU A  44      20.475  17.163  -3.511  1.00  0.00           H  
ATOM    655 HD22 LEU A  44      21.347  15.612  -3.529  1.00  0.00           H  
ATOM    656 HD23 LEU A  44      19.623  15.658  -3.089  1.00  0.00           H  
ATOM    657  N   ARG A  45      19.939  11.638  -0.995  1.00 17.50           N  
ATOM    658  CA  ARG A  45      20.210  10.306  -0.458  1.00 17.22           C  
ATOM    659  C   ARG A  45      21.596   9.800  -0.863  1.00 16.40           C  
ATOM    660  O   ARG A  45      22.256  10.385  -1.725  1.00 17.01           O  
ATOM    661  CB  ARG A  45      19.136   9.318  -0.937  1.00 19.32           C  
ATOM    662  CG  ARG A  45      19.265   8.935  -2.408  1.00 22.96           C  
ATOM    663  CD  ARG A  45      18.330   7.786  -2.812  1.00 25.18           C  
ATOM    664  NE  ARG A  45      18.738   7.230  -4.100  1.00 25.45           N  
ATOM    665  CZ  ARG A  45      18.141   6.213  -4.714  1.00 27.23           C  
ATOM    666  NH1 ARG A  45      17.087   5.620  -4.166  1.00 25.87           N  
ATOM    667  NH2 ARG A  45      18.619   5.775  -5.871  1.00 25.22           N1+
ATOM    668  H   ARG A  45      19.507  11.712  -1.905  1.00  0.00           H  
ATOM    669  HA  ARG A  45      20.168  10.359   0.630  1.00  0.00           H  
ATOM    670  HB3 ARG A  45      18.148   9.744  -0.759  1.00  0.00           H  
ATOM    671  HB2 ARG A  45      19.174   8.418  -0.324  1.00  0.00           H  
ATOM    672  HG3 ARG A  45      20.296   8.654  -2.620  1.00  0.00           H  
ATOM    673  HG2 ARG A  45      19.056   9.807  -3.029  1.00  0.00           H  
ATOM    674  HD3 ARG A  45      17.308   8.158  -2.884  1.00  0.00           H  
ATOM    675  HD2 ARG A  45      18.365   7.006  -2.052  1.00  0.00           H  
ATOM    676  HE  ARG A  45      19.537   7.678  -4.526  1.00  0.00           H  
ATOM    677 HH12 ARG A  45      16.639   4.848  -4.638  1.00  0.00           H  
ATOM    678 HH11 ARG A  45      16.733   5.942  -3.276  1.00  0.00           H  
ATOM    679 HH22 ARG A  45      18.170   5.002  -6.343  1.00  0.00           H  
ATOM    680 HH21 ARG A  45      19.431   6.214  -6.281  1.00  0.00           H  
ATOM    681  N   PRO A  46      22.055   8.701  -0.244  1.00 15.90           N  
ATOM    682  CA  PRO A  46      23.373   8.147  -0.573  1.00 16.06           C  
ATOM    683  C   PRO A  46      23.490   7.794  -2.054  1.00 16.09           C  
ATOM    684  O   PRO A  46      22.549   7.272  -2.652  1.00 15.19           O  
ATOM    685  CB  PRO A  46      23.457   6.906   0.315  1.00 15.14           C  
ATOM    686  CG  PRO A  46      22.627   7.289   1.509  1.00 16.49           C  
ATOM    687  CD  PRO A  46      21.433   7.955   0.867  1.00 14.72           C  
ATOM    688  HA  PRO A  46      24.153   8.856  -0.297  1.00  0.00           H  
ATOM    689  HB3 PRO A  46      24.491   6.758   0.628  1.00  0.00           H  
ATOM    690  HB2 PRO A  46      22.986   6.066  -0.196  1.00  0.00           H  
ATOM    691  HG3 PRO A  46      23.170   8.024   2.103  1.00  0.00           H  
ATOM    692  HG2 PRO A  46      22.300   6.386   2.024  1.00  0.00           H  
ATOM    693  HD2 PRO A  46      20.773   7.189   0.459  1.00  0.00           H  
ATOM    694  HD3 PRO A  46      20.994   8.661   1.571  1.00  0.00           H  
ATOM    695  N   LEU A  47      24.648   8.083  -2.638  1.00 15.51           N  
ATOM    696  CA  LEU A  47      24.886   7.780  -4.044  1.00 16.80           C  
ATOM    697  C   LEU A  47      24.921   6.271  -4.224  1.00 16.14           C  
ATOM    698  O   LEU A  47      25.379   5.541  -3.339  1.00 15.09           O  
ATOM    699  CB  LEU A  47      26.225   8.359  -4.504  1.00 18.19           C  
ATOM    700  CG  LEU A  47      26.451   9.862  -4.341  1.00 20.72           C  
ATOM    701  CD1 LEU A  47      27.850  10.219  -4.830  1.00 21.37           C  
ATOM    702  CD2 LEU A  47      25.390  10.630  -5.126  1.00 20.68           C  
ATOM    703  H   LEU A  47      25.386   8.523  -2.106  1.00  0.00           H  
ATOM    704  HA  LEU A  47      24.081   8.199  -4.647  1.00  0.00           H  
ATOM    705  HB3 LEU A  47      26.394   8.084  -5.545  1.00  0.00           H  
ATOM    706  HB2 LEU A  47      27.035   7.820  -4.013  1.00  0.00           H  
ATOM    707  HG  LEU A  47      26.368  10.121  -3.285  1.00  0.00           H  
ATOM    708 HD11 LEU A  47      28.014  11.290  -4.714  1.00  0.00           H  
ATOM    709 HD12 LEU A  47      28.591   9.674  -4.245  1.00  0.00           H  
ATOM    710 HD13 LEU A  47      27.948   9.948  -5.881  1.00  0.00           H  
ATOM    711 HD21 LEU A  47      25.554  11.701  -5.007  1.00  0.00           H  
ATOM    712 HD22 LEU A  47      25.458  10.367  -6.182  1.00  0.00           H  
ATOM    713 HD23 LEU A  47      24.401  10.371  -4.750  1.00  0.00           H  
ATOM    714  N   GLU A  48      24.445   5.803  -5.370  1.00 14.34           N  
ATOM    715  CA  GLU A  48      24.457   4.379  -5.651  1.00 14.07           C  
ATOM    716  C   GLU A  48      25.301   4.123  -6.893  1.00 14.56           C  
ATOM    717  O   GLU A  48      25.066   4.714  -7.949  1.00 14.61           O  
ATOM    718  CB  GLU A  48      23.026   3.861  -5.827  1.00 14.69           C  
ATOM    719  CG  GLU A  48      22.160   4.120  -4.594  1.00 15.65           C  
ATOM    720  CD  GLU A  48      20.805   3.436  -4.645  1.00 17.39           C  
ATOM    721  OE1 GLU A  48      20.058   3.537  -3.647  1.00 20.37           O  
ATOM    722  OE2 GLU A  48      20.482   2.802  -5.669  1.00 16.46           O1-
ATOM    723  H   GLU A  48      24.068   6.440  -6.058  1.00  0.00           H  
ATOM    724  HA  GLU A  48      24.913   3.862  -4.807  1.00  0.00           H  
ATOM    725  HB3 GLU A  48      23.051   2.792  -6.035  1.00  0.00           H  
ATOM    726  HB2 GLU A  48      22.572   4.339  -6.695  1.00  0.00           H  
ATOM    727  HG3 GLU A  48      22.020   5.193  -4.470  1.00  0.00           H  
ATOM    728  HG2 GLU A  48      22.696   3.795  -3.702  1.00  0.00           H  
ATOM    729  N   LEU A  49      26.304   3.262  -6.744  1.00 12.16           N  
ATOM    730  CA  LEU A  49      27.204   2.912  -7.836  1.00 12.51           C  
ATOM    731  C   LEU A  49      27.314   1.392  -7.955  1.00 13.05           C  
ATOM    732  O   LEU A  49      27.886   0.739  -7.082  1.00 14.88           O  
ATOM    733  CB  LEU A  49      28.595   3.513  -7.596  1.00 12.48           C  
ATOM    734  CG  LEU A  49      28.832   5.023  -7.774  1.00 14.86           C  
ATOM    735  CD1 LEU A  49      28.054   5.833  -6.741  1.00 13.41           C  
ATOM    736  CD2 LEU A  49      30.319   5.301  -7.631  1.00 12.59           C  
ATOM    737  H   LEU A  49      26.465   2.824  -5.848  1.00  0.00           H  
ATOM    738  HA  LEU A  49      26.801   3.311  -8.767  1.00  0.00           H  
ATOM    739  HB3 LEU A  49      29.323   2.968  -8.196  1.00  0.00           H  
ATOM    740  HB2 LEU A  49      28.943   3.215  -6.607  1.00  0.00           H  
ATOM    741  HG  LEU A  49      28.510   5.318  -8.773  1.00  0.00           H  
ATOM    742 HD11 LEU A  49      28.243   6.895  -6.894  1.00  0.00           H  
ATOM    743 HD12 LEU A  49      26.988   5.635  -6.851  1.00  0.00           H  
ATOM    744 HD13 LEU A  49      28.374   5.548  -5.739  1.00  0.00           H  
ATOM    745 HD21 LEU A  49      30.504   6.368  -7.755  1.00  0.00           H  
ATOM    746 HD22 LEU A  49      30.655   4.987  -6.643  1.00  0.00           H  
ATOM    747 HD23 LEU A  49      30.868   4.747  -8.393  1.00  0.00           H  
ATOM    748  N   LEU A  50      26.767   0.833  -9.033  1.00 10.49           N  
ATOM    749  CA  LEU A  50      26.810  -0.613  -9.250  1.00 11.60           C  
ATOM    750  C   LEU A  50      27.536  -0.943 -10.547  1.00 12.73           C  
ATOM    751  O   LEU A  50      27.526  -0.153 -11.495  1.00 11.98           O  
ATOM    752  CB  LEU A  50      25.390  -1.195  -9.291  1.00 10.36           C  
ATOM    753  CG  LEU A  50      24.531  -0.961  -8.044  1.00 13.70           C  
ATOM    754  CD1 LEU A  50      23.170  -1.640  -8.199  1.00 10.57           C  
ATOM    755  CD2 LEU A  50      25.260  -1.499  -6.812  1.00 13.49           C  
ATOM    756  H   LEU A  50      26.310   1.410  -9.724  1.00  0.00           H  
ATOM    757  HA  LEU A  50      27.350  -1.073  -8.422  1.00  0.00           H  
ATOM    758  HB3 LEU A  50      25.446  -2.265  -9.494  1.00  0.00           H  
ATOM    759  HB2 LEU A  50      24.867  -0.807 -10.166  1.00  0.00           H  
ATOM    760  HG  LEU A  50      24.376   0.111  -7.920  1.00  0.00           H  
ATOM    761 HD11 LEU A  50      22.572  -1.465  -7.305  1.00  0.00           H  
ATOM    762 HD12 LEU A  50      22.655  -1.228  -9.067  1.00  0.00           H  
ATOM    763 HD13 LEU A  50      23.312  -2.712  -8.336  1.00  0.00           H  
ATOM    764 HD21 LEU A  50      24.649  -1.332  -5.926  1.00  0.00           H  
ATOM    765 HD22 LEU A  50      25.440  -2.567  -6.934  1.00  0.00           H  
ATOM    766 HD23 LEU A  50      26.213  -0.982  -6.699  1.00  0.00           H  
ATOM    767  N   GLY A  50A     28.167  -2.115 -10.580  1.00 11.23           N  
ATOM    768  CA  GLY A  50A     28.893  -2.539 -11.763  1.00 10.40           C  
ATOM    769  C   GLY A  50A     30.275  -1.922 -11.907  1.00 12.11           C  
ATOM    770  O   GLY A  50A     30.899  -2.058 -12.959  1.00 12.27           O  
ATOM    771  H   GLY A  50A     28.145  -2.723  -9.774  1.00  0.00           H  
ATOM    772  HA3 GLY A  50A     28.302  -2.313 -12.650  1.00  0.00           H  
ATOM    773  HA2 GLY A  50A     28.982  -3.626 -11.762  1.00  0.00           H  
ATOM    774  N   PHE A  51      30.758  -1.255 -10.863  1.00 12.01           N  
ATOM    775  CA  PHE A  51      32.073  -0.609 -10.899  1.00 13.86           C  
ATOM    776  C   PHE A  51      33.256  -1.536 -10.617  1.00 16.41           C  
ATOM    777  O   PHE A  51      34.410  -1.159 -10.840  1.00 15.45           O  
ATOM    778  CB  PHE A  51      32.122   0.565  -9.913  1.00 12.12           C  
ATOM    779  CG  PHE A  51      31.462   1.819 -10.418  1.00 12.01           C  
ATOM    780  CD1 PHE A  51      30.114   1.829 -10.754  1.00 11.47           C  
ATOM    781  CD2 PHE A  51      32.193   2.995 -10.543  1.00 14.00           C  
ATOM    782  CE1 PHE A  51      29.497   2.993 -11.209  1.00 12.95           C  
ATOM    783  CE2 PHE A  51      31.588   4.170 -10.997  1.00 15.66           C  
ATOM    784  CZ  PHE A  51      30.235   4.169 -11.331  1.00 13.46           C  
ATOM    785  H   PHE A  51      30.216  -1.184 -10.014  1.00  0.00           H  
ATOM    786  HA  PHE A  51      32.209  -0.200 -11.900  1.00  0.00           H  
ATOM    787  HB3 PHE A  51      33.160   0.780  -9.659  1.00  0.00           H  
ATOM    788  HB2 PHE A  51      31.659   0.266  -8.972  1.00  0.00           H  
ATOM    789  HD1 PHE A  51      29.528   0.926 -10.666  1.00  0.00           H  
ATOM    790  HD2 PHE A  51      33.242   3.009 -10.288  1.00  0.00           H  
ATOM    791  HE1 PHE A  51      28.448   2.984 -11.465  1.00  0.00           H  
ATOM    792  HE2 PHE A  51      32.169   5.076 -11.089  1.00  0.00           H  
ATOM    793  HZ  PHE A  51      29.758   5.072 -11.683  1.00  0.00           H  
ATOM    794  N   GLN A  52      32.982  -2.739 -10.119  1.00 16.64           N  
ATOM    795  CA  GLN A  52      34.049  -3.693  -9.818  1.00 20.49           C  
ATOM    796  C   GLN A  52      34.318  -4.523 -11.064  1.00 19.58           C  
ATOM    797  O   GLN A  52      33.765  -5.606 -11.230  1.00 22.51           O  
ATOM    798  CB  GLN A  52      33.641  -4.607  -8.653  1.00 21.94           C  
ATOM    799  CG  GLN A  52      33.199  -3.850  -7.406  1.00 28.36           C  
ATOM    800  CD  GLN A  52      32.861  -4.771  -6.237  1.00 33.94           C  
ATOM    801  OE1 GLN A  52      31.594  -4.784  -5.843  1.00 36.61           O  
ATOM    802  NE2 GLN A  52      33.731  -5.458  -5.697  1.00 34.68           N  
ATOM    803  H   GLN A  52      32.024  -3.005  -9.942  1.00  0.00           H  
ATOM    804  HA  GLN A  52      34.953  -3.148  -9.547  1.00  0.00           H  
ATOM    805  HB3 GLN A  52      34.473  -5.265  -8.401  1.00  0.00           H  
ATOM    806  HB2 GLN A  52      32.839  -5.270  -8.977  1.00  0.00           H  
ATOM    807  HG3 GLN A  52      32.331  -3.235  -7.644  1.00  0.00           H  
ATOM    808  HG2 GLN A  52      33.985  -3.157  -7.105  1.00  0.00           H  
ATOM    809 HE22 GLN A  52      33.489  -6.063  -4.924  1.00  0.00           H  
ATOM    810 HE21 GLN A  52      34.684  -5.417  -6.026  1.00  0.00           H  
ATOM    811  N   LEU A  53      35.170  -4.007 -11.942  1.00 18.10           N  
ATOM    812  CA  LEU A  53      35.488  -4.690 -13.187  1.00 17.89           C  
ATOM    813  C   LEU A  53      36.477  -5.840 -13.036  1.00 18.72           C  
ATOM    814  O   LEU A  53      37.387  -5.787 -12.210  1.00 18.26           O  
ATOM    815  CB  LEU A  53      36.038  -3.685 -14.200  1.00 16.52           C  
ATOM    816  CG  LEU A  53      35.147  -2.466 -14.453  1.00 16.18           C  
ATOM    817  CD1 LEU A  53      35.854  -1.492 -15.389  1.00 13.46           C  
ATOM    818  CD2 LEU A  53      33.818  -2.924 -15.032  1.00 14.33           C  
ATOM    819  H   LEU A  53      35.616  -3.120 -11.752  1.00  0.00           H  
ATOM    820  HA  LEU A  53      34.560  -5.097 -13.591  1.00  0.00           H  
ATOM    821  HB3 LEU A  53      36.229  -4.194 -15.145  1.00  0.00           H  
ATOM    822  HB2 LEU A  53      37.024  -3.351 -13.877  1.00  0.00           H  
ATOM    823  HG  LEU A  53      34.961  -1.966 -13.502  1.00  0.00           H  
ATOM    824 HD11 LEU A  53      35.215  -0.627 -15.564  1.00  0.00           H  
ATOM    825 HD12 LEU A  53      36.790  -1.165 -14.935  1.00  0.00           H  
ATOM    826 HD13 LEU A  53      36.064  -1.986 -16.338  1.00  0.00           H  
ATOM    827 HD21 LEU A  53      33.182  -2.058 -15.212  1.00  0.00           H  
ATOM    828 HD22 LEU A  53      33.991  -3.449 -15.971  1.00  0.00           H  
ATOM    829 HD23 LEU A  53      33.326  -3.595 -14.327  1.00  0.00           H  
ATOM    830  N   PRO A  54      36.297  -6.907 -13.834  1.00 19.29           N  
ATOM    831  CA  PRO A  54      37.187  -8.071 -13.791  1.00 19.27           C  
ATOM    832  C   PRO A  54      38.482  -7.741 -14.548  1.00 20.54           C  
ATOM    833  O   PRO A  54      38.557  -6.726 -15.243  1.00 18.52           O  
ATOM    834  CB  PRO A  54      36.360  -9.157 -14.473  1.00 19.27           C  
ATOM    835  CG  PRO A  54      35.596  -8.386 -15.503  1.00 20.20           C  
ATOM    836  CD  PRO A  54      35.155  -7.149 -14.734  1.00 18.39           C  
ATOM    837  HA  PRO A  54      37.407  -8.348 -12.759  1.00  0.00           H  
ATOM    838  HB3 PRO A  54      35.663  -9.584 -13.753  1.00  0.00           H  
ATOM    839  HB2 PRO A  54      37.029  -9.857 -14.973  1.00  0.00           H  
ATOM    840  HG3 PRO A  54      34.716  -8.957 -15.799  1.00  0.00           H  
ATOM    841  HG2 PRO A  54      36.271  -8.088 -16.304  1.00  0.00           H  
ATOM    842  HD2 PRO A  54      35.059  -6.312 -15.426  1.00  0.00           H  
ATOM    843  HD3 PRO A  54      34.274  -7.391 -14.140  1.00  0.00           H  
ATOM    844  N   PRO A  54A     39.518  -8.588 -14.416  1.00 20.52           N  
ATOM    845  CA  PRO A  54A     40.802  -8.362 -15.094  1.00 20.14           C  
ATOM    846  C   PRO A  54A     40.696  -8.125 -16.604  1.00 20.39           C  
ATOM    847  O   PRO A  54A     41.455  -7.336 -17.166  1.00 19.77           O  
ATOM    848  CB  PRO A  54A     41.596  -9.621 -14.747  1.00 19.53           C  
ATOM    849  CG  PRO A  54A     41.106  -9.931 -13.351  1.00 19.48           C  
ATOM    850  CD  PRO A  54A     39.602  -9.750 -13.508  1.00 20.90           C  
ATOM    851  HA  PRO A  54A     41.292  -7.502 -14.638  1.00  0.00           H  
ATOM    852  HB3 PRO A  54A     42.658  -9.376 -14.709  1.00  0.00           H  
ATOM    853  HB2 PRO A  54A     41.301 -10.428 -15.418  1.00  0.00           H  
ATOM    854  HG3 PRO A  54A     41.487  -9.177 -12.663  1.00  0.00           H  
ATOM    855  HG2 PRO A  54A     41.319 -10.975 -13.120  1.00  0.00           H  
ATOM    856  HD2 PRO A  54A     39.185 -10.625 -14.006  1.00  0.00           H  
ATOM    857  HD3 PRO A  54A     39.170  -9.483 -12.544  1.00  0.00           H  
ATOM    858  N   LEU A  54B     39.759  -8.811 -17.252  1.00 19.89           N  
ATOM    859  CA  LEU A  54B     39.543  -8.668 -18.692  1.00 21.27           C  
ATOM    860  C   LEU A  54B     38.067  -8.376 -18.944  1.00 20.95           C  
ATOM    861  O   LEU A  54B     37.204  -8.842 -18.200  1.00 22.54           O  
ATOM    862  CB  LEU A  54B     39.944  -9.950 -19.427  1.00 21.54           C  
ATOM    863  CG  LEU A  54B     41.426 -10.336 -19.406  1.00 25.33           C  
ATOM    864  CD1 LEU A  54B     41.600 -11.725 -20.016  1.00 25.00           C  
ATOM    865  CD2 LEU A  54B     42.242  -9.301 -20.182  1.00 24.16           C  
ATOM    866  H   LEU A  54B     39.167  -9.457 -16.749  1.00  0.00           H  
ATOM    867  HA  LEU A  54B     40.143  -7.838 -19.065  1.00  0.00           H  
ATOM    868  HB3 LEU A  54B     39.604  -9.891 -20.461  1.00  0.00           H  
ATOM    869  HB2 LEU A  54B     39.351 -10.782 -19.046  1.00  0.00           H  
ATOM    870  HG  LEU A  54B     41.771 -10.357 -18.372  1.00  0.00           H  
ATOM    871 HD11 LEU A  54B     42.654 -12.000 -20.001  1.00  0.00           H  
ATOM    872 HD12 LEU A  54B     41.027 -12.451 -19.438  1.00  0.00           H  
ATOM    873 HD13 LEU A  54B     41.242 -11.718 -21.046  1.00  0.00           H  
ATOM    874 HD21 LEU A  54B     43.296  -9.580 -20.163  1.00  0.00           H  
ATOM    875 HD22 LEU A  54B     41.895  -9.263 -21.214  1.00  0.00           H  
ATOM    876 HD23 LEU A  54B     42.119  -8.321 -19.721  1.00  0.00           H  
ATOM    877  N   PRO A  55      37.754  -7.608 -20.002  1.00 20.04           N  
ATOM    878  CA  PRO A  55      38.705  -7.019 -20.949  1.00 18.30           C  
ATOM    879  C   PRO A  55      39.466  -5.829 -20.369  1.00 19.20           C  
ATOM    880  O   PRO A  55      39.115  -5.299 -19.310  1.00 17.73           O  
ATOM    881  CB  PRO A  55      37.812  -6.614 -22.114  1.00 19.05           C  
ATOM    882  CG  PRO A  55      36.577  -6.146 -21.407  1.00 19.92           C  
ATOM    883  CD  PRO A  55      36.372  -7.221 -20.345  1.00 19.60           C  
ATOM    884  HA  PRO A  55      39.412  -7.780 -21.278  1.00  0.00           H  
ATOM    885  HB3 PRO A  55      37.573  -7.498 -22.706  1.00  0.00           H  
ATOM    886  HB2 PRO A  55      38.266  -5.773 -22.638  1.00  0.00           H  
ATOM    887  HG3 PRO A  55      35.738  -6.162 -22.102  1.00  0.00           H  
ATOM    888  HG2 PRO A  55      36.782  -5.193 -20.919  1.00  0.00           H  
ATOM    889  HD2 PRO A  55      35.896  -6.777 -19.471  1.00  0.00           H  
ATOM    890  HD3 PRO A  55      35.861  -8.074 -20.791  1.00  0.00           H  
ATOM    891  N   GLU A  56      40.512  -5.417 -21.074  1.00 17.52           N  
ATOM    892  CA  GLU A  56      41.328  -4.294 -20.651  1.00 18.21           C  
ATOM    893  C   GLU A  56      40.632  -2.972 -20.964  1.00 17.51           C  
ATOM    894  O   GLU A  56      39.661  -2.938 -21.718  1.00 17.76           O  
ATOM    895  CB  GLU A  56      42.692  -4.351 -21.345  1.00 20.61           C  
ATOM    896  CG  GLU A  56      43.598  -5.462 -20.825  1.00 23.53           C  
ATOM    897  CD  GLU A  56      45.005  -5.372 -21.385  1.00 28.28           C  
ATOM    898  OE1 GLU A  56      45.194  -5.682 -22.582  1.00 30.11           O  
ATOM    899  OE2 GLU A  56      45.920  -4.980 -20.629  1.00 30.30           O1-
ATOM    900  H   GLU A  56      40.759  -5.889 -21.932  1.00  0.00           H  
ATOM    901  HA  GLU A  56      41.481  -4.360 -19.574  1.00  0.00           H  
ATOM    902  HB3 GLU A  56      43.196  -3.391 -21.232  1.00  0.00           H  
ATOM    903  HB2 GLU A  56      42.547  -4.475 -22.418  1.00  0.00           H  
ATOM    904  HG3 GLU A  56      43.168  -6.430 -21.080  1.00  0.00           H  
ATOM    905  HG2 GLU A  56      43.638  -5.418 -19.737  1.00  0.00           H  
ATOM    906  N   LEU A  57      41.128  -1.891 -20.372  1.00 16.07           N  
ATOM    907  CA  LEU A  57      40.563  -0.561 -20.589  1.00 15.68           C  
ATOM    908  C   LEU A  57      41.620   0.351 -21.181  1.00 14.95           C  
ATOM    909  O   LEU A  57      42.808   0.196 -20.902  1.00 13.99           O  
ATOM    910  CB  LEU A  57      40.079   0.057 -19.272  1.00 14.68           C  
ATOM    911  CG  LEU A  57      38.892  -0.565 -18.536  1.00 17.56           C  
ATOM    912  CD1 LEU A  57      39.272  -1.944 -18.022  1.00 17.14           C  
ATOM    913  CD2 LEU A  57      38.484   0.352 -17.376  1.00 15.90           C  
ATOM    914  H   LEU A  57      41.919  -1.974 -19.749  1.00  0.00           H  
ATOM    915  HA  LEU A  57      39.725  -0.636 -21.282  1.00  0.00           H  
ATOM    916  HB3 LEU A  57      39.882   1.117 -19.430  1.00  0.00           H  
ATOM    917  HB2 LEU A  57      40.921   0.133 -18.585  1.00  0.00           H  
ATOM    918  HG  LEU A  57      38.054  -0.661 -19.227  1.00  0.00           H  
ATOM    919 HD11 LEU A  57      38.423  -2.384 -17.498  1.00  0.00           H  
ATOM    920 HD12 LEU A  57      39.550  -2.581 -18.862  1.00  0.00           H  
ATOM    921 HD13 LEU A  57      40.116  -1.857 -17.337  1.00  0.00           H  
ATOM    922 HD21 LEU A  57      37.638  -0.086 -16.846  1.00  0.00           H  
ATOM    923 HD22 LEU A  57      39.323   0.464 -16.689  1.00  0.00           H  
ATOM    924 HD23 LEU A  57      38.202   1.329 -17.766  1.00  0.00           H  
ATOM    925  N   ARG A  58      41.207   1.304 -22.026  1.00 15.47           N  
ATOM    926  CA  ARG A  58      42.143   2.248 -22.638  1.00 15.54           C  
ATOM    927  C   ARG A  58      42.452   3.388 -21.659  1.00 14.53           C  
ATOM    928  O   ARG A  58      41.514   4.028 -21.172  1.00 14.81           O  
ATOM    929  CB  ARG A  58      41.570   2.816 -23.951  1.00 17.80           C  
ATOM    930  CG  ARG A  58      42.587   3.707 -24.700  1.00 24.39           C  
ATOM    931  CD  ARG A  58      42.001   4.487 -25.877  1.00 30.43           C  
ATOM    932  NE  ARG A  58      40.879   5.353 -25.492  1.00 40.15           N  
ATOM    933  CZ  ARG A  58      40.453   6.427 -26.173  1.00 44.50           C  
ATOM    934  NH1 ARG A  58      41.074   6.839 -27.287  1.00 44.09           N  
ATOM    935  NH2 ARG A  58      39.388   7.086 -25.713  1.00 44.78           N1+
ATOM    936  H   ARG A  58      40.223   1.455 -22.180  1.00  0.00           H  
ATOM    937  HA  ARG A  58      43.070   1.725 -22.884  1.00  0.00           H  
ATOM    938  HB3 ARG A  58      40.673   3.387 -23.719  1.00  0.00           H  
ATOM    939  HB2 ARG A  58      41.254   2.006 -24.609  1.00  0.00           H  
ATOM    940  HG3 ARG A  58      43.340   3.020 -25.091  1.00  0.00           H  
ATOM    941  HG2 ARG A  58      43.132   4.404 -24.064  1.00  0.00           H  
ATOM    942  HD3 ARG A  58      41.834   3.888 -26.773  1.00  0.00           H  
ATOM    943  HD2 ARG A  58      42.771   5.210 -26.127  1.00  0.00           H  
ATOM    944  HE  ARG A  58      40.361   5.078 -24.664  1.00  0.00           H  
ATOM    945 HH12 ARG A  58      40.731   7.625 -27.819  1.00  0.00           H  
ATOM    946 HH11 ARG A  58      41.933   6.392 -27.599  1.00  0.00           H  
ATOM    947 HH22 ARG A  58      39.006   7.882 -26.203  1.00  0.00           H  
ATOM    948 HH21 ARG A  58      38.946   6.784 -24.852  1.00  0.00           H  
ATOM    949  N   LEU A  59      43.744   3.663 -21.468  1.00 13.42           N  
ATOM    950  CA  LEU A  59      44.236   4.743 -20.624  1.00 14.40           C  
ATOM    951  C   LEU A  59      44.977   5.638 -21.607  1.00 16.17           C  
ATOM    952  O   LEU A  59      45.900   5.185 -22.292  1.00 15.24           O  
ATOM    953  CB  LEU A  59      45.201   4.213 -19.562  1.00 12.55           C  
ATOM    954  CG  LEU A  59      45.682   5.255 -18.550  1.00 14.80           C  
ATOM    955  CD1 LEU A  59      44.499   5.704 -17.686  1.00 14.00           C  
ATOM    956  CD2 LEU A  59      46.789   4.671 -17.679  1.00 11.82           C  
ATOM    957  H   LEU A  59      44.437   3.102 -21.942  1.00  0.00           H  
ATOM    958  HA  LEU A  59      43.408   5.280 -20.160  1.00  0.00           H  
ATOM    959  HB3 LEU A  59      46.063   3.761 -20.053  1.00  0.00           H  
ATOM    960  HB2 LEU A  59      44.733   3.384 -19.031  1.00  0.00           H  
ATOM    961  HG  LEU A  59      46.074   6.117 -19.089  1.00  0.00           H  
ATOM    962 HD11 LEU A  59      44.837   6.447 -16.963  1.00  0.00           H  
ATOM    963 HD12 LEU A  59      43.729   6.141 -18.321  1.00  0.00           H  
ATOM    964 HD13 LEU A  59      44.088   4.844 -17.157  1.00  0.00           H  
ATOM    965 HD21 LEU A  59      47.122   5.423 -16.963  1.00  0.00           H  
ATOM    966 HD22 LEU A  59      46.408   3.803 -17.141  1.00  0.00           H  
ATOM    967 HD23 LEU A  59      47.627   4.371 -18.307  1.00  0.00           H  
ATOM    968  N   ARG A  60      44.569   6.897 -21.742  1.00 15.86           N  
ATOM    969  CA  ARG A  60      45.103   7.803 -22.756  1.00 16.73           C  
ATOM    970  C   ARG A  60      45.616   9.080 -22.097  1.00 15.13           C  
ATOM    971  O   ARG A  60      44.865   9.685 -21.338  1.00 13.94           O  
ATOM    972  CB  ARG A  60      43.975   8.075 -23.772  1.00 18.49           C  
ATOM    973  CG  ARG A  60      44.290   9.141 -24.835  1.00 26.02           C  
ATOM    974  CD  ARG A  60      43.275   9.107 -25.979  1.00 31.33           C  
ATOM    975  NE  ARG A  60      43.410  10.256 -26.880  1.00 37.86           N  
ATOM    976  CZ  ARG A  60      42.646  11.356 -26.865  1.00 41.20           C  
ATOM    977  NH1 ARG A  60      41.646  11.494 -25.988  1.00 42.85           N  
ATOM    978  NH2 ARG A  60      42.885  12.328 -27.748  1.00 41.45           N1+
ATOM    979  H   ARG A  60      43.810   7.255 -21.161  1.00  0.00           H  
ATOM    980  HA  ARG A  60      45.940   7.361 -23.295  1.00  0.00           H  
ATOM    981  HB3 ARG A  60      43.071   8.380 -23.242  1.00  0.00           H  
ATOM    982  HB2 ARG A  60      43.733   7.133 -24.268  1.00  0.00           H  
ATOM    983  HG3 ARG A  60      45.260   8.872 -25.257  1.00  0.00           H  
ATOM    984  HG2 ARG A  60      44.404  10.145 -24.427  1.00  0.00           H  
ATOM    985  HD3 ARG A  60      42.255   8.874 -25.674  1.00  0.00           H  
ATOM    986  HD2 ARG A  60      43.581   8.284 -26.621  1.00  0.00           H  
ATOM    987  HE  ARG A  60      44.172  10.193 -27.542  1.00  0.00           H  
ATOM    988 HH12 ARG A  60      41.072  12.322 -25.979  1.00  0.00           H  
ATOM    989 HH11 ARG A  60      41.485  10.808 -25.261  1.00  0.00           H  
ATOM    990 HH22 ARG A  60      42.324  13.167 -27.776  1.00  0.00           H  
ATOM    991 HH21 ARG A  60      43.629  12.237 -28.424  1.00  0.00           H  
ATOM    992  N   ASN A  61      46.830   9.514 -22.462  1.00 13.77           N  
ATOM    993  CA  ASN A  61      47.275  10.889 -22.231  1.00 14.48           C  
ATOM    994  C   ASN A  61      46.712  11.706 -23.399  1.00 14.93           C  
ATOM    995  O   ASN A  61      47.200  11.575 -24.522  1.00 15.08           O  
ATOM    996  CB  ASN A  61      48.818  10.971 -22.138  1.00 13.46           C  
ATOM    997  CG  ASN A  61      49.357  12.402 -21.975  1.00 14.89           C  
ATOM    998  OD1 ASN A  61      48.604  13.361 -21.841  1.00 15.25           O  
ATOM    999  ND2 ASN A  61      50.669  12.574 -22.006  1.00 11.36           N  
ATOM   1000  H   ASN A  61      47.347   9.006 -23.176  1.00  0.00           H  
ATOM   1001  HA  ASN A  61      46.869  11.257 -21.287  1.00  0.00           H  
ATOM   1002  HB3 ASN A  61      49.272  10.536 -23.031  1.00  0.00           H  
ATOM   1003  HB2 ASN A  61      49.162  10.381 -21.289  1.00  0.00           H  
ATOM   1004 HD22 ASN A  61      51.058  13.511 -21.983  1.00  0.00           H  
ATOM   1005 HD21 ASN A  61      51.290  11.776 -22.106  1.00  0.00           H  
ATOM   1006  N   ASN A  62      45.674  12.495 -23.124  1.00 15.34           N  
ATOM   1007  CA  ASN A  62      45.025  13.343 -24.126  1.00 16.19           C  
ATOM   1008  C   ASN A  62      45.672  14.740 -24.209  1.00 15.65           C  
ATOM   1009  O   ASN A  62      45.258  15.538 -25.045  1.00 15.91           O  
ATOM   1010  CB  ASN A  62      43.492  13.357 -23.903  1.00 14.65           C  
ATOM   1011  CG  ASN A  62      43.002  13.979 -22.597  1.00 14.93           C  
ATOM   1012  OD1 ASN A  62      43.666  14.820 -22.008  1.00 14.60           O  
ATOM   1013  ND2 ASN A  62      41.830  13.577 -22.127  1.00 14.45           N  
ATOM   1014  H   ASN A  62      45.396  12.632 -22.154  1.00  0.00           H  
ATOM   1015  HA  ASN A  62      45.173  12.910 -25.117  1.00  0.00           H  
ATOM   1016  HB3 ASN A  62      43.128  12.331 -23.941  1.00  0.00           H  
ATOM   1017  HB2 ASN A  62      43.010  13.892 -24.722  1.00  0.00           H  
ATOM   1018 HD22 ASN A  62      41.430  14.051 -21.332  1.00  0.00           H  
ATOM   1019 HD21 ASN A  62      41.275  12.871 -22.605  1.00  0.00           H  
ATOM   1020  N   GLY A  63      46.673  15.011 -23.360  1.00 15.13           N  
ATOM   1021  CA  GLY A  63      47.408  16.271 -23.300  1.00 14.29           C  
ATOM   1022  C   GLY A  63      46.779  17.236 -22.292  1.00 15.32           C  
ATOM   1023  O   GLY A  63      47.484  18.077 -21.746  1.00 14.90           O  
ATOM   1024  H   GLY A  63      46.972  14.301 -22.698  1.00  0.00           H  
ATOM   1025  HA3 GLY A  63      47.425  16.763 -24.270  1.00  0.00           H  
ATOM   1026  HA2 GLY A  63      48.441  16.067 -23.017  1.00  0.00           H  
ATOM   1027  N   HIS A  64      45.479  17.113 -22.006  1.00 12.30           N  
ATOM   1028  CA  HIS A  64      44.777  17.920 -21.009  1.00 14.32           C  
ATOM   1029  C   HIS A  64      44.713  17.193 -19.659  1.00 13.78           C  
ATOM   1030  O   HIS A  64      44.607  17.843 -18.622  1.00 14.11           O  
ATOM   1031  CB  HIS A  64      43.369  18.255 -21.520  1.00 12.91           C  
ATOM   1032  CG  HIS A  64      43.340  18.982 -22.836  1.00 16.84           C  
ATOM   1033  ND1 HIS A  64      42.734  18.450 -23.978  1.00 19.22           N  
ATOM   1034  CD2 HIS A  64      43.862  20.219 -23.147  1.00 17.20           C  
ATOM   1035  CE1 HIS A  64      42.882  19.382 -24.911  1.00 18.30           C  
ATOM   1036  NE2 HIS A  64      43.550  20.449 -24.476  1.00 18.07           N  
ATOM   1037  H   HIS A  64      44.936  16.381 -22.452  1.00  0.00           H  
ATOM   1038  HA  HIS A  64      45.305  18.861 -20.844  1.00  0.00           H  
ATOM   1039  HB3 HIS A  64      42.851  18.870 -20.785  1.00  0.00           H  
ATOM   1040  HB2 HIS A  64      42.782  17.341 -21.615  1.00  0.00           H  
ATOM   1041  HD2 HIS A  64      44.387  20.934 -22.534  1.00  0.00           H  
ATOM   1042  HE1 HIS A  64      42.491  19.291 -25.915  1.00  0.00           H  
ATOM   1043  HE2 HIS A  64      43.755  21.286 -25.024  1.00  0.00           H  
ATOM   1044  N   SER A  65      44.802  15.863 -19.686  1.00 13.18           N  
ATOM   1045  CA  SER A  65      44.805  14.968 -18.546  1.00 12.38           C  
ATOM   1046  C   SER A  65      45.257  13.570 -19.023  1.00 12.23           C  
ATOM   1047  O   SER A  65      45.583  13.370 -20.200  1.00 11.56           O  
ATOM   1048  CB  SER A  65      43.396  14.963 -17.890  1.00 13.50           C  
ATOM   1049  OG  SER A  65      43.351  14.138 -16.741  1.00 15.23           O  
ATOM   1050  H   SER A  65      44.789  15.388 -20.585  1.00  0.00           H  
ATOM   1051  HA  SER A  65      45.545  15.329 -17.831  1.00  0.00           H  
ATOM   1052  HB3 SER A  65      42.648  14.610 -18.603  1.00  0.00           H  
ATOM   1053  HB2 SER A  65      43.090  15.967 -17.593  1.00  0.00           H  
ATOM   1054  HG  SER A  65      43.315  14.701 -15.940  1.00  0.00           H  
ATOM   1055  N   VAL A  66      45.226  12.621 -18.083  1.00 10.56           N  
ATOM   1056  CA  VAL A  66      45.177  11.201 -18.357  1.00 11.12           C  
ATOM   1057  C   VAL A  66      43.714  10.755 -18.173  1.00 11.48           C  
ATOM   1058  O   VAL A  66      43.101  11.027 -17.141  1.00 11.45           O  
ATOM   1059  CB  VAL A  66      46.137  10.385 -17.452  1.00 11.15           C  
ATOM   1060  CG1 VAL A  66      45.897  10.505 -15.932  1.00 10.24           C  
ATOM   1061  CG2 VAL A  66      46.197   8.911 -17.881  1.00 11.00           C  
ATOM   1062  H   VAL A  66      44.726  12.894 -17.239  1.00  0.00           H  
ATOM   1063  HA  VAL A  66      45.481  11.029 -19.387  1.00  0.00           H  
ATOM   1064  HB  VAL A  66      47.121  10.797 -17.646  1.00  0.00           H  
ATOM   1065 HG11 VAL A  66      46.700  10.025 -15.372  1.00  0.00           H  
ATOM   1066 HG12 VAL A  66      45.865  11.546 -15.615  1.00  0.00           H  
ATOM   1067 HG13 VAL A  66      44.964  10.035 -15.623  1.00  0.00           H  
ATOM   1068 HG21 VAL A  66      46.903   8.341 -17.278  1.00  0.00           H  
ATOM   1069 HG22 VAL A  66      45.222   8.438 -17.787  1.00  0.00           H  
ATOM   1070 HG23 VAL A  66      46.501   8.820 -18.924  1.00  0.00           H  
ATOM   1071  N   GLN A  67      43.184  10.123 -19.215  1.00 11.06           N  
ATOM   1072  CA  GLN A  67      41.797   9.734 -19.380  1.00 11.03           C  
ATOM   1073  C   GLN A  67      41.735   8.206 -19.378  1.00 12.14           C  
ATOM   1074  O   GLN A  67      42.299   7.591 -20.286  1.00 11.76           O  
ATOM   1075  CB  GLN A  67      41.348  10.337 -20.730  1.00 12.05           C  
ATOM   1076  CG  GLN A  67      39.939   9.961 -21.226  1.00 12.29           C  
ATOM   1077  CD  GLN A  67      39.690  10.434 -22.661  1.00 17.06           C  
ATOM   1078  OE1 GLN A  67      40.412  11.265 -23.209  1.00 15.81           O  
ATOM   1079  NE2 GLN A  67      38.655   9.906 -23.300  1.00 13.21           N  
ATOM   1080  H   GLN A  67      43.786   9.925 -20.014  1.00  0.00           H  
ATOM   1081  HA  GLN A  67      41.176  10.129 -18.576  1.00  0.00           H  
ATOM   1082  HB3 GLN A  67      42.071  10.053 -21.497  1.00  0.00           H  
ATOM   1083  HB2 GLN A  67      41.410  11.422 -20.650  1.00  0.00           H  
ATOM   1084  HG3 GLN A  67      39.187  10.386 -20.562  1.00  0.00           H  
ATOM   1085  HG2 GLN A  67      39.802   8.879 -21.205  1.00  0.00           H  
ATOM   1086 HE22 GLN A  67      38.451  10.190 -24.243  1.00  0.00           H  
ATOM   1087 HE21 GLN A  67      38.080   9.204 -22.859  1.00  0.00           H  
ATOM   1088  N   LEU A  68      41.037   7.618 -18.401  1.00 11.88           N  
ATOM   1089  CA  LEU A  68      40.685   6.202 -18.423  1.00 11.82           C  
ATOM   1090  C   LEU A  68      39.295   6.087 -19.054  1.00 12.90           C  
ATOM   1091  O   LEU A  68      38.338   6.672 -18.543  1.00 12.42           O  
ATOM   1092  CB  LEU A  68      40.739   5.597 -17.003  1.00 11.47           C  
ATOM   1093  CG  LEU A  68      40.399   4.087 -16.917  1.00 11.79           C  
ATOM   1094  CD1 LEU A  68      41.327   3.219 -17.791  1.00  7.90           C  
ATOM   1095  CD2 LEU A  68      40.375   3.600 -15.456  1.00 10.08           C  
ATOM   1096  H   LEU A  68      40.528   8.197 -17.733  1.00  0.00           H  
ATOM   1097  HA  LEU A  68      41.398   5.655 -19.038  1.00  0.00           H  
ATOM   1098  HB3 LEU A  68      40.041   6.151 -16.381  1.00  0.00           H  
ATOM   1099  HB2 LEU A  68      41.726   5.770 -16.574  1.00  0.00           H  
ATOM   1100  HG  LEU A  68      39.383   3.949 -17.292  1.00  0.00           H  
ATOM   1101 HD11 LEU A  68      41.566   2.261 -17.328  1.00  0.00           H  
ATOM   1102 HD12 LEU A  68      40.852   3.002 -18.746  1.00  0.00           H  
ATOM   1103 HD13 LEU A  68      42.272   3.713 -18.013  1.00  0.00           H  
ATOM   1104 HD21 LEU A  68      39.475   3.022 -15.253  1.00  0.00           H  
ATOM   1105 HD22 LEU A  68      41.230   2.967 -15.222  1.00  0.00           H  
ATOM   1106 HD23 LEU A  68      40.393   4.424 -14.744  1.00  0.00           H  
ATOM   1107  N   THR A  69      39.217   5.343 -20.157  1.00 12.99           N  
ATOM   1108  CA  THR A  69      37.973   5.043 -20.852  1.00 12.60           C  
ATOM   1109  C   THR A  69      37.248   3.896 -20.118  1.00 14.08           C  
ATOM   1110  O   THR A  69      37.806   2.800 -20.030  1.00 15.80           O  
ATOM   1111  CB  THR A  69      38.287   4.602 -22.306  1.00 14.02           C  
ATOM   1112  OG1 THR A  69      39.132   5.567 -22.922  1.00 15.71           O  
ATOM   1113  CG2 THR A  69      37.050   4.423 -23.198  1.00 12.05           C  
ATOM   1114  H   THR A  69      40.037   4.816 -20.451  1.00  0.00           H  
ATOM   1115  HA  THR A  69      37.335   5.929 -20.871  1.00  0.00           H  
ATOM   1116  HB  THR A  69      38.834   3.657 -22.286  1.00  0.00           H  
ATOM   1117  HG1 THR A  69      39.871   5.711 -22.316  1.00  0.00           H  
ATOM   1118 HG21 THR A  69      37.336   4.156 -24.215  1.00  0.00           H  
ATOM   1119 HG22 THR A  69      36.397   3.631 -22.827  1.00  0.00           H  
ATOM   1120 HG23 THR A  69      36.462   5.340 -23.247  1.00  0.00           H  
ATOM   1121  N   LEU A  70      36.056   4.164 -19.568  1.00 14.23           N  
ATOM   1122  CA  LEU A  70      35.293   3.181 -18.796  1.00 13.90           C  
ATOM   1123  C   LEU A  70      34.358   2.402 -19.743  1.00 13.96           C  
ATOM   1124  O   LEU A  70      33.834   3.001 -20.686  1.00 14.15           O  
ATOM   1125  CB  LEU A  70      34.465   3.913 -17.716  1.00 12.02           C  
ATOM   1126  CG  LEU A  70      35.310   4.582 -16.608  1.00 13.36           C  
ATOM   1127  CD1 LEU A  70      34.457   5.531 -15.748  1.00  9.83           C  
ATOM   1128  CD2 LEU A  70      36.062   3.560 -15.741  1.00 11.03           C  
ATOM   1129  H   LEU A  70      35.563   5.024 -19.781  1.00  0.00           H  
ATOM   1130  HA  LEU A  70      35.995   2.507 -18.308  1.00  0.00           H  
ATOM   1131  HB3 LEU A  70      33.772   3.211 -17.249  1.00  0.00           H  
ATOM   1132  HB2 LEU A  70      33.826   4.648 -18.201  1.00  0.00           H  
ATOM   1133  HG  LEU A  70      36.065   5.202 -17.092  1.00  0.00           H  
ATOM   1134 HD11 LEU A  70      35.061   6.354 -15.367  1.00  0.00           H  
ATOM   1135 HD12 LEU A  70      33.641   5.972 -16.320  1.00  0.00           H  
ATOM   1136 HD13 LEU A  70      34.015   5.025 -14.888  1.00  0.00           H  
ATOM   1137 HD21 LEU A  70      35.875   3.728 -14.682  1.00  0.00           H  
ATOM   1138 HD22 LEU A  70      35.776   2.531 -15.957  1.00  0.00           H  
ATOM   1139 HD23 LEU A  70      37.139   3.641 -15.895  1.00  0.00           H  
ATOM   1140  N   PRO A  71      34.156   1.088 -19.496  1.00 14.38           N  
ATOM   1141  CA  PRO A  71      33.164   0.313 -20.257  1.00 14.16           C  
ATOM   1142  C   PRO A  71      31.708   0.656 -19.849  1.00 15.39           C  
ATOM   1143  O   PRO A  71      31.503   1.348 -18.851  1.00 15.04           O  
ATOM   1144  CB  PRO A  71      33.543  -1.141 -19.923  1.00 13.98           C  
ATOM   1145  CG  PRO A  71      34.099  -1.078 -18.510  1.00 13.65           C  
ATOM   1146  CD  PRO A  71      34.809   0.273 -18.468  1.00 13.42           C  
ATOM   1147  HA  PRO A  71      33.302   0.503 -21.321  1.00  0.00           H  
ATOM   1148  HB3 PRO A  71      34.320  -1.479 -20.611  1.00  0.00           H  
ATOM   1149  HB2 PRO A  71      32.713  -1.845 -19.999  1.00  0.00           H  
ATOM   1150  HG3 PRO A  71      34.747  -1.920 -18.266  1.00  0.00           H  
ATOM   1151  HG2 PRO A  71      33.269  -1.082 -17.802  1.00  0.00           H  
ATOM   1152  HD2 PRO A  71      34.747   0.721 -17.476  1.00  0.00           H  
ATOM   1153  HD3 PRO A  71      35.860   0.157 -18.733  1.00  0.00           H  
ATOM   1154  N   PRO A  72      30.712   0.109 -20.582  1.00 16.42           N  
ATOM   1155  CA  PRO A  72      29.315   0.070 -20.108  1.00 16.24           C  
ATOM   1156  C   PRO A  72      29.121  -0.749 -18.814  1.00 16.51           C  
ATOM   1157  O   PRO A  72      29.948  -1.598 -18.486  1.00 17.03           O  
ATOM   1158  CB  PRO A  72      28.551  -0.577 -21.283  1.00 16.42           C  
ATOM   1159  CG  PRO A  72      29.444  -0.392 -22.499  1.00 18.87           C  
ATOM   1160  CD  PRO A  72      30.843  -0.494 -21.908  1.00 18.38           C  
ATOM   1161  HA  PRO A  72      28.984   1.099 -19.957  1.00  0.00           H  
ATOM   1162  HB3 PRO A  72      27.562  -0.142 -21.428  1.00  0.00           H  
ATOM   1163  HB2 PRO A  72      28.410  -1.646 -21.108  1.00  0.00           H  
ATOM   1164  HG3 PRO A  72      29.295   0.607 -22.911  1.00  0.00           H  
ATOM   1165  HG2 PRO A  72      29.254  -1.114 -23.294  1.00  0.00           H  
ATOM   1166  HD2 PRO A  72      31.143  -1.537 -21.799  1.00  0.00           H  
ATOM   1167  HD3 PRO A  72      31.563   0.009 -22.554  1.00  0.00           H  
ATOM   1168  N   GLY A  76      27.986  -0.522 -18.145  1.00 16.11           N  
ATOM   1169  CA  GLY A  76      27.527  -1.347 -17.022  1.00 15.40           C  
ATOM   1170  C   GLY A  76      27.819  -0.700 -15.664  1.00 15.38           C  
ATOM   1171  O   GLY A  76      27.310  -1.182 -14.656  1.00 16.16           O  
ATOM   1172  H   GLY A  76      27.350   0.189 -18.472  1.00  0.00           H  
ATOM   1173  HA3 GLY A  76      27.973  -2.344 -17.042  1.00  0.00           H  
ATOM   1174  HA2 GLY A  76      26.450  -1.488 -17.111  1.00  0.00           H  
ATOM   1175  N   LEU A  77      28.584   0.398 -15.626  1.00 13.42           N  
ATOM   1176  CA  LEU A  77      28.834   1.205 -14.433  1.00 14.15           C  
ATOM   1177  C   LEU A  77      27.619   2.118 -14.190  1.00 14.56           C  
ATOM   1178  O   LEU A  77      27.663   3.279 -14.601  1.00 16.55           O  
ATOM   1179  CB  LEU A  77      30.130   2.033 -14.639  1.00 12.66           C  
ATOM   1180  CG  LEU A  77      31.436   1.231 -14.478  1.00 15.25           C  
ATOM   1181  CD1 LEU A  77      31.706   0.285 -15.658  1.00 15.14           C  
ATOM   1182  CD2 LEU A  77      32.645   2.141 -14.171  1.00 11.11           C  
ATOM   1183  H   LEU A  77      29.008   0.720 -16.482  1.00  0.00           H  
ATOM   1184  HA  LEU A  77      28.959   0.562 -13.561  1.00  0.00           H  
ATOM   1185  HB3 LEU A  77      30.137   2.818 -13.882  1.00  0.00           H  
ATOM   1186  HB2 LEU A  77      30.111   2.553 -15.597  1.00  0.00           H  
ATOM   1187  HG  LEU A  77      31.290   0.606 -13.603  1.00  0.00           H  
ATOM   1188 HD11 LEU A  77      32.757   0.254 -15.943  1.00  0.00           H  
ATOM   1189 HD12 LEU A  77      31.401  -0.730 -15.408  1.00  0.00           H  
ATOM   1190 HD13 LEU A  77      31.140   0.569 -16.541  1.00  0.00           H  
ATOM   1191 HD21 LEU A  77      33.149   1.808 -13.264  1.00  0.00           H  
ATOM   1192 HD22 LEU A  77      33.384   2.149 -14.972  1.00  0.00           H  
ATOM   1193 HD23 LEU A  77      32.356   3.178 -14.001  1.00  0.00           H  
ATOM   1194  N   GLU A  78      26.547   1.578 -13.592  1.00 14.04           N  
ATOM   1195  CA  GLU A  78      25.336   2.326 -13.292  1.00 12.91           C  
ATOM   1196  C   GLU A  78      25.419   3.147 -12.007  1.00 13.60           C  
ATOM   1197  O   GLU A  78      25.887   2.675 -10.971  1.00 12.53           O  
ATOM   1198  CB  GLU A  78      24.152   1.350 -13.256  1.00 13.08           C  
ATOM   1199  CG  GLU A  78      24.038   0.545 -14.556  1.00 14.82           C  
ATOM   1200  CD  GLU A  78      22.939  -0.514 -14.542  1.00 18.41           C  
ATOM   1201  OE1 GLU A  78      22.796  -1.228 -15.558  1.00 19.70           O  
ATOM   1202  OE2 GLU A  78      22.225  -0.644 -13.529  1.00 21.24           O1-
ATOM   1203  H   GLU A  78      26.641   0.653 -13.197  1.00  0.00           H  
ATOM   1204  HA  GLU A  78      25.165   3.019 -14.115  1.00  0.00           H  
ATOM   1205  HB3 GLU A  78      23.229   1.905 -13.091  1.00  0.00           H  
ATOM   1206  HB2 GLU A  78      24.271   0.666 -12.416  1.00  0.00           H  
ATOM   1207  HG3 GLU A  78      24.995   0.070 -14.772  1.00  0.00           H  
ATOM   1208  HG2 GLU A  78      23.872   1.227 -15.390  1.00  0.00           H  
ATOM   1209  N   MET A  79      24.958   4.390 -12.089  1.00 12.59           N  
ATOM   1210  CA  MET A  79      24.987   5.290 -10.947  1.00 13.48           C  
ATOM   1211  C   MET A  79      23.656   6.016 -10.815  1.00 13.87           C  
ATOM   1212  O   MET A  79      23.005   6.325 -11.813  1.00 14.25           O  
ATOM   1213  CB  MET A  79      26.129   6.301 -11.119  1.00 13.43           C  
ATOM   1214  CG  MET A  79      26.298   7.313  -9.983  1.00 14.34           C  
ATOM   1215  SD  MET A  79      25.205   8.750 -10.095  1.00 18.28           S  
ATOM   1216  CE  MET A  79      26.111   9.808 -11.262  1.00 11.18           C  
ATOM   1217  H   MET A  79      24.576   4.730 -12.960  1.00  0.00           H  
ATOM   1218  HA  MET A  79      25.163   4.708 -10.043  1.00  0.00           H  
ATOM   1219  HB3 MET A  79      25.998   6.836 -12.060  1.00  0.00           H  
ATOM   1220  HB2 MET A  79      27.066   5.764 -11.265  1.00  0.00           H  
ATOM   1221  HG3 MET A  79      27.335   7.649  -9.950  1.00  0.00           H  
ATOM   1222  HG2 MET A  79      26.140   6.813  -9.027  1.00  0.00           H  
ATOM   1223  HE1 MET A  79      25.554  10.731 -11.426  1.00  0.00           H  
ATOM   1224  HE2 MET A  79      27.093  10.046 -10.851  1.00  0.00           H  
ATOM   1225  HE3 MET A  79      26.232   9.284 -12.210  1.00  0.00           H  
ATOM   1226  N   ALA A  80      23.245   6.275  -9.580  1.00 12.86           N  
ATOM   1227  CA  ALA A  80      21.997   6.991  -9.349  1.00 14.40           C  
ATOM   1228  C   ALA A  80      22.215   8.131  -8.364  1.00 13.30           C  
ATOM   1229  O   ALA A  80      22.851   7.954  -7.329  1.00 12.81           O  
ATOM   1230  CB  ALA A  80      20.921   6.036  -8.818  1.00 12.18           C  
ATOM   1231  H   ALA A  80      23.798   5.975  -8.790  1.00  0.00           H  
ATOM   1232  HA  ALA A  80      21.655   7.409 -10.296  1.00  0.00           H  
ATOM   1233  HB1 ALA A  80      19.996   6.588  -8.651  1.00  0.00           H  
ATOM   1234  HB2 ALA A  80      20.745   5.245  -9.547  1.00  0.00           H  
ATOM   1235  HB3 ALA A  80      21.256   5.596  -7.879  1.00  0.00           H  
ATOM   1236  N   LEU A  81      21.693   9.305  -8.702  1.00 14.31           N  
ATOM   1237  CA  LEU A  81      21.799  10.476  -7.838  1.00 14.90           C  
ATOM   1238  C   LEU A  81      20.579  10.505  -6.926  1.00 16.28           C  
ATOM   1239  O   LEU A  81      20.548  11.226  -5.926  1.00 16.73           O  
ATOM   1240  CB  LEU A  81      21.842  11.760  -8.667  1.00 13.39           C  
ATOM   1241  CG  LEU A  81      23.084  11.998  -9.532  1.00 14.04           C  
ATOM   1242  CD1 LEU A  81      22.941  13.333 -10.256  1.00 11.38           C  
ATOM   1243  CD2 LEU A  81      24.336  11.994  -8.660  1.00 10.92           C  
ATOM   1244  H   LEU A  81      21.205   9.406  -9.580  1.00  0.00           H  
ATOM   1245  HA  LEU A  81      22.703  10.402  -7.234  1.00  0.00           H  
ATOM   1246  HB3 LEU A  81      21.695  12.616  -8.009  1.00  0.00           H  
ATOM   1247  HB2 LEU A  81      20.953  11.811  -9.296  1.00  0.00           H  
ATOM   1248  HG  LEU A  81      23.162  11.200 -10.270  1.00  0.00           H  
ATOM   1249 HD11 LEU A  81      23.822  13.508 -10.873  1.00  0.00           H  
ATOM   1250 HD12 LEU A  81      22.053  13.310 -10.888  1.00  0.00           H  
ATOM   1251 HD13 LEU A  81      22.845  14.135  -9.524  1.00  0.00           H  
ATOM   1252 HD21 LEU A  81      25.213  12.165  -9.283  1.00  0.00           H  
ATOM   1253 HD22 LEU A  81      24.262  12.785  -7.914  1.00  0.00           H  
ATOM   1254 HD23 LEU A  81      24.427  11.031  -8.159  1.00  0.00           H  
ATOM   1255  N   GLY A  82      19.573   9.714  -7.289  1.00 14.56           N  
ATOM   1256  CA  GLY A  82      18.349   9.644  -6.515  1.00 14.47           C  
ATOM   1257  C   GLY A  82      17.406   8.647  -7.162  1.00 15.61           C  
ATOM   1258  O   GLY A  82      17.718   8.106  -8.224  1.00 13.94           O  
ATOM   1259  H   GLY A  82      19.653   9.146  -8.121  1.00  0.00           H  
ATOM   1260  HA3 GLY A  82      17.878  10.626  -6.491  1.00  0.00           H  
ATOM   1261  HA2 GLY A  82      18.579   9.319  -5.500  1.00  0.00           H  
ATOM   1262  N   PRO A  84      16.246   8.370  -6.551  1.00 16.62           N  
ATOM   1263  CA  PRO A  84      15.318   7.411  -7.160  1.00 17.89           C  
ATOM   1264  C   PRO A  84      14.861   7.845  -8.552  1.00 18.02           C  
ATOM   1265  O   PRO A  84      14.345   8.945  -8.736  1.00 18.22           O  
ATOM   1266  CB  PRO A  84      14.173   7.338  -6.142  1.00 18.59           C  
ATOM   1267  CG  PRO A  84      14.241   8.653  -5.437  1.00 19.65           C  
ATOM   1268  CD  PRO A  84      15.719   8.881  -5.274  1.00 17.28           C  
ATOM   1269  HA  PRO A  84      15.802   6.437  -7.227  1.00  0.00           H  
ATOM   1270  HB3 PRO A  84      14.374   6.537  -5.431  1.00  0.00           H  
ATOM   1271  HB2 PRO A  84      13.224   7.262  -6.673  1.00  0.00           H  
ATOM   1272  HG3 PRO A  84      13.781   8.558  -4.454  1.00  0.00           H  
ATOM   1273  HG2 PRO A  84      13.826   9.429  -6.081  1.00  0.00           H  
ATOM   1274  HD2 PRO A  84      15.912   9.952  -5.211  1.00  0.00           H  
ATOM   1275  HD3 PRO A  84      16.090   8.259  -4.460  1.00  0.00           H  
ATOM   1276  N   GLY A  85      15.086   6.975  -9.533  1.00 18.39           N  
ATOM   1277  CA  GLY A  85      14.697   7.268 -10.900  1.00 19.34           C  
ATOM   1278  C   GLY A  85      15.595   8.252 -11.627  1.00 20.19           C  
ATOM   1279  O   GLY A  85      15.249   8.727 -12.708  1.00 22.33           O  
ATOM   1280  H   GLY A  85      15.535   6.093  -9.332  1.00  0.00           H  
ATOM   1281  HA3 GLY A  85      13.672   7.640 -10.912  1.00  0.00           H  
ATOM   1282  HA2 GLY A  85      14.646   6.339 -11.468  1.00  0.00           H  
ATOM   1283  N   ARG A  86      16.745   8.570 -11.040  1.00 17.64           N  
ATOM   1284  CA  ARG A  86      17.677   9.505 -11.659  1.00 17.25           C  
ATOM   1285  C   ARG A  86      18.985   8.762 -11.895  1.00 16.84           C  
ATOM   1286  O   ARG A  86      19.958   8.913 -11.148  1.00 15.31           O  
ATOM   1287  CB  ARG A  86      17.872  10.713 -10.745  1.00 17.39           C  
ATOM   1288  CG  ARG A  86      16.572  11.471 -10.492  1.00 23.36           C  
ATOM   1289  CD  ARG A  86      16.778  12.567  -9.477  1.00 26.15           C  
ATOM   1290  NE  ARG A  86      17.803  13.501  -9.926  1.00 30.96           N  
ATOM   1291  CZ  ARG A  86      18.586  14.191  -9.110  1.00 31.56           C  
ATOM   1292  NH1 ARG A  86      18.459  14.048  -7.798  1.00 31.44           N  
ATOM   1293  NH2 ARG A  86      19.495  15.022  -9.606  1.00 32.70           N1+
ATOM   1294  H   ARG A  86      16.987   8.161 -10.149  1.00  0.00           H  
ATOM   1295  HA  ARG A  86      17.273   9.838 -12.616  1.00  0.00           H  
ATOM   1296  HB3 ARG A  86      18.604  11.388 -11.188  1.00  0.00           H  
ATOM   1297  HB2 ARG A  86      18.290  10.384  -9.794  1.00  0.00           H  
ATOM   1298  HG3 ARG A  86      15.812  10.778 -10.129  1.00  0.00           H  
ATOM   1299  HG2 ARG A  86      16.216  11.904 -11.427  1.00  0.00           H  
ATOM   1300  HD3 ARG A  86      17.078  12.129  -8.526  1.00  0.00           H  
ATOM   1301  HD2 ARG A  86      15.840  13.102  -9.326  1.00  0.00           H  
ATOM   1302  HE  ARG A  86      17.897  13.607 -10.926  1.00  0.00           H  
ATOM   1303 HH12 ARG A  86      19.055  14.573  -7.173  1.00  0.00           H  
ATOM   1304 HH11 ARG A  86      17.768  13.414  -7.423  1.00  0.00           H  
ATOM   1305 HH22 ARG A  86      20.091  15.548  -8.984  1.00  0.00           H  
ATOM   1306 HH21 ARG A  86      19.590  15.128 -10.606  1.00  0.00           H  
ATOM   1307  N   GLU A  87      18.985   7.966 -12.958  1.00 16.42           N  
ATOM   1308  CA  GLU A  87      20.111   7.121 -13.307  1.00 16.12           C  
ATOM   1309  C   GLU A  87      21.041   7.597 -14.408  1.00 15.80           C  
ATOM   1310  O   GLU A  87      20.642   8.296 -15.345  1.00 13.92           O  
ATOM   1311  CB  GLU A  87      19.590   5.717 -13.625  1.00 17.17           C  
ATOM   1312  CG  GLU A  87      19.012   5.024 -12.396  1.00 22.84           C  
ATOM   1313  CD  GLU A  87      18.500   3.624 -12.684  1.00 25.26           C  
ATOM   1314  OE1 GLU A  87      19.174   2.886 -13.439  1.00 22.49           O  
ATOM   1315  OE2 GLU A  87      17.429   3.262 -12.142  1.00 26.94           O1-
ATOM   1316  H   GLU A  87      18.178   7.932 -13.564  1.00  0.00           H  
ATOM   1317  HA  GLU A  87      20.718   7.029 -12.407  1.00  0.00           H  
ATOM   1318  HB3 GLU A  87      20.400   5.114 -14.034  1.00  0.00           H  
ATOM   1319  HB2 GLU A  87      18.825   5.781 -14.398  1.00  0.00           H  
ATOM   1320  HG3 GLU A  87      18.203   5.628 -11.986  1.00  0.00           H  
ATOM   1321  HG2 GLU A  87      19.772   4.978 -11.616  1.00  0.00           H  
ATOM   1322  N   TYR A  88      22.296   7.181 -14.274  1.00 14.88           N  
ATOM   1323  CA  TYR A  88      23.365   7.534 -15.190  1.00 14.89           C  
ATOM   1324  C   TYR A  88      24.258   6.323 -15.399  1.00 15.65           C  
ATOM   1325  O   TYR A  88      24.147   5.333 -14.680  1.00 14.88           O  
ATOM   1326  CB  TYR A  88      24.223   8.653 -14.581  1.00 12.54           C  
ATOM   1327  CG  TYR A  88      23.505   9.965 -14.402  1.00 12.05           C  
ATOM   1328  CD1 TYR A  88      22.540  10.133 -13.406  1.00 11.03           C  
ATOM   1329  CD2 TYR A  88      23.739  11.021 -15.279  1.00 10.07           C  
ATOM   1330  CE1 TYR A  88      21.816  11.333 -13.302  1.00 12.90           C  
ATOM   1331  CE2 TYR A  88      23.031  12.211 -15.187  1.00 10.56           C  
ATOM   1332  CZ  TYR A  88      22.070  12.362 -14.205  1.00 12.51           C  
ATOM   1333  OH  TYR A  88      21.341  13.531 -14.171  1.00 12.19           O  
ATOM   1334  H   TYR A  88      22.549   6.584 -13.499  1.00  0.00           H  
ATOM   1335  HA  TYR A  88      22.949   7.860 -16.143  1.00  0.00           H  
ATOM   1336  HB3 TYR A  88      25.107   8.808 -15.199  1.00  0.00           H  
ATOM   1337  HB2 TYR A  88      24.617   8.324 -13.620  1.00  0.00           H  
ATOM   1338  HD1 TYR A  88      22.343   9.336 -12.704  1.00  0.00           H  
ATOM   1339  HD2 TYR A  88      24.486  10.925 -16.054  1.00  0.00           H  
ATOM   1340  HE1 TYR A  88      21.072  11.450 -12.528  1.00  0.00           H  
ATOM   1341  HE2 TYR A  88      23.232  13.014 -15.880  1.00  0.00           H  
ATOM   1342  HH  TYR A  88      21.433  13.990 -15.008  1.00  0.00           H  
ATOM   1343  N   ARG A  89      25.128   6.385 -16.408  1.00 16.59           N  
ATOM   1344  CA  ARG A  89      26.183   5.394 -16.588  1.00 16.92           C  
ATOM   1345  C   ARG A  89      27.499   6.120 -16.861  1.00 15.42           C  
ATOM   1346  O   ARG A  89      27.486   7.133 -17.566  1.00 14.74           O  
ATOM   1347  CB  ARG A  89      25.801   4.310 -17.626  1.00 19.50           C  
ATOM   1348  CG  ARG A  89      25.098   4.743 -18.933  1.00 29.36           C  
ATOM   1349  CD  ARG A  89      25.961   5.584 -19.886  1.00 33.90           C  
ATOM   1350  NE  ARG A  89      25.361   5.696 -21.228  1.00 36.17           N  
ATOM   1351  CZ  ARG A  89      24.267   6.396 -21.569  1.00 37.26           C  
ATOM   1352  NH1 ARG A  89      23.598   7.120 -20.670  1.00 34.79           N  
ATOM   1353  NH2 ARG A  89      23.836   6.392 -22.832  1.00 36.59           N1+
ATOM   1354  H   ARG A  89      25.161   7.204 -17.008  1.00  0.00           H  
ATOM   1355  HA  ARG A  89      26.318   4.891 -15.635  1.00  0.00           H  
ATOM   1356  HB3 ARG A  89      25.115   3.630 -17.118  1.00  0.00           H  
ATOM   1357  HB2 ARG A  89      26.677   3.700 -17.857  1.00  0.00           H  
ATOM   1358  HG3 ARG A  89      24.222   5.324 -18.646  1.00  0.00           H  
ATOM   1359  HG2 ARG A  89      24.705   3.876 -19.465  1.00  0.00           H  
ATOM   1360  HD3 ARG A  89      26.990   5.224 -19.919  1.00  0.00           H  
ATOM   1361  HD2 ARG A  89      26.002   6.604 -19.516  1.00  0.00           H  
ATOM   1362  HE  ARG A  89      25.823   5.152 -21.945  1.00  0.00           H  
ATOM   1363 HH12 ARG A  89      22.822   7.712 -20.953  1.00  0.00           H  
ATOM   1364 HH11 ARG A  89      23.935   7.216 -19.721  1.00  0.00           H  
ATOM   1365 HH22 ARG A  89      23.048   6.974 -23.099  1.00  0.00           H  
ATOM   1366 HH21 ARG A  89      24.330   5.898 -23.563  1.00  0.00           H  
ATOM   1367  N   ALA A  90      28.577   5.621 -16.246  1.00 13.55           N  
ATOM   1368  CA  ALA A  90      29.919   6.200 -16.313  1.00 13.32           C  
ATOM   1369  C   ALA A  90      30.523   6.039 -17.716  1.00 13.38           C  
ATOM   1370  O   ALA A  90      30.322   5.002 -18.349  1.00 14.30           O  
ATOM   1371  CB  ALA A  90      30.814   5.553 -15.247  1.00 12.17           C  
ATOM   1372  H   ALA A  90      28.476   4.783 -15.680  1.00  0.00           H  
ATOM   1373  HA  ALA A  90      29.832   7.259 -16.073  1.00  0.00           H  
ATOM   1374  HB1 ALA A  90      31.671   6.191 -15.035  1.00  0.00           H  
ATOM   1375  HB2 ALA A  90      30.285   5.411 -14.304  1.00  0.00           H  
ATOM   1376  HB3 ALA A  90      31.197   4.586 -15.573  1.00  0.00           H  
ATOM   1377  N   LEU A  91      31.226   7.077 -18.173  1.00 12.70           N  
ATOM   1378  CA  LEU A  91      31.759   7.179 -19.530  1.00 13.74           C  
ATOM   1379  C   LEU A  91      33.285   7.057 -19.523  1.00 13.25           C  
ATOM   1380  O   LEU A  91      33.867   6.289 -20.289  1.00 13.76           O  
ATOM   1381  CB  LEU A  91      31.376   8.559 -20.112  1.00 15.11           C  
ATOM   1382  CG  LEU A  91      29.871   8.887 -20.108  1.00 18.18           C  
ATOM   1383  CD1 LEU A  91      29.658  10.349 -20.538  1.00 17.68           C  
ATOM   1384  CD2 LEU A  91      29.045   7.882 -20.941  1.00 16.13           C  
ATOM   1385  H   LEU A  91      31.303   7.910 -17.590  1.00  0.00           H  
ATOM   1386  HA  LEU A  91      31.366   6.386 -20.168  1.00  0.00           H  
ATOM   1387  HB3 LEU A  91      31.758   8.635 -21.132  1.00  0.00           H  
ATOM   1388  HB2 LEU A  91      31.890   9.339 -19.547  1.00  0.00           H  
ATOM   1389  HG  LEU A  91      29.515   8.823 -19.079  1.00  0.00           H  
ATOM   1390 HD11 LEU A  91      29.141  10.405 -21.488  1.00  0.00           H  
ATOM   1391 HD12 LEU A  91      29.066  10.898 -19.805  1.00  0.00           H  
ATOM   1392 HD13 LEU A  91      30.595  10.894 -20.662  1.00  0.00           H  
ATOM   1393 HD21 LEU A  91      28.385   8.360 -21.663  1.00  0.00           H  
ATOM   1394 HD22 LEU A  91      29.677   7.199 -21.509  1.00  0.00           H  
ATOM   1395 HD23 LEU A  91      28.422   7.273 -20.287  1.00  0.00           H  
ATOM   1396  N   GLN A  92      33.915   7.841 -18.651  1.00 10.97           N  
ATOM   1397  CA  GLN A  92      35.352   7.960 -18.509  1.00 11.18           C  
ATOM   1398  C   GLN A  92      35.611   8.639 -17.166  1.00 11.86           C  
ATOM   1399  O   GLN A  92      34.698   9.254 -16.600  1.00 11.53           O  
ATOM   1400  CB  GLN A  92      35.972   8.703 -19.726  1.00 11.83           C  
ATOM   1401  CG  GLN A  92      35.465  10.140 -20.005  1.00 11.86           C  
ATOM   1402  CD  GLN A  92      36.431  11.207 -19.492  1.00 16.43           C  
ATOM   1403  OE1 GLN A  92      36.750  11.243 -18.313  1.00 13.45           O  
ATOM   1404  NE2 GLN A  92      36.921  12.087 -20.353  1.00 13.03           N  
ATOM   1405  H   GLN A  92      33.398   8.415 -17.994  1.00  0.00           H  
ATOM   1406  HA  GLN A  92      35.768   6.955 -18.462  1.00  0.00           H  
ATOM   1407  HB3 GLN A  92      35.795   8.103 -20.618  1.00  0.00           H  
ATOM   1408  HB2 GLN A  92      37.059   8.709 -19.622  1.00  0.00           H  
ATOM   1409  HG3 GLN A  92      34.482  10.310 -19.568  1.00  0.00           H  
ATOM   1410  HG2 GLN A  92      35.341  10.269 -21.081  1.00  0.00           H  
ATOM   1411 HE22 GLN A  92      37.580  12.771 -20.011  1.00  0.00           H  
ATOM   1412 HE21 GLN A  92      36.678  12.056 -21.330  1.00  0.00           H  
ATOM   1413  N   LEU A  93      36.849   8.513 -16.694  1.00 10.65           N  
ATOM   1414  CA  LEU A  93      37.316   9.228 -15.520  1.00 10.53           C  
ATOM   1415  C   LEU A  93      38.672   9.826 -15.866  1.00 10.28           C  
ATOM   1416  O   LEU A  93      39.390   9.306 -16.721  1.00 10.80           O  
ATOM   1417  CB  LEU A  93      37.398   8.303 -14.293  1.00 10.63           C  
ATOM   1418  CG  LEU A  93      38.315   7.073 -14.237  1.00 12.16           C  
ATOM   1419  CD1 LEU A  93      39.772   7.491 -14.056  1.00 10.56           C  
ATOM   1420  CD2 LEU A  93      37.880   6.197 -13.065  1.00  8.50           C  
ATOM   1421  H   LEU A  93      37.503   7.949 -17.218  1.00  0.00           H  
ATOM   1422  HA  LEU A  93      36.621  10.038 -15.303  1.00  0.00           H  
ATOM   1423  HB3 LEU A  93      36.388   7.997 -14.019  1.00  0.00           H  
ATOM   1424  HB2 LEU A  93      37.579   8.913 -13.409  1.00  0.00           H  
ATOM   1425  HG  LEU A  93      38.216   6.508 -15.164  1.00  0.00           H  
ATOM   1426 HD11 LEU A  93      40.403   6.604 -14.019  1.00  0.00           H  
ATOM   1427 HD12 LEU A  93      40.077   8.119 -14.894  1.00  0.00           H  
ATOM   1428 HD13 LEU A  93      39.877   8.050 -13.127  1.00  0.00           H  
ATOM   1429 HD21 LEU A  93      38.522   5.317 -13.011  1.00  0.00           H  
ATOM   1430 HD22 LEU A  93      37.962   6.763 -12.138  1.00  0.00           H  
ATOM   1431 HD23 LEU A  93      36.846   5.883 -13.210  1.00  0.00           H  
ATOM   1432  N   HIS A  94      39.072  10.879 -15.164  1.00  9.72           N  
ATOM   1433  CA  HIS A  94      40.352  11.551 -15.393  1.00  9.91           C  
ATOM   1434  C   HIS A  94      40.737  12.335 -14.134  1.00 10.89           C  
ATOM   1435  O   HIS A  94      39.909  12.472 -13.228  1.00 11.90           O  
ATOM   1436  CB  HIS A  94      40.270  12.440 -16.655  1.00  8.72           C  
ATOM   1437  CG  HIS A  94      39.192  13.482 -16.592  1.00  8.44           C  
ATOM   1438  ND1 HIS A  94      37.869  13.188 -16.862  1.00  9.96           N  
ATOM   1439  CD2 HIS A  94      39.218  14.809 -16.231  1.00 10.11           C  
ATOM   1440  CE1 HIS A  94      37.154  14.267 -16.585  1.00 10.40           C  
ATOM   1441  NE2 HIS A  94      37.906  15.278 -16.201  1.00  9.79           N  
ATOM   1442  H   HIS A  94      38.482  11.278 -14.438  1.00  0.00           H  
ATOM   1443  HA  HIS A  94      41.123  10.793 -15.534  1.00  0.00           H  
ATOM   1444  HB3 HIS A  94      40.099  11.829 -17.539  1.00  0.00           H  
ATOM   1445  HB2 HIS A  94      41.217  12.938 -16.831  1.00  0.00           H  
ATOM   1446  HD1 HIS A  94      37.486  12.303 -17.220  1.00  0.00           H  
ATOM   1447  HD2 HIS A  94      40.058  15.426 -15.942  1.00  0.00           H  
ATOM   1448  HE1 HIS A  94      36.079  14.293 -16.636  1.00  0.00           H  
ATOM   1449  N   LEU A  95      41.993  12.796 -14.081  1.00 11.47           N  
ATOM   1450  CA  LEU A  95      42.553  13.480 -12.915  1.00 11.82           C  
ATOM   1451  C   LEU A  95      42.947  14.924 -13.278  1.00 10.56           C  
ATOM   1452  O   LEU A  95      43.396  15.183 -14.394  1.00 11.16           O  
ATOM   1453  CB  LEU A  95      43.774  12.695 -12.358  1.00 12.69           C  
ATOM   1454  CG  LEU A  95      43.556  11.199 -12.037  1.00 18.40           C  
ATOM   1455  CD1 LEU A  95      44.848  10.521 -11.546  1.00 21.19           C  
ATOM   1456  CD2 LEU A  95      42.438  11.002 -11.017  1.00 18.89           C  
ATOM   1457  H   LEU A  95      42.584  12.735 -14.902  1.00  0.00           H  
ATOM   1458  HA  LEU A  95      41.802  13.535 -12.133  1.00  0.00           H  
ATOM   1459  HB3 LEU A  95      44.133  13.205 -11.462  1.00  0.00           H  
ATOM   1460  HB2 LEU A  95      44.591  12.740 -13.068  1.00  0.00           H  
ATOM   1461  HG  LEU A  95      43.254  10.687 -12.952  1.00  0.00           H  
ATOM   1462 HD11 LEU A  95      44.666   9.814 -10.736  1.00  0.00           H  
ATOM   1463 HD12 LEU A  95      45.332   9.970 -12.353  1.00  0.00           H  
ATOM   1464 HD13 LEU A  95      45.559  11.252 -11.168  1.00  0.00           H  
ATOM   1465 HD21 LEU A  95      42.345   9.964 -10.702  1.00  0.00           H  
ATOM   1466 HD22 LEU A  95      42.582  11.626 -10.135  1.00  0.00           H  
ATOM   1467 HD23 LEU A  95      41.494  11.282 -11.467  1.00  0.00           H  
ATOM   1468  N   HIS A  96      42.846  15.837 -12.318  1.00 10.68           N  
ATOM   1469  CA  HIS A  96      43.372  17.201 -12.416  1.00 11.35           C  
ATOM   1470  C   HIS A  96      44.388  17.362 -11.286  1.00 12.00           C  
ATOM   1471  O   HIS A  96      44.076  16.919 -10.175  1.00 12.84           O  
ATOM   1472  CB  HIS A  96      42.214  18.204 -12.286  1.00  9.57           C  
ATOM   1473  CG  HIS A  96      41.204  18.107 -13.405  1.00 11.43           C  
ATOM   1474  ND1 HIS A  96      41.422  18.655 -14.658  1.00 12.43           N  
ATOM   1475  CD2 HIS A  96      39.957  17.529 -13.471  1.00 10.76           C  
ATOM   1476  CE1 HIS A  96      40.345  18.419 -15.407  1.00 12.71           C  
ATOM   1477  NE2 HIS A  96      39.416  17.760 -14.739  1.00 13.28           N  
ATOM   1478  H   HIS A  96      42.447  15.571 -11.420  1.00  0.00           H  
ATOM   1479  HA  HIS A  96      43.872  17.372 -13.367  1.00  0.00           H  
ATOM   1480  HB3 HIS A  96      42.610  19.220 -12.270  1.00  0.00           H  
ATOM   1481  HB2 HIS A  96      41.696  18.067 -11.336  1.00  0.00           H  
ATOM   1482  HD1 HIS A  96      42.238  19.221 -14.929  1.00  0.00           H  
ATOM   1483  HD2 HIS A  96      39.416  16.984 -12.710  1.00  0.00           H  
ATOM   1484  HE1 HIS A  96      40.233  18.748 -16.433  1.00  0.00           H  
ATOM   1485  N   TRP A  97      45.582  17.919 -11.561  1.00 11.78           N  
ATOM   1486  CA  TRP A  97      46.614  17.994 -10.533  1.00 14.25           C  
ATOM   1487  C   TRP A  97      47.485  19.237 -10.649  1.00 14.65           C  
ATOM   1488  O   TRP A  97      47.353  20.013 -11.594  1.00 14.01           O  
ATOM   1489  CB  TRP A  97      47.478  16.731 -10.596  1.00 12.02           C  
ATOM   1490  CG  TRP A  97      48.150  16.535 -11.937  1.00 12.55           C  
ATOM   1491  CD1 TRP A  97      49.335  17.085 -12.352  1.00 11.49           C  
ATOM   1492  CD2 TRP A  97      47.667  15.749 -13.035  1.00 11.02           C  
ATOM   1493  NE1 TRP A  97      49.617  16.686 -13.638  1.00 11.67           N  
ATOM   1494  CE2 TRP A  97      48.612  15.866 -14.081  1.00 10.73           C  
ATOM   1495  CE3 TRP A  97      46.526  14.958 -13.237  1.00 11.99           C  
ATOM   1496  CZ2 TRP A  97      48.453  15.221 -15.312  1.00 10.34           C  
ATOM   1497  CZ3 TRP A  97      46.366  14.314 -14.467  1.00  9.69           C  
ATOM   1498  CH2 TRP A  97      47.326  14.452 -15.486  1.00 10.82           C  
ATOM   1499  H   TRP A  97      45.773  18.275 -12.486  1.00  0.00           H  
ATOM   1500  HA  TRP A  97      46.121  18.018  -9.561  1.00  0.00           H  
ATOM   1501  HB3 TRP A  97      46.863  15.860 -10.369  1.00  0.00           H  
ATOM   1502  HB2 TRP A  97      48.236  16.771  -9.814  1.00  0.00           H  
ATOM   1503  HD1 TRP A  97      49.893  17.728 -11.688  1.00  0.00           H  
ATOM   1504  HE1 TRP A  97      50.461  17.006 -14.092  1.00  0.00           H  
ATOM   1505  HE3 TRP A  97      45.793  14.856 -12.450  1.00  0.00           H  
ATOM   1506  HZ2 TRP A  97      49.200  15.337 -16.083  1.00  0.00           H  
ATOM   1507  HZ3 TRP A  97      45.496  13.699 -14.645  1.00  0.00           H  
ATOM   1508  HH2 TRP A  97      47.163  13.937 -16.422  1.00  0.00           H  
ATOM   1509  N   GLY A  98      48.385  19.415  -9.686  1.00 16.53           N  
ATOM   1510  CA  GLY A  98      49.241  20.589  -9.692  1.00 18.36           C  
ATOM   1511  C   GLY A  98      50.660  20.358 -10.167  1.00 20.57           C  
ATOM   1512  O   GLY A  98      50.886  19.866 -11.272  1.00 19.29           O  
ATOM   1513  H   GLY A  98      48.476  18.732  -8.947  1.00  0.00           H  
ATOM   1514  HA3 GLY A  98      49.262  21.023  -8.692  1.00  0.00           H  
ATOM   1515  HA2 GLY A  98      48.779  21.367 -10.299  1.00  0.00           H  
ATOM   1516  N   ALA A  99      51.614  20.728  -9.320  1.00 22.22           N  
ATOM   1517  CA  ALA A  99      53.033  20.585  -9.618  1.00 24.75           C  
ATOM   1518  C   ALA A  99      53.813  20.576  -8.304  1.00 27.32           C  
ATOM   1519  O   ALA A  99      53.219  20.603  -7.223  1.00 27.51           O  
ATOM   1520  CB  ALA A  99      53.499  21.739 -10.499  1.00 23.74           C  
ATOM   1521  H   ALA A  99      51.369  21.129  -8.426  1.00  0.00           H  
ATOM   1522  HA  ALA A  99      53.199  19.643 -10.141  1.00  0.00           H  
ATOM   1523  HB1 ALA A  99      54.561  21.625 -10.717  1.00  0.00           H  
ATOM   1524  HB2 ALA A  99      52.935  21.736 -11.431  1.00  0.00           H  
ATOM   1525  HB3 ALA A  99      53.336  22.683  -9.978  1.00  0.00           H  
ATOM   1526  N   ALA A 100      55.139  20.544  -8.397  1.00 28.71           N  
ATOM   1527  CA  ALA A 100      55.986  20.529  -7.207  1.00 29.82           C  
ATOM   1528  C   ALA A 100      55.581  21.623  -6.223  1.00 29.57           C  
ATOM   1529  O   ALA A 100      55.630  22.810  -6.544  1.00 31.28           O  
ATOM   1530  CB  ALA A 100      57.451  20.700  -7.603  1.00 28.95           C  
ATOM   1531  H   ALA A 100      55.581  20.530  -9.305  1.00  0.00           H  
ATOM   1532  HA  ALA A 100      55.872  19.563  -6.715  1.00  0.00           H  
ATOM   1533  HB1 ALA A 100      58.074  20.687  -6.709  1.00  0.00           H  
ATOM   1534  HB2 ALA A 100      57.747  19.884  -8.263  1.00  0.00           H  
ATOM   1535  HB3 ALA A 100      57.580  21.650  -8.121  1.00  0.00           H  
ATOM   1536  N   GLY A 101      55.171  21.212  -5.028  1.00 30.53           N  
ATOM   1537  CA  GLY A 101      54.769  22.160  -4.004  1.00 30.45           C  
ATOM   1538  C   GLY A 101      53.586  23.040  -4.369  1.00 31.71           C  
ATOM   1539  O   GLY A 101      53.452  24.149  -3.845  1.00 32.82           O  
ATOM   1540  H   GLY A 101      55.134  20.224  -4.820  1.00  0.00           H  
ATOM   1541  HA3 GLY A 101      55.619  22.789  -3.742  1.00  0.00           H  
ATOM   1542  HA2 GLY A 101      54.547  21.623  -3.082  1.00  0.00           H  
ATOM   1543  N   ARG A 102      52.722  22.558  -5.259  1.00 29.17           N  
ATOM   1544  CA  ARG A 102      51.556  23.332  -5.672  1.00 27.39           C  
ATOM   1545  C   ARG A 102      50.337  22.441  -5.927  1.00 25.61           C  
ATOM   1546  O   ARG A 102      50.356  21.582  -6.808  1.00 24.36           O  
ATOM   1547  CB  ARG A 102      51.886  24.137  -6.930  1.00 28.58           C  
ATOM   1548  CG  ARG A 102      53.080  25.070  -6.773  1.00 34.51           C  
ATOM   1549  CD  ARG A 102      53.466  25.716  -8.098  1.00 36.50           C  
ATOM   1550  NE  ARG A 102      52.434  26.627  -8.587  1.00 41.05           N  
ATOM   1551  CZ  ARG A 102      52.484  27.256  -9.758  1.00 42.06           C  
ATOM   1552  NH1 ARG A 102      53.519  27.072 -10.573  1.00 42.74           N  
ATOM   1553  NH2 ARG A 102      51.502  28.073 -10.116  1.00 41.83           N1+
ATOM   1554  H   ARG A 102      52.868  21.642  -5.660  1.00  0.00           H  
ATOM   1555  HA  ARG A 102      51.308  24.031  -4.873  1.00  0.00           H  
ATOM   1556  HB3 ARG A 102      51.012  24.716  -7.229  1.00  0.00           H  
ATOM   1557  HB2 ARG A 102      52.069  23.454  -7.759  1.00  0.00           H  
ATOM   1558  HG3 ARG A 102      53.929  24.510  -6.382  1.00  0.00           H  
ATOM   1559  HG2 ARG A 102      52.841  25.847  -6.047  1.00  0.00           H  
ATOM   1560  HD3 ARG A 102      53.645  24.939  -8.841  1.00  0.00           H  
ATOM   1561  HD2 ARG A 102      54.403  26.260  -7.977  1.00  0.00           H  
ATOM   1562  HE  ARG A 102      51.645  26.767  -7.972  1.00  0.00           H  
ATOM   1563 HH12 ARG A 102      53.553  27.551 -11.461  1.00  0.00           H  
ATOM   1564 HH11 ARG A 102      54.270  26.453 -10.303  1.00  0.00           H  
ATOM   1565 HH22 ARG A 102      51.540  28.550 -11.005  1.00  0.00           H  
ATOM   1566 HH21 ARG A 102      50.716  28.218  -9.498  1.00  0.00           H  
ATOM   1567  N   PRO A 103      49.258  22.637  -5.152  1.00 24.09           N  
ATOM   1568  CA  PRO A 103      48.029  21.846  -5.301  1.00 22.24           C  
ATOM   1569  C   PRO A 103      47.350  22.108  -6.642  1.00 20.82           C  
ATOM   1570  O   PRO A 103      47.532  23.175  -7.236  1.00 20.70           O  
ATOM   1571  CB  PRO A 103      47.182  22.303  -4.115  1.00 22.10           C  
ATOM   1572  CG  PRO A 103      47.601  23.738  -3.944  1.00 23.23           C  
ATOM   1573  CD  PRO A 103      49.107  23.651  -4.092  1.00 23.25           C  
ATOM   1574  HA  PRO A 103      48.258  20.785  -5.203  1.00  0.00           H  
ATOM   1575  HB3 PRO A 103      47.469  21.738  -3.229  1.00  0.00           H  
ATOM   1576  HB2 PRO A 103      46.128  22.267  -4.392  1.00  0.00           H  
ATOM   1577  HG3 PRO A 103      47.358  24.065  -2.933  1.00  0.00           H  
ATOM   1578  HG2 PRO A 103      47.194  24.330  -4.764  1.00  0.00           H  
ATOM   1579  HD2 PRO A 103      49.488  24.606  -4.453  1.00  0.00           H  
ATOM   1580  HD3 PRO A 103      49.537  23.268  -3.166  1.00  0.00           H  
ATOM   1581  N   GLY A 104      46.565  21.142  -7.115  1.00 18.33           N  
ATOM   1582  CA  GLY A 104      45.907  21.313  -8.397  1.00 15.48           C  
ATOM   1583  C   GLY A 104      44.470  20.845  -8.551  1.00 16.61           C  
ATOM   1584  O   GLY A 104      44.033  20.589  -9.673  1.00 15.29           O  
ATOM   1585  H   GLY A 104      46.429  20.295  -6.582  1.00  0.00           H  
ATOM   1586  HA3 GLY A 104      46.517  20.853  -9.174  1.00  0.00           H  
ATOM   1587  HA2 GLY A 104      45.974  22.360  -8.694  1.00  0.00           H  
ATOM   1588  N   SER A 105      43.728  20.714  -7.456  1.00 15.33           N  
ATOM   1589  CA  SER A 105      42.336  20.299  -7.584  1.00 14.80           C  
ATOM   1590  C   SER A 105      41.573  21.434  -8.273  1.00 14.94           C  
ATOM   1591  O   SER A 105      42.074  22.559  -8.366  1.00 12.59           O  
ATOM   1592  CB  SER A 105      41.723  19.995  -6.212  1.00 14.80           C  
ATOM   1593  OG  SER A 105      41.677  21.142  -5.384  1.00 14.89           O  
ATOM   1594  H   SER A 105      44.129  20.901  -6.548  1.00  0.00           H  
ATOM   1595  HA  SER A 105      42.284  19.405  -8.205  1.00  0.00           H  
ATOM   1596  HB3 SER A 105      42.304  19.216  -5.719  1.00  0.00           H  
ATOM   1597  HB2 SER A 105      40.714  19.603  -6.344  1.00  0.00           H  
ATOM   1598  HG  SER A 105      40.844  21.600  -5.516  1.00  0.00           H  
ATOM   1599  N   GLU A 106      40.419  21.095  -8.858  1.00 14.13           N  
ATOM   1600  CA  GLU A 106      39.525  22.025  -9.542  1.00 14.34           C  
ATOM   1601  C   GLU A 106      38.714  22.796  -8.489  1.00 15.19           C  
ATOM   1602  O   GLU A 106      38.838  24.016  -8.394  1.00 15.39           O  
ATOM   1603  CB  GLU A 106      38.612  21.227 -10.507  1.00 14.60           C  
ATOM   1604  CG  GLU A 106      39.309  20.660 -11.764  1.00 14.22           C  
ATOM   1605  CD  GLU A 106      39.265  21.591 -12.978  1.00 18.38           C  
ATOM   1606  OE1 GLU A 106      39.177  22.817 -12.774  1.00 16.74           O  
ATOM   1607  OE2 GLU A 106      39.299  21.068 -14.113  1.00 18.50           O1-
ATOM   1608  H   GLU A 106      40.044  20.168  -8.712  1.00  0.00           H  
ATOM   1609  HA  GLU A 106      40.102  22.754 -10.114  1.00  0.00           H  
ATOM   1610  HB3 GLU A 106      37.770  21.844 -10.813  1.00  0.00           H  
ATOM   1611  HB2 GLU A 106      38.148  20.400  -9.980  1.00  0.00           H  
ATOM   1612  HG3 GLU A 106      38.825  19.728 -12.052  1.00  0.00           H  
ATOM   1613  HG2 GLU A 106      40.348  20.406 -11.553  1.00  0.00           H  
ATOM   1614  N   HIS A 107      37.913  22.061  -7.699  1.00 13.47           N  
ATOM   1615  CA  HIS A 107      37.080  22.654  -6.674  1.00 14.42           C  
ATOM   1616  C   HIS A 107      37.970  22.949  -5.476  1.00 14.76           C  
ATOM   1617  O   HIS A 107      39.035  22.348  -5.316  1.00 14.86           O  
ATOM   1618  CB  HIS A 107      35.953  21.704  -6.258  1.00 11.42           C  
ATOM   1619  CG  HIS A 107      34.915  21.509  -7.318  1.00 12.54           C  
ATOM   1620  ND1 HIS A 107      35.044  20.579  -8.326  1.00 10.63           N  
ATOM   1621  CD2 HIS A 107      33.759  22.172  -7.560  1.00  9.45           C  
ATOM   1622  CE1 HIS A 107      34.012  20.676  -9.145  1.00 12.72           C  
ATOM   1623  NE2 HIS A 107      33.218  21.634  -8.703  1.00 13.34           N  
ATOM   1624  H   HIS A 107      37.904  21.064  -7.858  1.00  0.00           H  
ATOM   1625  HA  HIS A 107      36.652  23.584  -7.046  1.00  0.00           H  
ATOM   1626  HB3 HIS A 107      35.479  22.081  -5.352  1.00  0.00           H  
ATOM   1627  HB2 HIS A 107      36.377  20.738  -5.985  1.00  0.00           H  
ATOM   1628  HD1 HIS A 107      35.844  19.962  -8.345  1.00  0.00           H  
ATOM   1629  HD2 HIS A 107      33.437  22.959  -6.894  1.00  0.00           H  
ATOM   1630  HE1 HIS A 107      33.939  20.024 -10.003  1.00  0.00           H  
ATOM   1631  N   THR A 108      37.546  23.899  -4.656  1.00 15.16           N  
ATOM   1632  CA  THR A 108      38.280  24.237  -3.452  1.00 15.65           C  
ATOM   1633  C   THR A 108      37.247  24.273  -2.339  1.00 16.64           C  
ATOM   1634  O   THR A 108      36.049  24.422  -2.597  1.00 15.01           O  
ATOM   1635  CB  THR A 108      38.973  25.616  -3.550  1.00 15.74           C  
ATOM   1636  OG1 THR A 108      37.994  26.631  -3.803  1.00 15.45           O  
ATOM   1637  CG2 THR A 108      40.009  25.614  -4.665  1.00 15.84           C  
ATOM   1638  H   THR A 108      36.696  24.403  -4.864  1.00  0.00           H  
ATOM   1639  HA  THR A 108      39.021  23.465  -3.243  1.00  0.00           H  
ATOM   1640  HB  THR A 108      39.470  25.830  -2.604  1.00  0.00           H  
ATOM   1641  HG1 THR A 108      37.356  26.646  -3.086  1.00  0.00           H  
ATOM   1642 HG21 THR A 108      40.486  26.592  -4.720  1.00  0.00           H  
ATOM   1643 HG22 THR A 108      40.763  24.854  -4.461  1.00  0.00           H  
ATOM   1644 HG23 THR A 108      39.521  25.395  -5.615  1.00  0.00           H  
ATOM   1645  N   VAL A 109      37.705  24.114  -1.106  1.00 15.90           N  
ATOM   1646  CA  VAL A 109      36.807  24.145   0.039  1.00 17.63           C  
ATOM   1647  C   VAL A 109      37.314  25.208   1.000  1.00 18.56           C  
ATOM   1648  O   VAL A 109      38.414  25.091   1.545  1.00 18.02           O  
ATOM   1649  CB  VAL A 109      36.756  22.771   0.745  1.00 16.94           C  
ATOM   1650  CG1 VAL A 109      35.898  22.862   1.999  1.00 17.45           C  
ATOM   1651  CG2 VAL A 109      36.187  21.720  -0.209  1.00 15.02           C  
ATOM   1652  H   VAL A 109      38.692  23.969  -0.949  1.00  0.00           H  
ATOM   1653  HA  VAL A 109      35.806  24.413  -0.298  1.00  0.00           H  
ATOM   1654  HB  VAL A 109      37.767  22.481   1.029  1.00  0.00           H  
ATOM   1655 HG11 VAL A 109      35.867  21.890   2.490  1.00  0.00           H  
ATOM   1656 HG12 VAL A 109      36.324  23.599   2.679  1.00  0.00           H  
ATOM   1657 HG13 VAL A 109      34.886  23.163   1.726  1.00  0.00           H  
ATOM   1658 HG21 VAL A 109      36.153  20.753   0.294  1.00  0.00           H  
ATOM   1659 HG22 VAL A 109      35.180  22.008  -0.509  1.00  0.00           H  
ATOM   1660 HG23 VAL A 109      36.823  21.648  -1.091  1.00  0.00           H  
ATOM   1661  N   GLU A 110      36.513  26.252   1.188  1.00 19.25           N  
ATOM   1662  CA  GLU A 110      36.883  27.349   2.073  1.00 21.85           C  
ATOM   1663  C   GLU A 110      38.206  27.939   1.588  1.00 21.92           C  
ATOM   1664  O   GLU A 110      39.066  28.301   2.392  1.00 22.25           O  
ATOM   1665  CB  GLU A 110      37.030  26.845   3.512  1.00 24.33           C  
ATOM   1666  CG  GLU A 110      36.892  27.916   4.585  1.00 30.21           C  
ATOM   1667  CD  GLU A 110      35.491  28.508   4.647  1.00 34.59           C  
ATOM   1668  OE1 GLU A 110      34.556  27.891   4.091  1.00 34.61           O  
ATOM   1669  OE2 GLU A 110      35.323  29.583   5.263  1.00 36.96           O1-
ATOM   1670  H   GLU A 110      35.623  26.297   0.713  1.00  0.00           H  
ATOM   1671  HA  GLU A 110      36.111  28.118   2.037  1.00  0.00           H  
ATOM   1672  HB3 GLU A 110      37.992  26.345   3.622  1.00  0.00           H  
ATOM   1673  HB2 GLU A 110      36.300  26.056   3.694  1.00  0.00           H  
ATOM   1674  HG3 GLU A 110      37.614  28.712   4.398  1.00  0.00           H  
ATOM   1675  HG2 GLU A 110      37.149  27.492   5.556  1.00  0.00           H  
ATOM   1676  N   GLY A 111      38.371  28.016   0.270  1.00 21.17           N  
ATOM   1677  CA  GLY A 111      39.591  28.565  -0.297  1.00 19.15           C  
ATOM   1678  C   GLY A 111      40.761  27.596  -0.373  1.00 18.99           C  
ATOM   1679  O   GLY A 111      41.766  27.886  -1.020  1.00 20.25           O  
ATOM   1680  H   GLY A 111      37.643  27.690  -0.349  1.00  0.00           H  
ATOM   1681  HA3 GLY A 111      39.889  29.445   0.272  1.00  0.00           H  
ATOM   1682  HA2 GLY A 111      39.382  28.956  -1.293  1.00  0.00           H  
ATOM   1683  N   HIS A 112      40.646  26.445   0.281  1.00 18.52           N  
ATOM   1684  CA  HIS A 112      41.726  25.463   0.266  1.00 18.07           C  
ATOM   1685  C   HIS A 112      41.715  24.608  -1.002  1.00 18.68           C  
ATOM   1686  O   HIS A 112      40.692  24.024  -1.362  1.00 18.68           O  
ATOM   1687  CB  HIS A 112      41.633  24.549   1.490  1.00 18.27           C  
ATOM   1688  CG  HIS A 112      42.697  23.497   1.540  1.00 21.25           C  
ATOM   1689  ND1 HIS A 112      44.004  23.772   1.886  1.00 23.29           N  
ATOM   1690  CD2 HIS A 112      42.651  22.170   1.274  1.00 21.69           C  
ATOM   1691  CE1 HIS A 112      44.715  22.661   1.831  1.00 22.44           C  
ATOM   1692  NE2 HIS A 112      43.919  21.672   1.463  1.00 22.67           N  
ATOM   1693  H   HIS A 112      39.803  26.241   0.798  1.00  0.00           H  
ATOM   1694  HA  HIS A 112      42.675  25.998   0.310  1.00  0.00           H  
ATOM   1695  HB3 HIS A 112      40.653  24.074   1.512  1.00  0.00           H  
ATOM   1696  HB2 HIS A 112      41.678  25.153   2.396  1.00  0.00           H  
ATOM   1697  HD1 HIS A 112      44.276  24.714   2.128  1.00  0.00           H  
ATOM   1698  HD2 HIS A 112      41.720  21.710   0.976  1.00  0.00           H  
ATOM   1699  HE1 HIS A 112      45.768  22.681   2.071  1.00  0.00           H  
ATOM   1700  N   ARG A 113      42.859  24.540  -1.675  1.00 18.39           N  
ATOM   1701  CA  ARG A 113      42.991  23.741  -2.884  1.00 17.57           C  
ATOM   1702  C   ARG A 113      43.721  22.458  -2.491  1.00 17.29           C  
ATOM   1703  O   ARG A 113      44.745  22.503  -1.809  1.00 17.25           O  
ATOM   1704  CB  ARG A 113      43.783  24.505  -3.953  1.00 16.65           C  
ATOM   1705  CG  ARG A 113      43.775  23.840  -5.333  1.00 17.57           C  
ATOM   1706  CD  ARG A 113      44.572  24.652  -6.347  1.00 18.57           C  
ATOM   1707  NE  ARG A 113      44.022  25.993  -6.534  1.00 19.93           N  
ATOM   1708  CZ  ARG A 113      42.896  26.253  -7.190  1.00 21.03           C  
ATOM   1709  NH1 ARG A 113      42.200  25.262  -7.730  1.00 22.46           N  
ATOM   1710  NH2 ARG A 113      42.463  27.501  -7.303  1.00 19.98           N1+
ATOM   1711  H   ARG A 113      43.667  25.052  -1.351  1.00  0.00           H  
ATOM   1712  HA  ARG A 113      42.001  23.495  -3.269  1.00  0.00           H  
ATOM   1713  HB3 ARG A 113      44.813  24.631  -3.619  1.00  0.00           H  
ATOM   1714  HB2 ARG A 113      43.391  25.518  -4.038  1.00  0.00           H  
ATOM   1715  HG3 ARG A 113      42.747  23.736  -5.680  1.00  0.00           H  
ATOM   1716  HG2 ARG A 113      44.200  22.839  -5.256  1.00  0.00           H  
ATOM   1717  HD3 ARG A 113      44.583  24.129  -7.303  1.00  0.00           H  
ATOM   1718  HD2 ARG A 113      45.608  24.729  -6.017  1.00  0.00           H  
ATOM   1719  HE  ARG A 113      44.554  26.749  -6.127  1.00  0.00           H  
ATOM   1720 HH12 ARG A 113      41.344  25.460  -8.228  1.00  0.00           H  
ATOM   1721 HH11 ARG A 113      42.525  24.310  -7.643  1.00  0.00           H  
ATOM   1722 HH22 ARG A 113      41.607  27.695  -7.802  1.00  0.00           H  
ATOM   1723 HH21 ARG A 113      42.990  28.258  -6.891  1.00  0.00           H  
ATOM   1724  N   PHE A 114      43.186  21.316  -2.906  1.00 16.91           N  
ATOM   1725  CA  PHE A 114      43.787  20.027  -2.576  1.00 15.37           C  
ATOM   1726  C   PHE A 114      44.817  19.616  -3.623  1.00 13.46           C  
ATOM   1727  O   PHE A 114      44.825  20.143  -4.730  1.00 14.46           O  
ATOM   1728  CB  PHE A 114      42.698  18.954  -2.449  1.00 16.33           C  
ATOM   1729  CG  PHE A 114      41.641  19.283  -1.429  1.00 16.54           C  
ATOM   1730  CD1 PHE A 114      40.642  20.210  -1.715  1.00 17.08           C  
ATOM   1731  CD2 PHE A 114      41.662  18.689  -0.169  1.00 17.14           C  
ATOM   1732  CE1 PHE A 114      39.678  20.546  -0.761  1.00 17.63           C  
ATOM   1733  CE2 PHE A 114      40.703  19.016   0.793  1.00 17.69           C  
ATOM   1734  CZ  PHE A 114      39.709  19.948   0.496  1.00 16.34           C  
ATOM   1735  H   PHE A 114      42.343  21.326  -3.463  1.00  0.00           H  
ATOM   1736  HA  PHE A 114      44.293  20.119  -1.614  1.00  0.00           H  
ATOM   1737  HB3 PHE A 114      43.159  17.999  -2.197  1.00  0.00           H  
ATOM   1738  HB2 PHE A 114      42.228  18.799  -3.420  1.00  0.00           H  
ATOM   1739  HD1 PHE A 114      40.605  20.682  -2.686  1.00  0.00           H  
ATOM   1740  HD2 PHE A 114      42.426  17.966   0.074  1.00  0.00           H  
ATOM   1741  HE1 PHE A 114      38.911  21.267  -0.999  1.00  0.00           H  
ATOM   1742  HE2 PHE A 114      40.731  18.548   1.765  1.00  0.00           H  
ATOM   1743  HZ  PHE A 114      38.965  20.207   1.235  1.00  0.00           H  
ATOM   1744  N   PRO A 115      45.704  18.670  -3.281  1.00 13.92           N  
ATOM   1745  CA  PRO A 115      46.732  18.212  -4.221  1.00 14.44           C  
ATOM   1746  C   PRO A 115      46.200  17.876  -5.609  1.00 14.89           C  
ATOM   1747  O   PRO A 115      46.720  18.361  -6.613  1.00 14.73           O  
ATOM   1748  CB  PRO A 115      47.319  16.992  -3.516  1.00 12.79           C  
ATOM   1749  CG  PRO A 115      47.245  17.394  -2.081  1.00 14.35           C  
ATOM   1750  CD  PRO A 115      45.850  17.992  -1.980  1.00 12.90           C  
ATOM   1751  HA  PRO A 115      47.502  18.978  -4.309  1.00  0.00           H  
ATOM   1752  HB3 PRO A 115      48.364  16.881  -3.804  1.00  0.00           H  
ATOM   1753  HB2 PRO A 115      46.668  16.134  -3.683  1.00  0.00           H  
ATOM   1754  HG3 PRO A 115      47.984  18.172  -1.888  1.00  0.00           H  
ATOM   1755  HG2 PRO A 115      47.300  16.503  -1.456  1.00  0.00           H  
ATOM   1756  HD2 PRO A 115      45.119  17.187  -1.911  1.00  0.00           H  
ATOM   1757  HD3 PRO A 115      45.836  18.736  -1.184  1.00  0.00           H  
ATOM   1758  N   ALA A 116      45.162  17.047  -5.664  1.00 14.41           N  
ATOM   1759  CA  ALA A 116      44.594  16.646  -6.944  1.00 13.90           C  
ATOM   1760  C   ALA A 116      43.108  16.336  -6.820  1.00 13.98           C  
ATOM   1761  O   ALA A 116      42.550  16.361  -5.722  1.00 12.83           O  
ATOM   1762  CB  ALA A 116      45.341  15.431  -7.481  1.00 12.72           C  
ATOM   1763  H   ALA A 116      44.757  16.687  -4.811  1.00  0.00           H  
ATOM   1764  HA  ALA A 116      44.718  17.467  -7.650  1.00  0.00           H  
ATOM   1765  HB1 ALA A 116      44.913  15.134  -8.439  1.00  0.00           H  
ATOM   1766  HB2 ALA A 116      46.393  15.681  -7.616  1.00  0.00           H  
ATOM   1767  HB3 ALA A 116      45.251  14.607  -6.773  1.00  0.00           H  
ATOM   1768  N   GLU A 117      42.476  16.029  -7.948  1.00 12.23           N  
ATOM   1769  CA  GLU A 117      41.049  15.732  -7.963  1.00 12.13           C  
ATOM   1770  C   GLU A 117      40.730  14.723  -9.057  1.00 12.26           C  
ATOM   1771  O   GLU A 117      41.295  14.785 -10.152  1.00 11.70           O  
ATOM   1772  CB  GLU A 117      40.261  17.029  -8.203  1.00 12.88           C  
ATOM   1773  CG  GLU A 117      38.738  16.930  -8.084  1.00 14.31           C  
ATOM   1774  CD  GLU A 117      38.066  18.304  -8.151  1.00 15.83           C  
ATOM   1775  OE1 GLU A 117      38.657  19.269  -7.623  1.00 14.92           O  
ATOM   1776  OE2 GLU A 117      36.950  18.422  -8.712  1.00 13.36           O1-
ATOM   1777  H   GLU A 117      42.986  15.997  -8.819  1.00  0.00           H  
ATOM   1778  HA  GLU A 117      40.761  15.314  -6.998  1.00  0.00           H  
ATOM   1779  HB3 GLU A 117      40.519  17.430  -9.184  1.00  0.00           H  
ATOM   1780  HB2 GLU A 117      40.625  17.801  -7.525  1.00  0.00           H  
ATOM   1781  HG3 GLU A 117      38.479  16.445  -7.142  1.00  0.00           H  
ATOM   1782  HG2 GLU A 117      38.352  16.298  -8.884  1.00  0.00           H  
ATOM   1783  N   ILE A 118      39.841  13.781  -8.754  1.00 11.24           N  
ATOM   1784  CA  ILE A 118      39.434  12.794  -9.746  1.00 10.38           C  
ATOM   1785  C   ILE A 118      37.995  13.084 -10.175  1.00 10.34           C  
ATOM   1786  O   ILE A 118      37.158  13.467  -9.356  1.00 11.06           O  
ATOM   1787  CB  ILE A 118      39.516  11.345  -9.193  1.00 11.27           C  
ATOM   1788  CG1 ILE A 118      39.017  10.362 -10.256  1.00 11.29           C  
ATOM   1789  CG2 ILE A 118      38.681  11.211  -7.913  1.00  8.35           C  
ATOM   1790  CD1 ILE A 118      39.167   8.898  -9.862  1.00 13.85           C  
ATOM   1791  H   ILE A 118      39.440  13.745  -7.828  1.00  0.00           H  
ATOM   1792  HA  ILE A 118      40.086  12.877 -10.616  1.00  0.00           H  
ATOM   1793  HB  ILE A 118      40.555  11.115  -8.961  1.00  0.00           H  
ATOM   1794 HG13 ILE A 118      39.548  10.541 -11.191  1.00  0.00           H  
ATOM   1795 HG12 ILE A 118      37.971  10.571 -10.479  1.00  0.00           H  
ATOM   1796 HG21 ILE A 118      38.750  10.189  -7.539  1.00  0.00           H  
ATOM   1797 HG22 ILE A 118      39.060  11.899  -7.157  1.00  0.00           H  
ATOM   1798 HG23 ILE A 118      37.640  11.448  -8.130  1.00  0.00           H  
ATOM   1799 HD11 ILE A 118      38.793   8.264 -10.665  1.00  0.00           H  
ATOM   1800 HD12 ILE A 118      40.220   8.675  -9.685  1.00  0.00           H  
ATOM   1801 HD13 ILE A 118      38.598   8.706  -8.952  1.00  0.00           H  
ATOM   1802  N   HIS A 119      37.707  13.016 -11.477  1.00 11.39           N  
ATOM   1803  CA  HIS A 119      36.367  13.230 -12.031  1.00 10.61           C  
ATOM   1804  C   HIS A 119      35.917  11.919 -12.671  1.00 10.25           C  
ATOM   1805  O   HIS A 119      36.716  11.369 -13.422  1.00 10.78           O  
ATOM   1806  CB  HIS A 119      36.419  14.338 -13.105  1.00 10.37           C  
ATOM   1807  CG  HIS A 119      36.531  15.746 -12.589  1.00 10.08           C  
ATOM   1808  ND1 HIS A 119      36.653  16.841 -13.434  1.00  9.27           N  
ATOM   1809  CD2 HIS A 119      36.540  16.208 -11.292  1.00  7.94           C  
ATOM   1810  CE1 HIS A 119      36.716  17.907 -12.654  1.00 10.48           C  
ATOM   1811  NE2 HIS A 119      36.668  17.583 -11.365  1.00 11.39           N  
ATOM   1812  H   HIS A 119      38.422  12.724 -12.142  1.00  0.00           H  
ATOM   1813  HA  HIS A 119      35.642  13.514 -11.272  1.00  0.00           H  
ATOM   1814  HB3 HIS A 119      35.530  14.297 -13.734  1.00  0.00           H  
ATOM   1815  HB2 HIS A 119      37.265  14.157 -13.768  1.00  0.00           H  
ATOM   1816  HD2 HIS A 119      36.479  15.681 -10.351  1.00  0.00           H  
ATOM   1817  HE1 HIS A 119      36.817  18.919 -13.025  1.00  0.00           H  
ATOM   1818  HE2 HIS A 119      36.737  18.206 -10.566  1.00  0.00           H  
ATOM   1819  N   VAL A 120      34.687  11.452 -12.400  1.00  9.99           N  
ATOM   1820  CA  VAL A 120      34.087  10.310 -13.075  1.00 10.12           C  
ATOM   1821  C   VAL A 120      32.857  10.893 -13.775  1.00 11.63           C  
ATOM   1822  O   VAL A 120      31.872  11.263 -13.129  1.00 11.48           O  
ATOM   1823  CB  VAL A 120      33.663   9.201 -12.079  1.00 10.71           C  
ATOM   1824  CG1 VAL A 120      33.226   7.962 -12.845  1.00  8.82           C  
ATOM   1825  CG2 VAL A 120      34.825   8.862 -11.142  1.00  9.56           C  
ATOM   1826  H   VAL A 120      34.166  11.900 -11.660  1.00  0.00           H  
ATOM   1827  HA  VAL A 120      34.780   9.905 -13.812  1.00  0.00           H  
ATOM   1828  HB  VAL A 120      32.825   9.562 -11.484  1.00  0.00           H  
ATOM   1829 HG11 VAL A 120      32.929   7.185 -12.141  1.00  0.00           H  
ATOM   1830 HG12 VAL A 120      32.381   8.211 -13.488  1.00  0.00           H  
ATOM   1831 HG13 VAL A 120      34.053   7.601 -13.456  1.00  0.00           H  
ATOM   1832 HG21 VAL A 120      34.516   8.081 -10.447  1.00  0.00           H  
ATOM   1833 HG22 VAL A 120      35.674   8.510 -11.728  1.00  0.00           H  
ATOM   1834 HG23 VAL A 120      35.114   9.752 -10.583  1.00  0.00           H  
ATOM   1835  N   VAL A 121      32.933  10.993 -15.105  1.00 11.37           N  
ATOM   1836  CA  VAL A 121      31.909  11.604 -15.947  1.00 10.23           C  
ATOM   1837  C   VAL A 121      30.820  10.565 -16.273  1.00 12.07           C  
ATOM   1838  O   VAL A 121      31.160   9.467 -16.726  1.00 12.76           O  
ATOM   1839  CB  VAL A 121      32.513  12.089 -17.298  1.00 10.70           C  
ATOM   1840  CG1 VAL A 121      31.500  12.834 -18.195  1.00  9.79           C  
ATOM   1841  CG2 VAL A 121      33.753  12.975 -17.087  1.00  9.76           C  
ATOM   1842  H   VAL A 121      33.709  10.558 -15.599  1.00  0.00           H  
ATOM   1843  HA  VAL A 121      31.465  12.453 -15.424  1.00  0.00           H  
ATOM   1844  HB  VAL A 121      32.852  11.214 -17.857  1.00  0.00           H  
ATOM   1845 HG11 VAL A 121      31.969  13.171 -19.121  1.00  0.00           H  
ATOM   1846 HG12 VAL A 121      30.657  12.207 -18.480  1.00  0.00           H  
ATOM   1847 HG13 VAL A 121      31.099  13.715 -17.693  1.00  0.00           H  
ATOM   1848 HG21 VAL A 121      34.154  13.304 -18.044  1.00  0.00           H  
ATOM   1849 HG22 VAL A 121      33.518  13.861 -16.495  1.00  0.00           H  
ATOM   1850 HG23 VAL A 121      34.554  12.435 -16.582  1.00  0.00           H  
ATOM   1851  N   HIS A 122      29.549  10.933 -16.060  1.00 10.54           N  
ATOM   1852  CA  HIS A 122      28.395  10.077 -16.340  1.00 10.55           C  
ATOM   1853  C   HIS A 122      27.400  10.680 -17.328  1.00 11.18           C  
ATOM   1854  O   HIS A 122      27.244  11.899 -17.419  1.00 11.63           O  
ATOM   1855  CB  HIS A 122      27.619   9.759 -15.054  1.00 10.28           C  
ATOM   1856  CG  HIS A 122      28.398   8.988 -14.035  1.00 11.30           C  
ATOM   1857  ND1 HIS A 122      29.408   9.551 -13.286  1.00 10.84           N  
ATOM   1858  CD2 HIS A 122      28.274   7.709 -13.602  1.00 10.11           C  
ATOM   1859  CE1 HIS A 122      29.869   8.654 -12.428  1.00 11.52           C  
ATOM   1860  NE2 HIS A 122      29.198   7.529 -12.599  1.00 10.33           N  
ATOM   1861  H   HIS A 122      29.364  11.844 -15.664  1.00  0.00           H  
ATOM   1862  HA  HIS A 122      28.761   9.139 -16.757  1.00  0.00           H  
ATOM   1863  HB3 HIS A 122      26.712   9.210 -15.306  1.00  0.00           H  
ATOM   1864  HB2 HIS A 122      27.262  10.688 -14.608  1.00  0.00           H  
ATOM   1865  HD1 HIS A 122      29.680  10.510 -13.446  1.00  0.00           H  
ATOM   1866  HD2 HIS A 122      27.541   7.055 -14.051  1.00  0.00           H  
ATOM   1867  HE1 HIS A 122      30.667   8.916 -11.749  1.00  0.00           H  
ATOM   1868  N   LEU A 123      26.742   9.839 -18.124  1.00 11.70           N  
ATOM   1869  CA  LEU A 123      25.716  10.277 -19.070  1.00 11.47           C  
ATOM   1870  C   LEU A 123      24.373   9.781 -18.543  1.00 12.05           C  
ATOM   1871  O   LEU A 123      24.296   8.607 -18.160  1.00 13.20           O  
ATOM   1872  CB  LEU A 123      26.049   9.702 -20.461  1.00 11.27           C  
ATOM   1873  CG  LEU A 123      25.061  10.023 -21.600  1.00 12.86           C  
ATOM   1874  CD1 LEU A 123      24.904  11.527 -21.838  1.00 11.38           C  
ATOM   1875  CD2 LEU A 123      25.487   9.303 -22.888  1.00 13.67           C  
ATOM   1876  H   LEU A 123      26.910   8.839 -18.046  1.00  0.00           H  
ATOM   1877  HA  LEU A 123      25.675  11.365 -19.154  1.00  0.00           H  
ATOM   1878  HB3 LEU A 123      26.157   8.623 -20.381  1.00  0.00           H  
ATOM   1879  HB2 LEU A 123      27.022  10.079 -20.756  1.00  0.00           H  
ATOM   1880  HG  LEU A 123      24.077   9.635 -21.340  1.00  0.00           H  
ATOM   1881 HD11 LEU A 123      24.675  11.741 -22.882  1.00  0.00           H  
ATOM   1882 HD12 LEU A 123      24.085  11.923 -21.237  1.00  0.00           H  
ATOM   1883 HD13 LEU A 123      25.804  12.082 -21.580  1.00  0.00           H  
ATOM   1884 HD21 LEU A 123      24.617   9.068 -23.501  1.00  0.00           H  
ATOM   1885 HD22 LEU A 123      26.164   9.915 -23.481  1.00  0.00           H  
ATOM   1886 HD23 LEU A 123      26.002   8.364 -22.686  1.00  0.00           H  
ATOM   1887  N   SER A 124      23.361  10.666 -18.525  1.00 12.44           N  
ATOM   1888  CA  SER A 124      22.000  10.319 -18.132  1.00 12.23           C  
ATOM   1889  C   SER A 124      21.464   9.218 -19.047  1.00 13.48           C  
ATOM   1890  O   SER A 124      21.684   9.250 -20.263  1.00 12.67           O  
ATOM   1891  CB  SER A 124      21.099  11.555 -18.226  1.00 12.09           C  
ATOM   1892  OG  SER A 124      19.731  11.210 -18.091  1.00 11.75           O  
ATOM   1893  H   SER A 124      23.570  11.622 -18.773  1.00  0.00           H  
ATOM   1894  HA  SER A 124      22.006   9.959 -17.103  1.00  0.00           H  
ATOM   1895  HB3 SER A 124      21.256  12.046 -19.187  1.00  0.00           H  
ATOM   1896  HB2 SER A 124      21.373  12.265 -17.446  1.00  0.00           H  
ATOM   1897  HG  SER A 124      19.410  11.502 -17.235  1.00  0.00           H  
ATOM   1898  N   THR A 125      20.760   8.249 -18.471  1.00 13.69           N  
ATOM   1899  CA  THR A 125      20.196   7.159 -19.268  1.00 16.36           C  
ATOM   1900  C   THR A 125      19.110   7.656 -20.222  1.00 17.34           C  
ATOM   1901  O   THR A 125      18.664   6.917 -21.096  1.00 18.44           O  
ATOM   1902  CB  THR A 125      19.576   6.062 -18.383  1.00 15.20           C  
ATOM   1903  OG1 THR A 125      18.534   6.631 -17.580  1.00 15.56           O  
ATOM   1904  CG2 THR A 125      20.636   5.436 -17.482  1.00 13.62           C  
ATOM   1905  H   THR A 125      20.609   8.260 -17.472  1.00  0.00           H  
ATOM   1906  HA  THR A 125      20.997   6.713 -19.859  1.00  0.00           H  
ATOM   1907  HB  THR A 125      19.150   5.288 -19.022  1.00  0.00           H  
ATOM   1908  HG1 THR A 125      18.922   7.153 -16.874  1.00  0.00           H  
ATOM   1909 HG21 THR A 125      20.179   4.663 -16.864  1.00  0.00           H  
ATOM   1910 HG22 THR A 125      21.420   4.993 -18.096  1.00  0.00           H  
ATOM   1911 HG23 THR A 125      21.069   6.204 -16.841  1.00  0.00           H  
ATOM   1912  N   ALA A 127      18.688   8.906 -20.054  1.00 17.75           N  
ATOM   1913  CA  ALA A 127      17.653   9.483 -20.912  1.00 17.79           C  
ATOM   1914  C   ALA A 127      18.239   9.975 -22.235  1.00 17.82           C  
ATOM   1915  O   ALA A 127      17.506  10.356 -23.145  1.00 18.98           O  
ATOM   1916  CB  ALA A 127      16.952  10.631 -20.192  1.00 15.71           C  
ATOM   1917  H   ALA A 127      19.083   9.479 -19.322  1.00  0.00           H  
ATOM   1918  HA  ALA A 127      16.915   8.710 -21.129  1.00  0.00           H  
ATOM   1919  HB1 ALA A 127      16.183  11.052 -20.840  1.00  0.00           H  
ATOM   1920  HB2 ALA A 127      16.490  10.258 -19.277  1.00  0.00           H  
ATOM   1921  HB3 ALA A 127      17.680  11.403 -19.943  1.00  0.00           H  
ATOM   1922  N   PHE A 128      19.575   9.985 -22.347  1.00 17.28           N  
ATOM   1923  CA  PHE A 128      20.328  10.424 -23.515  1.00 17.09           C  
ATOM   1924  C   PHE A 128      21.186   9.248 -24.000  1.00 18.34           C  
ATOM   1925  O   PHE A 128      21.786   8.541 -23.186  1.00 18.51           O  
ATOM   1926  CB  PHE A 128      21.195  11.638 -23.127  1.00 16.52           C  
ATOM   1927  CG  PHE A 128      20.409  12.895 -22.773  1.00 17.21           C  
ATOM   1928  CD1 PHE A 128      19.856  13.063 -21.487  1.00 15.80           C  
ATOM   1929  CD2 PHE A 128      20.067  13.829 -23.769  1.00 16.63           C  
ATOM   1930  CE1 PHE A 128      19.105  14.189 -21.180  1.00 17.90           C  
ATOM   1931  CE2 PHE A 128      19.310  14.949 -23.453  1.00 17.79           C  
ATOM   1932  CZ  PHE A 128      18.847  15.139 -22.158  1.00 15.36           C  
ATOM   1933  H   PHE A 128      20.141   9.597 -21.600  1.00  0.00           H  
ATOM   1934  HA  PHE A 128      19.659  10.721 -24.325  1.00  0.00           H  
ATOM   1935  HB3 PHE A 128      21.877  11.879 -23.944  1.00  0.00           H  
ATOM   1936  HB2 PHE A 128      21.832  11.375 -22.280  1.00  0.00           H  
ATOM   1937  HD1 PHE A 128      19.986  12.294 -20.747  1.00  0.00           H  
ATOM   1938  HD2 PHE A 128      20.399  13.685 -24.782  1.00  0.00           H  
ATOM   1939  HE1 PHE A 128      18.702  14.313 -20.185  1.00  0.00           H  
ATOM   1940  HE2 PHE A 128      19.078  15.670 -24.223  1.00  0.00           H  
ATOM   1941  HZ  PHE A 128      18.253  16.010 -21.919  1.00  0.00           H  
ATOM   1942  N   ALA A 129      21.227   9.039 -25.321  1.00 18.97           N  
ATOM   1943  CA  ALA A 129      21.967   7.943 -25.940  1.00 19.51           C  
ATOM   1944  C   ALA A 129      23.461   8.260 -26.084  1.00 19.26           C  
ATOM   1945  O   ALA A 129      24.279   7.348 -25.981  1.00 19.68           O  
ATOM   1946  CB  ALA A 129      21.358   7.622 -27.314  1.00 19.37           C  
ATOM   1947  H   ALA A 129      20.772   9.687 -25.957  1.00  0.00           H  
ATOM   1948  HA  ALA A 129      21.873   7.052 -25.316  1.00  0.00           H  
ATOM   1949  HB1 ALA A 129      21.856   6.765 -27.768  1.00  0.00           H  
ATOM   1950  HB2 ALA A 129      20.300   7.376 -27.228  1.00  0.00           H  
ATOM   1951  HB3 ALA A 129      21.452   8.458 -28.007  1.00  0.00           H  
ATOM   1952  N   ARG A 130      23.790   9.533 -26.336  1.00 19.63           N  
ATOM   1953  CA  ARG A 130      25.156  10.011 -26.513  1.00 20.27           C  
ATOM   1954  C   ARG A 130      25.320  11.381 -25.847  1.00 19.92           C  
ATOM   1955  O   ARG A 130      24.338  12.102 -25.657  1.00 18.29           O  
ATOM   1956  CB  ARG A 130      25.487  10.152 -28.009  1.00 24.83           C  
ATOM   1957  CG  ARG A 130      25.278   8.902 -28.885  1.00 29.43           C  
ATOM   1958  CD  ARG A 130      25.679   9.142 -30.353  1.00 35.14           C  
ATOM   1959  NE  ARG A 130      25.054  10.362 -30.887  1.00 38.37           N  
ATOM   1960  CZ  ARG A 130      23.739  10.600 -30.998  1.00 40.51           C  
ATOM   1961  NH1 ARG A 130      22.826   9.647 -30.784  1.00 42.56           N  
ATOM   1962  NH2 ARG A 130      23.331  11.831 -31.300  1.00 41.84           N1+
ATOM   1963  H   ARG A 130      23.069  10.244 -26.360  1.00  0.00           H  
ATOM   1964  HA  ARG A 130      25.862   9.322 -26.044  1.00  0.00           H  
ATOM   1965  HB3 ARG A 130      26.525  10.468 -28.112  1.00  0.00           H  
ATOM   1966  HB2 ARG A 130      24.876  10.965 -28.405  1.00  0.00           H  
ATOM   1967  HG3 ARG A 130      24.272   8.491 -28.821  1.00  0.00           H  
ATOM   1968  HG2 ARG A 130      25.936   8.132 -28.481  1.00  0.00           H  
ATOM   1969  HD3 ARG A 130      25.282   8.330 -30.963  1.00  0.00           H  
ATOM   1970  HD2 ARG A 130      26.761   9.127 -30.486  1.00  0.00           H  
ATOM   1971  HE  ARG A 130      25.669  11.173 -30.929  1.00  0.00           H  
ATOM   1972 HH12 ARG A 130      21.854   9.916 -30.656  1.00  0.00           H  
ATOM   1973 HH11 ARG A 130      23.102   8.699 -30.584  1.00  0.00           H  
ATOM   1974 HH22 ARG A 130      22.346  12.060 -31.297  1.00  0.00           H  
ATOM   1975 HH21 ARG A 130      24.021  12.578 -31.384  1.00  0.00           H  
ATOM   1976  N   VAL A 131      26.578  11.737 -25.562  1.00 18.68           N  
ATOM   1977  CA  VAL A 131      26.965  12.992 -24.924  1.00 19.57           C  
ATOM   1978  C   VAL A 131      26.588  14.232 -25.754  1.00 20.33           C  
ATOM   1979  O   VAL A 131      26.148  15.213 -25.167  1.00 20.24           O  
ATOM   1980  CB  VAL A 131      28.485  13.012 -24.597  1.00 20.26           C  
ATOM   1981  CG1 VAL A 131      29.024  14.350 -24.047  1.00 18.31           C  
ATOM   1982  CG2 VAL A 131      28.820  11.899 -23.597  1.00 18.58           C  
ATOM   1983  H   VAL A 131      27.332  11.098 -25.762  1.00  0.00           H  
ATOM   1984  HA  VAL A 131      26.415  13.060 -23.984  1.00  0.00           H  
ATOM   1985  HB  VAL A 131      29.038  12.803 -25.514  1.00  0.00           H  
ATOM   1986 HG11 VAL A 131      30.049  14.249 -23.686  1.00  0.00           H  
ATOM   1987 HG12 VAL A 131      29.046  15.122 -24.814  1.00  0.00           H  
ATOM   1988 HG13 VAL A 131      28.418  14.716 -23.217  1.00  0.00           H  
ATOM   1989 HG21 VAL A 131      29.881  11.895 -23.345  1.00  0.00           H  
ATOM   1990 HG22 VAL A 131      28.257  12.045 -22.674  1.00  0.00           H  
ATOM   1991 HG23 VAL A 131      28.579  10.908 -23.982  1.00  0.00           H  
ATOM   1992  N   ASP A 132      26.661  14.153 -27.092  1.00 20.76           N  
ATOM   1993  CA  ASP A 132      26.260  15.234 -28.008  1.00 23.87           C  
ATOM   1994  C   ASP A 132      24.780  15.643 -27.858  1.00 23.47           C  
ATOM   1995  O   ASP A 132      24.447  16.796 -28.124  1.00 23.44           O  
ATOM   1996  CB  ASP A 132      26.586  14.976 -29.505  1.00 28.89           C  
ATOM   1997  CG  ASP A 132      26.255  13.585 -30.053  1.00 34.66           C  
ATOM   1998  OD1 ASP A 132      26.760  12.593 -29.489  1.00 39.64           O  
ATOM   1999  OD2 ASP A 132      25.563  13.521 -31.091  1.00 40.82           O1-
ATOM   2000  H   ASP A 132      26.979  13.301 -27.534  1.00  0.00           H  
ATOM   2001  HA  ASP A 132      26.836  16.111 -27.710  1.00  0.00           H  
ATOM   2002  HB3 ASP A 132      27.642  15.165 -29.695  1.00  0.00           H  
ATOM   2003  HB2 ASP A 132      26.065  15.713 -30.120  1.00  0.00           H  
ATOM   2004  N   GLU A 133      23.933  14.711 -27.406  1.00 22.48           N  
ATOM   2005  CA  GLU A 133      22.536  14.973 -27.080  1.00 22.37           C  
ATOM   2006  C   GLU A 133      22.388  15.607 -25.684  1.00 20.40           C  
ATOM   2007  O   GLU A 133      21.445  16.362 -25.462  1.00 20.43           O  
ATOM   2008  CB  GLU A 133      21.742  13.653 -27.138  1.00 23.47           C  
ATOM   2009  CG  GLU A 133      21.937  12.836 -28.430  1.00 28.19           C  
ATOM   2010  CD  GLU A 133      21.090  11.566 -28.459  1.00 31.78           C  
ATOM   2011  OE1 GLU A 133      20.860  10.992 -27.373  1.00 33.59           O  
ATOM   2012  OE2 GLU A 133      20.709  11.166 -29.581  1.00 35.40           O1-
ATOM   2013  H   GLU A 133      24.283  13.793 -27.168  1.00  0.00           H  
ATOM   2014  HA  GLU A 133      22.119  15.664 -27.816  1.00  0.00           H  
ATOM   2015  HB3 GLU A 133      20.680  13.885 -27.033  1.00  0.00           H  
ATOM   2016  HB2 GLU A 133      22.001  13.036 -26.277  1.00  0.00           H  
ATOM   2017  HG3 GLU A 133      22.978  12.537 -28.543  1.00  0.00           H  
ATOM   2018  HG2 GLU A 133      21.688  13.452 -29.296  1.00  0.00           H  
ATOM   2019  N   ALA A 134      23.283  15.243 -24.757  1.00 18.52           N  
ATOM   2020  CA  ALA A 134      23.217  15.636 -23.355  1.00 17.74           C  
ATOM   2021  C   ALA A 134      23.863  16.987 -23.076  1.00 17.34           C  
ATOM   2022  O   ALA A 134      23.486  17.666 -22.121  1.00 16.88           O  
ATOM   2023  CB  ALA A 134      23.866  14.572 -22.487  1.00 14.27           C  
ATOM   2024  H   ALA A 134      24.035  14.634 -25.045  1.00  0.00           H  
ATOM   2025  HA  ALA A 134      22.165  15.702 -23.075  1.00  0.00           H  
ATOM   2026  HB1 ALA A 134      23.811  14.873 -21.441  1.00  0.00           H  
ATOM   2027  HB2 ALA A 134      23.342  13.625 -22.619  1.00  0.00           H  
ATOM   2028  HB3 ALA A 134      24.910  14.453 -22.777  1.00  0.00           H  
ATOM   2029  N   LEU A 135      24.860  17.388 -23.878  1.00 17.18           N  
ATOM   2030  CA  LEU A 135      25.591  18.653 -23.730  1.00 19.57           C  
ATOM   2031  C   LEU A 135      24.650  19.874 -23.739  1.00 18.15           C  
ATOM   2032  O   LEU A 135      23.928  20.085 -24.714  1.00 19.29           O  
ATOM   2033  CB  LEU A 135      26.649  18.800 -24.850  1.00 20.93           C  
ATOM   2034  CG  LEU A 135      27.932  17.955 -24.683  1.00 24.39           C  
ATOM   2035  CD1 LEU A 135      28.715  17.848 -26.009  1.00 25.17           C  
ATOM   2036  CD2 LEU A 135      28.829  18.442 -23.531  1.00 20.76           C  
ATOM   2037  H   LEU A 135      25.185  16.752 -24.600  1.00  0.00           H  
ATOM   2038  HA  LEU A 135      26.090  18.619 -22.761  1.00  0.00           H  
ATOM   2039  HB3 LEU A 135      26.950  19.846 -24.944  1.00  0.00           H  
ATOM   2040  HB2 LEU A 135      26.167  18.556 -25.799  1.00  0.00           H  
ATOM   2041  HG  LEU A 135      27.621  16.954 -24.404  1.00  0.00           H  
ATOM   2042 HD11 LEU A 135      28.681  16.830 -26.396  1.00  0.00           H  
ATOM   2043 HD12 LEU A 135      28.305  18.498 -26.783  1.00  0.00           H  
ATOM   2044 HD13 LEU A 135      29.769  18.105 -25.902  1.00  0.00           H  
ATOM   2045 HD21 LEU A 135      29.241  17.597 -22.978  1.00  0.00           H  
ATOM   2046 HD22 LEU A 135      29.673  19.032 -23.886  1.00  0.00           H  
ATOM   2047 HD23 LEU A 135      28.289  19.058 -22.816  1.00  0.00           H  
ATOM   2048  N   GLY A 136      24.673  20.653 -22.651  1.00 17.93           N  
ATOM   2049  CA  GLY A 136      23.895  21.883 -22.509  1.00 16.66           C  
ATOM   2050  C   GLY A 136      22.470  21.618 -22.001  1.00 17.36           C  
ATOM   2051  O   GLY A 136      21.729  22.575 -21.783  1.00 18.06           O  
ATOM   2052  H   GLY A 136      25.223  20.381 -21.848  1.00  0.00           H  
ATOM   2053  HA3 GLY A 136      23.834  22.408 -23.463  1.00  0.00           H  
ATOM   2054  HA2 GLY A 136      24.403  22.559 -21.824  1.00  0.00           H  
ATOM   2055  N   ARG A 137      22.058  20.352 -21.836  1.00 15.98           N  
ATOM   2056  CA  ARG A 137      20.726  19.975 -21.366  1.00 16.65           C  
ATOM   2057  C   ARG A 137      20.813  19.705 -19.848  1.00 16.96           C  
ATOM   2058  O   ARG A 137      21.787  19.084 -19.415  1.00 15.86           O  
ATOM   2059  CB  ARG A 137      20.253  18.727 -22.153  1.00 17.42           C  
ATOM   2060  CG  ARG A 137      19.664  19.037 -23.548  1.00 19.35           C  
ATOM   2061  CD  ARG A 137      20.644  19.555 -24.621  1.00 22.20           C  
ATOM   2062  NE  ARG A 137      19.921  19.998 -25.824  1.00 25.15           N  
ATOM   2063  CZ  ARG A 137      19.366  19.236 -26.780  1.00 28.29           C  
ATOM   2064  NH1 ARG A 137      19.500  17.907 -26.789  1.00 28.77           N  
ATOM   2065  NH2 ARG A 137      18.663  19.824 -27.750  1.00 26.15           N1+
ATOM   2066  H   ARG A 137      22.725  19.592 -21.929  1.00  0.00           H  
ATOM   2067  HA  ARG A 137      20.039  20.795 -21.575  1.00  0.00           H  
ATOM   2068  HB3 ARG A 137      19.457  18.246 -21.581  1.00  0.00           H  
ATOM   2069  HB2 ARG A 137      21.036  17.976 -22.223  1.00  0.00           H  
ATOM   2070  HG3 ARG A 137      18.809  19.708 -23.464  1.00  0.00           H  
ATOM   2071  HG2 ARG A 137      19.256  18.096 -23.919  1.00  0.00           H  
ATOM   2072  HD3 ARG A 137      21.350  18.783 -24.921  1.00  0.00           H  
ATOM   2073  HD2 ARG A 137      21.244  20.382 -24.252  1.00  0.00           H  
ATOM   2074  HE  ARG A 137      19.781  20.998 -25.879  1.00  0.00           H  
ATOM   2075 HH12 ARG A 137      19.062  17.344 -27.504  1.00  0.00           H  
ATOM   2076 HH11 ARG A 137      20.113  17.444 -26.124  1.00  0.00           H  
ATOM   2077 HH22 ARG A 137      18.234  19.281 -28.485  1.00  0.00           H  
ATOM   2078 HH21 ARG A 137      18.545  20.827 -27.773  1.00  0.00           H  
ATOM   2079  N   PRO A 138      19.813  20.185 -19.065  1.00 17.32           N  
ATOM   2080  CA  PRO A 138      19.817  20.037 -17.604  1.00 17.86           C  
ATOM   2081  C   PRO A 138      19.927  18.593 -17.110  1.00 17.24           C  
ATOM   2082  O   PRO A 138      19.096  17.744 -17.432  1.00 17.55           O  
ATOM   2083  CB  PRO A 138      18.512  20.718 -17.182  1.00 17.59           C  
ATOM   2084  CG  PRO A 138      17.611  20.496 -18.366  1.00 18.51           C  
ATOM   2085  CD  PRO A 138      18.532  20.740 -19.540  1.00 18.50           C  
ATOM   2086  HA  PRO A 138      20.653  20.607 -17.199  1.00  0.00           H  
ATOM   2087  HB3 PRO A 138      18.687  21.786 -17.059  1.00  0.00           H  
ATOM   2088  HB2 PRO A 138      18.101  20.201 -16.315  1.00  0.00           H  
ATOM   2089  HG3 PRO A 138      16.823  21.249 -18.364  1.00  0.00           H  
ATOM   2090  HG2 PRO A 138      17.282  19.456 -18.377  1.00  0.00           H  
ATOM   2091  HD2 PRO A 138      18.185  20.161 -20.396  1.00  0.00           H  
ATOM   2092  HD3 PRO A 138      18.641  21.814 -19.694  1.00  0.00           H  
ATOM   2093  N   GLY A 139      20.972  18.322 -16.336  1.00 15.86           N  
ATOM   2094  CA  GLY A 139      21.176  16.988 -15.803  1.00 15.57           C  
ATOM   2095  C   GLY A 139      21.580  15.947 -16.834  1.00 14.44           C  
ATOM   2096  O   GLY A 139      21.637  14.762 -16.524  1.00 15.42           O  
ATOM   2097  H   GLY A 139      21.636  19.050 -16.112  1.00  0.00           H  
ATOM   2098  HA3 GLY A 139      20.270  16.660 -15.295  1.00  0.00           H  
ATOM   2099  HA2 GLY A 139      21.928  17.026 -15.015  1.00  0.00           H  
ATOM   2100  N   GLY A 140      21.856  16.378 -18.061  1.00 13.74           N  
ATOM   2101  CA  GLY A 140      22.255  15.438 -19.092  1.00 13.22           C  
ATOM   2102  C   GLY A 140      23.543  14.739 -18.701  1.00 12.81           C  
ATOM   2103  O   GLY A 140      23.720  13.546 -18.950  1.00 12.89           O  
ATOM   2104  H   GLY A 140      21.788  17.362 -18.278  1.00  0.00           H  
ATOM   2105  HA3 GLY A 140      22.401  15.970 -20.032  1.00  0.00           H  
ATOM   2106  HA2 GLY A 140      21.468  14.696 -19.231  1.00  0.00           H  
ATOM   2107  N   LEU A 141      24.488  15.480 -18.114  1.00 12.61           N  
ATOM   2108  CA  LEU A 141      25.787  14.986 -17.672  1.00 12.93           C  
ATOM   2109  C   LEU A 141      25.862  15.153 -16.153  1.00 13.66           C  
ATOM   2110  O   LEU A 141      25.379  16.163 -15.631  1.00 12.69           O  
ATOM   2111  CB  LEU A 141      26.899  15.800 -18.370  1.00 12.16           C  
ATOM   2112  CG  LEU A 141      27.134  15.400 -19.845  1.00 12.53           C  
ATOM   2113  CD1 LEU A 141      27.929  16.482 -20.605  1.00 12.41           C  
ATOM   2114  CD2 LEU A 141      27.799  14.012 -19.961  1.00 11.15           C  
ATOM   2115  H   LEU A 141      24.269  16.427 -17.839  1.00  0.00           H  
ATOM   2116  HA  LEU A 141      25.905  13.930 -17.909  1.00  0.00           H  
ATOM   2117  HB3 LEU A 141      27.839  15.706 -17.823  1.00  0.00           H  
ATOM   2118  HB2 LEU A 141      26.630  16.855 -18.308  1.00  0.00           H  
ATOM   2119  HG  LEU A 141      26.160  15.339 -20.333  1.00  0.00           H  
ATOM   2120 HD11 LEU A 141      27.387  16.797 -21.497  1.00  0.00           H  
ATOM   2121 HD12 LEU A 141      28.099  17.375 -20.002  1.00  0.00           H  
ATOM   2122 HD13 LEU A 141      28.911  16.135 -20.926  1.00  0.00           H  
ATOM   2123 HD21 LEU A 141      28.490  13.942 -20.801  1.00  0.00           H  
ATOM   2124 HD22 LEU A 141      28.359  13.752 -19.062  1.00  0.00           H  
ATOM   2125 HD23 LEU A 141      27.048  13.236 -20.100  1.00  0.00           H  
ATOM   2126  N   ALA A 142      26.475  14.174 -15.480  1.00 12.57           N  
ATOM   2127  CA  ALA A 142      26.700  14.237 -14.044  1.00 12.39           C  
ATOM   2128  C   ALA A 142      28.141  13.817 -13.806  1.00 12.24           C  
ATOM   2129  O   ALA A 142      28.601  12.823 -14.363  1.00 13.52           O  
ATOM   2130  CB  ALA A 142      25.755  13.295 -13.312  1.00  8.43           C  
ATOM   2131  H   ALA A 142      26.803  13.360 -15.980  1.00  0.00           H  
ATOM   2132  HA  ALA A 142      26.551  15.257 -13.692  1.00  0.00           H  
ATOM   2133  HB1 ALA A 142      25.939  13.357 -12.239  1.00  0.00           H  
ATOM   2134  HB2 ALA A 142      24.724  13.581 -13.520  1.00  0.00           H  
ATOM   2135  HB3 ALA A 142      25.924  12.273 -13.651  1.00  0.00           H  
ATOM   2136  N   VAL A 143      28.884  14.571 -12.994  1.00 11.97           N  
ATOM   2137  CA  VAL A 143      30.290  14.260 -12.732  1.00 10.34           C  
ATOM   2138  C   VAL A 143      30.489  14.096 -11.219  1.00 11.45           C  
ATOM   2139  O   VAL A 143      30.092  14.981 -10.453  1.00 12.94           O  
ATOM   2140  CB  VAL A 143      31.270  15.332 -13.283  1.00 10.46           C  
ATOM   2141  CG1 VAL A 143      32.745  14.899 -13.131  1.00  9.88           C  
ATOM   2142  CG2 VAL A 143      31.001  15.668 -14.763  1.00  9.33           C  
ATOM   2143  H   VAL A 143      28.477  15.348 -12.478  1.00  0.00           H  
ATOM   2144  HA  VAL A 143      30.574  13.320 -13.195  1.00  0.00           H  
ATOM   2145  HB  VAL A 143      31.123  16.253 -12.719  1.00  0.00           H  
ATOM   2146 HG11 VAL A 143      33.418  15.606 -13.616  1.00  0.00           H  
ATOM   2147 HG12 VAL A 143      33.052  14.833 -12.087  1.00  0.00           H  
ATOM   2148 HG13 VAL A 143      32.924  13.928 -13.592  1.00  0.00           H  
ATOM   2149 HG21 VAL A 143      31.703  16.418 -15.130  1.00  0.00           H  
ATOM   2150 HG22 VAL A 143      31.094  14.788 -15.398  1.00  0.00           H  
ATOM   2151 HG23 VAL A 143      30.001  16.076 -14.905  1.00  0.00           H  
ATOM   2152  N   LEU A 144      31.084  12.959 -10.824  1.00 10.22           N  
ATOM   2153  CA  LEU A 144      31.364  12.688  -9.419  1.00 11.57           C  
ATOM   2154  C   LEU A 144      32.799  13.160  -9.223  1.00 12.30           C  
ATOM   2155  O   LEU A 144      33.683  12.806 -10.008  1.00 13.04           O  
ATOM   2156  CB  LEU A 144      31.266  11.192  -9.108  1.00 11.96           C  
ATOM   2157  CG  LEU A 144      29.909  10.513  -9.300  1.00 13.03           C  
ATOM   2158  CD1 LEU A 144      29.998   9.083  -8.791  1.00 13.30           C  
ATOM   2159  CD2 LEU A 144      28.831  11.275  -8.548  1.00 12.84           C  
ATOM   2160  H   LEU A 144      31.416  12.309 -11.521  1.00  0.00           H  
ATOM   2161  HA  LEU A 144      30.687  13.254  -8.780  1.00  0.00           H  
ATOM   2162  HB3 LEU A 144      31.614  11.015  -8.090  1.00  0.00           H  
ATOM   2163  HB2 LEU A 144      32.019  10.656  -9.687  1.00  0.00           H  
ATOM   2164  HG  LEU A 144      29.663  10.500 -10.362  1.00  0.00           H  
ATOM   2165 HD11 LEU A 144      29.035   8.590  -8.924  1.00  0.00           H  
ATOM   2166 HD12 LEU A 144      30.762   8.544  -9.352  1.00  0.00           H  
ATOM   2167 HD13 LEU A 144      30.260   9.089  -7.734  1.00  0.00           H  
ATOM   2168 HD21 LEU A 144      27.869  10.782  -8.692  1.00  0.00           H  
ATOM   2169 HD22 LEU A 144      29.073  11.293  -7.485  1.00  0.00           H  
ATOM   2170 HD23 LEU A 144      28.776  12.295  -8.925  1.00  0.00           H  
ATOM   2171  N   ALA A 145      33.032  13.964  -8.193  1.00 10.54           N  
ATOM   2172  CA  ALA A 145      34.366  14.480  -7.937  1.00 11.00           C  
ATOM   2173  C   ALA A 145      34.834  14.204  -6.520  1.00 11.84           C  
ATOM   2174  O   ALA A 145      34.077  14.363  -5.561  1.00 13.64           O  
ATOM   2175  CB  ALA A 145      34.406  15.986  -8.210  1.00  9.22           C  
ATOM   2176  H   ALA A 145      32.276  14.226  -7.576  1.00  0.00           H  
ATOM   2177  HA  ALA A 145      35.057  13.991  -8.624  1.00  0.00           H  
ATOM   2178  HB1 ALA A 145      35.410  16.364  -8.015  1.00  0.00           H  
ATOM   2179  HB2 ALA A 145      34.143  16.174  -9.251  1.00  0.00           H  
ATOM   2180  HB3 ALA A 145      33.695  16.493  -7.559  1.00  0.00           H  
ATOM   2181  N   ALA A 146      36.089  13.789  -6.399  1.00 11.00           N  
ATOM   2182  CA  ALA A 146      36.685  13.509  -5.101  1.00 11.86           C  
ATOM   2183  C   ALA A 146      38.079  14.131  -5.049  1.00 12.37           C  
ATOM   2184  O   ALA A 146      38.802  14.149  -6.050  1.00 12.98           O  
ATOM   2185  CB  ALA A 146      36.773  12.004  -4.876  1.00 11.16           C  
ATOM   2186  H   ALA A 146      36.659  13.660  -7.222  1.00  0.00           H  
ATOM   2187  HA  ALA A 146      36.067  13.951  -4.320  1.00  0.00           H  
ATOM   2188  HB1 ALA A 146      37.221  11.807  -3.902  1.00  0.00           H  
ATOM   2189  HB2 ALA A 146      35.773  11.572  -4.909  1.00  0.00           H  
ATOM   2190  HB3 ALA A 146      37.388  11.555  -5.656  1.00  0.00           H  
ATOM   2191  N   PHE A 147      38.449  14.650  -3.886  1.00 12.49           N  
ATOM   2192  CA  PHE A 147      39.760  15.255  -3.709  1.00 13.44           C  
ATOM   2193  C   PHE A 147      40.786  14.192  -3.336  1.00 15.37           C  
ATOM   2194  O   PHE A 147      40.475  13.240  -2.615  1.00 15.45           O  
ATOM   2195  CB  PHE A 147      39.720  16.317  -2.609  1.00 13.16           C  
ATOM   2196  CG  PHE A 147      38.773  17.456  -2.890  1.00 13.42           C  
ATOM   2197  CD1 PHE A 147      37.682  17.690  -2.057  1.00 11.34           C  
ATOM   2198  CD2 PHE A 147      38.988  18.306  -3.974  1.00 11.21           C  
ATOM   2199  CE1 PHE A 147      36.815  18.758  -2.297  1.00 11.55           C  
ATOM   2200  CE2 PHE A 147      38.129  19.378  -4.225  1.00 11.90           C  
ATOM   2201  CZ  PHE A 147      37.039  19.606  -3.383  1.00 11.19           C  
ATOM   2202  H   PHE A 147      37.815  14.631  -3.100  1.00  0.00           H  
ATOM   2203  HA  PHE A 147      40.062  15.726  -4.645  1.00  0.00           H  
ATOM   2204  HB3 PHE A 147      40.724  16.712  -2.451  1.00  0.00           H  
ATOM   2205  HB2 PHE A 147      39.449  15.848  -1.663  1.00  0.00           H  
ATOM   2206  HD1 PHE A 147      37.497  17.042  -1.213  1.00  0.00           H  
ATOM   2207  HD2 PHE A 147      39.828  18.139  -4.633  1.00  0.00           H  
ATOM   2208  HE1 PHE A 147      35.972  18.927  -1.643  1.00  0.00           H  
ATOM   2209  HE2 PHE A 147      38.308  20.028  -5.068  1.00  0.00           H  
ATOM   2210  HZ  PHE A 147      36.370  20.433  -3.570  1.00  0.00           H  
ATOM   2211  N   LEU A 148      42.006  14.348  -3.840  1.00 15.46           N  
ATOM   2212  CA  LEU A 148      43.077  13.418  -3.520  1.00 17.25           C  
ATOM   2213  C   LEU A 148      44.035  14.182  -2.611  1.00 18.91           C  
ATOM   2214  O   LEU A 148      44.558  15.230  -2.997  1.00 18.48           O  
ATOM   2215  CB  LEU A 148      43.818  12.962  -4.784  1.00 16.33           C  
ATOM   2216  CG  LEU A 148      43.023  12.591  -6.043  1.00 19.31           C  
ATOM   2217  CD1 LEU A 148      43.964  11.918  -7.037  1.00 17.58           C  
ATOM   2218  CD2 LEU A 148      41.872  11.665  -5.708  1.00 17.67           C  
ATOM   2219  H   LEU A 148      42.202  15.124  -4.457  1.00  0.00           H  
ATOM   2220  HA  LEU A 148      42.674  12.554  -2.993  1.00  0.00           H  
ATOM   2221  HB3 LEU A 148      44.481  12.135  -4.527  1.00  0.00           H  
ATOM   2222  HB2 LEU A 148      44.567  13.710  -5.045  1.00  0.00           H  
ATOM   2223  HG  LEU A 148      42.626  13.501  -6.492  1.00  0.00           H  
ATOM   2224 HD11 LEU A 148      43.410  11.649  -7.937  1.00  0.00           H  
ATOM   2225 HD12 LEU A 148      44.769  12.604  -7.297  1.00  0.00           H  
ATOM   2226 HD13 LEU A 148      44.384  11.018  -6.587  1.00  0.00           H  
ATOM   2227 HD21 LEU A 148      41.326  11.419  -6.618  1.00  0.00           H  
ATOM   2228 HD22 LEU A 148      42.259  10.751  -5.258  1.00  0.00           H  
ATOM   2229 HD23 LEU A 148      41.201  12.159  -5.005  1.00  0.00           H  
ATOM   2230  N   GLU A 149      44.243  13.673  -1.400  1.00 19.43           N  
ATOM   2231  CA  GLU A 149      45.139  14.313  -0.444  1.00 20.55           C  
ATOM   2232  C   GLU A 149      46.379  13.469  -0.221  1.00 19.90           C  
ATOM   2233  O   GLU A 149      46.406  12.285  -0.553  1.00 17.95           O  
ATOM   2234  CB  GLU A 149      44.448  14.526   0.906  1.00 22.81           C  
ATOM   2235  CG  GLU A 149      43.348  15.565   0.904  1.00 30.21           C  
ATOM   2236  CD  GLU A 149      42.816  15.841   2.302  1.00 33.21           C  
ATOM   2237  OE1 GLU A 149      42.311  14.901   2.946  1.00 33.53           O  
ATOM   2238  OE2 GLU A 149      42.911  17.000   2.758  1.00 39.12           O1-
ATOM   2239  H   GLU A 149      43.775  12.823  -1.122  1.00  0.00           H  
ATOM   2240  HA  GLU A 149      45.441  15.283  -0.840  1.00  0.00           H  
ATOM   2241  HB3 GLU A 149      45.194  14.791   1.655  1.00  0.00           H  
ATOM   2242  HB2 GLU A 149      44.046  13.576   1.259  1.00  0.00           H  
ATOM   2243  HG3 GLU A 149      42.532  15.229   0.265  1.00  0.00           H  
ATOM   2244  HG2 GLU A 149      43.726  16.492   0.471  1.00  0.00           H  
ATOM   2245  N   GLU A 150      47.400  14.093   0.356  1.00 21.24           N  
ATOM   2246  CA  GLU A 150      48.656  13.420   0.653  1.00 23.55           C  
ATOM   2247  C   GLU A 150      48.484  12.618   1.939  1.00 23.54           C  
ATOM   2248  O   GLU A 150      47.868  13.083   2.898  1.00 23.99           O  
ATOM   2249  CB  GLU A 150      49.772  14.458   0.811  1.00 25.08           C  
ATOM   2250  CG  GLU A 150      51.187  13.901   0.958  1.00 30.62           C  
ATOM   2251  CD  GLU A 150      51.461  13.295   2.326  1.00 34.76           C  
ATOM   2252  OE1 GLU A 150      50.984  13.850   3.341  1.00 34.88           O  
ATOM   2253  OE2 GLU A 150      52.175  12.270   2.388  1.00 38.05           O1-
ATOM   2254  H   GLU A 150      47.320  15.069   0.604  1.00  0.00           H  
ATOM   2255  HA  GLU A 150      48.904  12.743  -0.164  1.00  0.00           H  
ATOM   2256  HB3 GLU A 150      49.548  15.100   1.662  1.00  0.00           H  
ATOM   2257  HB2 GLU A 150      49.744  15.148  -0.032  1.00  0.00           H  
ATOM   2258  HG3 GLU A 150      51.909  14.693   0.761  1.00  0.00           H  
ATOM   2259  HG2 GLU A 150      51.362  13.150   0.188  1.00  0.00           H  
ATOM   2260  N   GLY A 151      49.024  11.407   1.946  1.00 24.59           N  
ATOM   2261  CA  GLY A 151      48.933  10.559   3.118  1.00 24.97           C  
ATOM   2262  C   GLY A 151      50.191   9.725   3.252  1.00 25.12           C  
ATOM   2263  O   GLY A 151      51.017   9.718   2.338  1.00 23.63           O  
ATOM   2264  H   GLY A 151      49.507  11.064   1.128  1.00  0.00           H  
ATOM   2265  HA3 GLY A 151      48.070   9.900   3.023  1.00  0.00           H  
ATOM   2266  HA2 GLY A 151      48.812  11.178   4.007  1.00  0.00           H  
ATOM   2267  N   PRO A 151A     50.362   9.001   4.371  1.00 26.16           N  
ATOM   2268  CA  PRO A 151A     51.534   8.156   4.630  1.00 27.08           C  
ATOM   2269  C   PRO A 151A     51.577   6.830   3.876  1.00 27.55           C  
ATOM   2270  O   PRO A 151A     52.654   6.301   3.616  1.00 29.17           O  
ATOM   2271  CB  PRO A 151A     51.473   7.947   6.142  1.00 27.40           C  
ATOM   2272  CG  PRO A 151A     49.995   7.872   6.388  1.00 28.02           C  
ATOM   2273  CD  PRO A 151A     49.469   9.028   5.547  1.00 27.73           C  
ATOM   2274  HA  PRO A 151A     52.434   8.723   4.392  1.00  0.00           H  
ATOM   2275  HB3 PRO A 151A     51.875   8.827   6.643  1.00  0.00           H  
ATOM   2276  HB2 PRO A 151A     51.926   6.987   6.390  1.00  0.00           H  
ATOM   2277  HG3 PRO A 151A     49.795   8.074   7.441  1.00  0.00           H  
ATOM   2278  HG2 PRO A 151A     49.611   6.933   5.987  1.00  0.00           H  
ATOM   2279  HD2 PRO A 151A     48.450   8.807   5.229  1.00  0.00           H  
ATOM   2280  HD3 PRO A 151A     49.617   9.963   6.089  1.00  0.00           H  
ATOM   2281  N   GLU A 152      50.415   6.295   3.523  1.00 28.57           N  
ATOM   2282  CA  GLU A 152      50.349   5.015   2.824  1.00 30.58           C  
ATOM   2283  C   GLU A 152      50.170   5.109   1.313  1.00 29.58           C  
ATOM   2284  O   GLU A 152      49.515   6.017   0.808  1.00 28.95           O  
ATOM   2285  CB  GLU A 152      49.211   4.161   3.394  1.00 32.98           C  
ATOM   2286  CG  GLU A 152      49.495   3.541   4.750  1.00 41.18           C  
ATOM   2287  CD  GLU A 152      48.258   2.914   5.375  1.00 45.80           C  
ATOM   2288  OE1 GLU A 152      47.582   2.105   4.699  1.00 47.46           O  
ATOM   2289  OE2 GLU A 152      47.966   3.230   6.549  1.00 48.11           O1-
ATOM   2290  H   GLU A 152      49.552   6.775   3.738  1.00  0.00           H  
ATOM   2291  HA  GLU A 152      51.284   4.487   3.013  1.00  0.00           H  
ATOM   2292  HB3 GLU A 152      48.959   3.374   2.684  1.00  0.00           H  
ATOM   2293  HB2 GLU A 152      48.304   4.763   3.456  1.00  0.00           H  
ATOM   2294  HG3 GLU A 152      49.893   4.303   5.420  1.00  0.00           H  
ATOM   2295  HG2 GLU A 152      50.272   2.784   4.646  1.00  0.00           H  
ATOM   2296  N   GLU A 153      50.755   4.155   0.597  1.00 28.04           N  
ATOM   2297  CA  GLU A 153      50.610   4.107  -0.847  1.00 27.05           C  
ATOM   2298  C   GLU A 153      49.197   3.604  -1.132  1.00 24.89           C  
ATOM   2299  O   GLU A 153      48.731   2.653  -0.502  1.00 22.79           O  
ATOM   2300  CB  GLU A 153      51.636   3.156  -1.471  1.00 29.63           C  
ATOM   2301  CG  GLU A 153      51.275   2.725  -2.886  1.00 35.70           C  
ATOM   2302  CD  GLU A 153      52.408   2.013  -3.599  1.00 41.32           C  
ATOM   2303  OE1 GLU A 153      53.070   1.160  -2.968  1.00 44.31           O  
ATOM   2304  OE2 GLU A 153      52.629   2.300  -4.797  1.00 43.09           O1-
ATOM   2305  H   GLU A 153      51.310   3.447   1.057  1.00  0.00           H  
ATOM   2306  HA  GLU A 153      50.736   5.107  -1.263  1.00  0.00           H  
ATOM   2307  HB3 GLU A 153      51.741   2.273  -0.840  1.00  0.00           H  
ATOM   2308  HB2 GLU A 153      52.616   3.633  -1.476  1.00  0.00           H  
ATOM   2309  HG3 GLU A 153      50.976   3.599  -3.465  1.00  0.00           H  
ATOM   2310  HG2 GLU A 153      50.401   2.075  -2.855  1.00  0.00           H  
ATOM   2311  N   ASN A 154      48.515   4.253  -2.070  1.00 21.68           N  
ATOM   2312  CA  ASN A 154      47.157   3.863  -2.426  1.00 19.32           C  
ATOM   2313  C   ASN A 154      47.216   2.782  -3.504  1.00 19.96           C  
ATOM   2314  O   ASN A 154      47.677   3.031  -4.622  1.00 20.05           O  
ATOM   2315  CB  ASN A 154      46.377   5.081  -2.931  1.00 17.69           C  
ATOM   2316  CG  ASN A 154      44.907   4.786  -3.142  1.00 16.23           C  
ATOM   2317  OD1 ASN A 154      44.542   3.896  -3.912  1.00 17.21           O  
ATOM   2318  ND2 ASN A 154      44.053   5.534  -2.458  1.00 15.73           N  
ATOM   2319  H   ASN A 154      48.937   5.033  -2.552  1.00  0.00           H  
ATOM   2320  HA  ASN A 154      46.658   3.460  -1.544  1.00  0.00           H  
ATOM   2321  HB3 ASN A 154      46.815   5.428  -3.866  1.00  0.00           H  
ATOM   2322  HB2 ASN A 154      46.484   5.900  -2.219  1.00  0.00           H  
ATOM   2323 HD22 ASN A 154      43.059   5.384  -2.558  1.00  0.00           H  
ATOM   2324 HD21 ASN A 154      44.396   6.253  -1.838  1.00  0.00           H  
ATOM   2325  N   SER A 155      46.751   1.583  -3.164  1.00 18.93           N  
ATOM   2326  CA  SER A 155      46.767   0.460  -4.097  1.00 18.50           C  
ATOM   2327  C   SER A 155      45.928   0.678  -5.346  1.00 16.27           C  
ATOM   2328  O   SER A 155      46.341   0.313  -6.448  1.00 15.54           O  
ATOM   2329  CB  SER A 155      46.297  -0.820  -3.398  1.00 19.98           C  
ATOM   2330  OG  SER A 155      47.248  -1.256  -2.446  1.00 24.15           O  
ATOM   2331  H   SER A 155      46.374   1.431  -2.240  1.00  0.00           H  
ATOM   2332  HA  SER A 155      47.798   0.305  -4.413  1.00  0.00           H  
ATOM   2333  HB3 SER A 155      46.142  -1.603  -4.140  1.00  0.00           H  
ATOM   2334  HB2 SER A 155      45.345  -0.633  -2.901  1.00  0.00           H  
ATOM   2335  HG  SER A 155      47.375  -0.572  -1.784  1.00  0.00           H  
ATOM   2336  N   ALA A 156      44.744   1.259  -5.177  1.00 15.07           N  
ATOM   2337  CA  ALA A 156      43.858   1.504  -6.311  1.00 13.79           C  
ATOM   2338  C   ALA A 156      44.516   2.427  -7.338  1.00 14.43           C  
ATOM   2339  O   ALA A 156      44.550   2.115  -8.530  1.00 14.51           O  
ATOM   2340  CB  ALA A 156      42.534   2.108  -5.826  1.00 11.63           C  
ATOM   2341  H   ALA A 156      44.445   1.536  -4.252  1.00  0.00           H  
ATOM   2342  HA  ALA A 156      43.645   0.550  -6.793  1.00  0.00           H  
ATOM   2343  HB1 ALA A 156      41.882   2.287  -6.681  1.00  0.00           H  
ATOM   2344  HB2 ALA A 156      42.049   1.417  -5.138  1.00  0.00           H  
ATOM   2345  HB3 ALA A 156      42.730   3.051  -5.316  1.00  0.00           H  
ATOM   2346  N   TYR A 157      45.050   3.554  -6.877  1.00 13.88           N  
ATOM   2347  CA  TYR A 157      45.689   4.496  -7.788  1.00 15.73           C  
ATOM   2348  C   TYR A 157      47.008   4.011  -8.377  1.00 16.27           C  
ATOM   2349  O   TYR A 157      47.446   4.518  -9.411  1.00 17.30           O  
ATOM   2350  CB  TYR A 157      45.875   5.856  -7.107  1.00 13.97           C  
ATOM   2351  CG  TYR A 157      44.583   6.636  -7.012  1.00 14.29           C  
ATOM   2352  CD1 TYR A 157      43.652   6.366  -6.007  1.00 13.56           C  
ATOM   2353  CD2 TYR A 157      44.256   7.598  -7.973  1.00 14.61           C  
ATOM   2354  CE1 TYR A 157      42.427   7.030  -5.960  1.00 12.85           C  
ATOM   2355  CE2 TYR A 157      43.033   8.266  -7.940  1.00 12.10           C  
ATOM   2356  CZ  TYR A 157      42.125   7.976  -6.932  1.00 13.36           C  
ATOM   2357  OH  TYR A 157      40.913   8.616  -6.903  1.00 14.02           O  
ATOM   2358  H   TYR A 157      45.015   3.762  -5.889  1.00  0.00           H  
ATOM   2359  HA  TYR A 157      45.004   4.648  -8.622  1.00  0.00           H  
ATOM   2360  HB3 TYR A 157      46.611   6.440  -7.660  1.00  0.00           H  
ATOM   2361  HB2 TYR A 157      46.284   5.708  -6.108  1.00  0.00           H  
ATOM   2362  HD1 TYR A 157      43.875   5.631  -5.248  1.00  0.00           H  
ATOM   2363  HD2 TYR A 157      44.957   7.835  -8.760  1.00  0.00           H  
ATOM   2364  HE1 TYR A 157      41.721   6.808  -5.173  1.00  0.00           H  
ATOM   2365  HE2 TYR A 157      42.800   9.002  -8.695  1.00  0.00           H  
ATOM   2366  HH  TYR A 157      40.274   8.071  -6.437  1.00  0.00           H  
ATOM   2367  N   GLU A 158      47.630   3.022  -7.736  1.00 16.34           N  
ATOM   2368  CA  GLU A 158      48.898   2.468  -8.221  1.00 15.51           C  
ATOM   2369  C   GLU A 158      48.705   1.885  -9.618  1.00 15.21           C  
ATOM   2370  O   GLU A 158      49.617   1.907 -10.450  1.00 14.58           O  
ATOM   2371  CB  GLU A 158      49.395   1.373  -7.269  1.00 16.57           C  
ATOM   2372  CG  GLU A 158      50.758   0.752  -7.612  1.00 17.48           C  
ATOM   2373  CD  GLU A 158      50.695  -0.277  -8.728  1.00 20.05           C  
ATOM   2374  OE1 GLU A 158      49.656  -0.958  -8.857  1.00 21.36           O  
ATOM   2375  OE2 GLU A 158      51.696  -0.422  -9.468  1.00 21.08           O1-
ATOM   2376  H   GLU A 158      47.229   2.635  -6.894  1.00  0.00           H  
ATOM   2377  HA  GLU A 158      49.640   3.265  -8.267  1.00  0.00           H  
ATOM   2378  HB3 GLU A 158      48.646   0.584  -7.205  1.00  0.00           H  
ATOM   2379  HB2 GLU A 158      49.425   1.767  -6.253  1.00  0.00           H  
ATOM   2380  HG3 GLU A 158      51.181   0.292  -6.719  1.00  0.00           H  
ATOM   2381  HG2 GLU A 158      51.456   1.542  -7.888  1.00  0.00           H  
ATOM   2382  N   GLN A 159      47.511   1.360  -9.866  1.00 13.79           N  
ATOM   2383  CA  GLN A 159      47.187   0.766 -11.156  1.00 14.69           C  
ATOM   2384  C   GLN A 159      47.241   1.791 -12.288  1.00 15.88           C  
ATOM   2385  O   GLN A 159      47.557   1.450 -13.429  1.00 16.45           O  
ATOM   2386  CB  GLN A 159      45.800   0.127 -11.095  1.00 13.70           C  
ATOM   2387  CG  GLN A 159      45.721  -1.074 -10.163  1.00 13.25           C  
ATOM   2388  CD  GLN A 159      44.295  -1.439  -9.816  1.00 12.63           C  
ATOM   2389  OE1 GLN A 159      43.878  -2.587  -9.976  1.00 13.31           O  
ATOM   2390  NE2 GLN A 159      43.537  -0.460  -9.331  1.00 10.26           N  
ATOM   2391  H   GLN A 159      46.798   1.365  -9.150  1.00  0.00           H  
ATOM   2392  HA  GLN A 159      47.916  -0.017 -11.367  1.00  0.00           H  
ATOM   2393  HB3 GLN A 159      45.495  -0.172 -12.098  1.00  0.00           H  
ATOM   2394  HB2 GLN A 159      45.071   0.875 -10.783  1.00  0.00           H  
ATOM   2395  HG3 GLN A 159      46.274  -0.860  -9.248  1.00  0.00           H  
ATOM   2396  HG2 GLN A 159      46.210  -1.929 -10.631  1.00  0.00           H  
ATOM   2397 HE22 GLN A 159      42.576  -0.643  -9.081  1.00  0.00           H  
ATOM   2398 HE21 GLN A 159      43.922   0.466  -9.213  1.00  0.00           H  
ATOM   2399  N   LEU A 160      46.928   3.043 -11.968  1.00 14.99           N  
ATOM   2400  CA  LEU A 160      46.938   4.110 -12.960  1.00 15.62           C  
ATOM   2401  C   LEU A 160      48.294   4.805 -13.016  1.00 15.62           C  
ATOM   2402  O   LEU A 160      48.859   4.988 -14.091  1.00 15.55           O  
ATOM   2403  CB  LEU A 160      45.855   5.151 -12.645  1.00 15.02           C  
ATOM   2404  CG  LEU A 160      44.402   4.664 -12.536  1.00 18.24           C  
ATOM   2405  CD1 LEU A 160      43.494   5.849 -12.228  1.00 16.29           C  
ATOM   2406  CD2 LEU A 160      43.975   3.984 -13.826  1.00 15.68           C  
ATOM   2407  H   LEU A 160      46.675   3.273 -11.018  1.00  0.00           H  
ATOM   2408  HA  LEU A 160      46.729   3.677 -13.938  1.00  0.00           H  
ATOM   2409  HB3 LEU A 160      45.909   5.955 -13.378  1.00  0.00           H  
ATOM   2410  HB2 LEU A 160      46.124   5.680 -11.731  1.00  0.00           H  
ATOM   2411  HG  LEU A 160      44.332   3.945 -11.719  1.00  0.00           H  
ATOM   2412 HD11 LEU A 160      42.462   5.505 -12.151  1.00  0.00           H  
ATOM   2413 HD12 LEU A 160      43.797   6.304 -11.286  1.00  0.00           H  
ATOM   2414 HD13 LEU A 160      43.572   6.584 -13.029  1.00  0.00           H  
ATOM   2415 HD21 LEU A 160      42.944   3.645 -13.734  1.00  0.00           H  
ATOM   2416 HD22 LEU A 160      44.053   4.691 -14.652  1.00  0.00           H  
ATOM   2417 HD23 LEU A 160      44.623   3.129 -14.018  1.00  0.00           H  
ATOM   2418  N   LEU A 161      48.808   5.185 -11.850  1.00 14.38           N  
ATOM   2419  CA  LEU A 161      50.082   5.883 -11.768  1.00 16.11           C  
ATOM   2420  C   LEU A 161      51.266   5.099 -12.319  1.00 15.69           C  
ATOM   2421  O   LEU A 161      52.176   5.683 -12.908  1.00 16.26           O  
ATOM   2422  CB  LEU A 161      50.365   6.289 -10.319  1.00 16.60           C  
ATOM   2423  CG  LEU A 161      49.291   7.156  -9.654  1.00 18.28           C  
ATOM   2424  CD1 LEU A 161      49.683   7.444  -8.206  1.00 18.26           C  
ATOM   2425  CD2 LEU A 161      49.117   8.449 -10.436  1.00 17.01           C  
ATOM   2426  H   LEU A 161      48.312   4.990 -10.992  1.00  0.00           H  
ATOM   2427  HA  LEU A 161      49.992   6.798 -12.354  1.00  0.00           H  
ATOM   2428  HB3 LEU A 161      51.324   6.804 -10.271  1.00  0.00           H  
ATOM   2429  HB2 LEU A 161      50.527   5.394  -9.720  1.00  0.00           H  
ATOM   2430  HG  LEU A 161      48.347   6.612  -9.661  1.00  0.00           H  
ATOM   2431 HD11 LEU A 161      48.916   8.061  -7.737  1.00  0.00           H  
ATOM   2432 HD12 LEU A 161      49.777   6.505  -7.661  1.00  0.00           H  
ATOM   2433 HD13 LEU A 161      50.636   7.972  -8.185  1.00  0.00           H  
ATOM   2434 HD21 LEU A 161      48.352   9.062  -9.958  1.00  0.00           H  
ATOM   2435 HD22 LEU A 161      50.060   8.995 -10.453  1.00  0.00           H  
ATOM   2436 HD23 LEU A 161      48.812   8.219 -11.457  1.00  0.00           H  
ATOM   2437  N   SER A 162      51.253   3.783 -12.139  1.00 15.21           N  
ATOM   2438  CA  SER A 162      52.355   2.946 -12.607  1.00 16.47           C  
ATOM   2439  C   SER A 162      52.364   2.806 -14.125  1.00 16.89           C  
ATOM   2440  O   SER A 162      53.324   2.298 -14.701  1.00 17.39           O  
ATOM   2441  CB  SER A 162      52.276   1.555 -11.969  1.00 15.57           C  
ATOM   2442  OG  SER A 162      51.200   0.812 -12.515  1.00 14.45           O  
ATOM   2443  H   SER A 162      50.472   3.345 -11.672  1.00  0.00           H  
ATOM   2444  HA  SER A 162      53.292   3.411 -12.300  1.00  0.00           H  
ATOM   2445  HB3 SER A 162      52.139   1.657 -10.893  1.00  0.00           H  
ATOM   2446  HB2 SER A 162      53.211   1.023 -12.144  1.00  0.00           H  
ATOM   2447  HG  SER A 162      50.489   0.759 -11.872  1.00  0.00           H  
ATOM   2448  N   ARG A 163      51.296   3.261 -14.770  1.00 16.51           N  
ATOM   2449  CA  ARG A 163      51.190   3.170 -16.220  1.00 15.85           C  
ATOM   2450  C   ARG A 163      51.466   4.492 -16.929  1.00 15.84           C  
ATOM   2451  O   ARG A 163      51.530   4.529 -18.157  1.00 16.57           O  
ATOM   2452  CB  ARG A 163      49.792   2.686 -16.614  1.00 17.05           C  
ATOM   2453  CG  ARG A 163      49.399   1.343 -16.039  1.00 18.96           C  
ATOM   2454  CD  ARG A 163      50.219   0.207 -16.630  1.00 20.77           C  
ATOM   2455  NE  ARG A 163      49.776  -1.084 -16.109  1.00 23.85           N  
ATOM   2456  CZ  ARG A 163      50.338  -2.249 -16.418  1.00 26.46           C  
ATOM   2457  NH1 ARG A 163      51.371  -2.286 -17.255  1.00 25.37           N  
ATOM   2458  NH2 ARG A 163      49.876  -3.372 -15.881  1.00 23.65           N1+
ATOM   2459  H   ARG A 163      50.536   3.682 -14.255  1.00  0.00           H  
ATOM   2460  HA  ARG A 163      51.916   2.437 -16.570  1.00  0.00           H  
ATOM   2461  HB3 ARG A 163      49.716   2.649 -17.701  1.00  0.00           H  
ATOM   2462  HB2 ARG A 163      49.055   3.434 -16.321  1.00  0.00           H  
ATOM   2463  HG3 ARG A 163      48.341   1.163 -16.229  1.00  0.00           H  
ATOM   2464  HG2 ARG A 163      49.530   1.360 -14.957  1.00  0.00           H  
ATOM   2465  HD3 ARG A 163      51.271   0.355 -16.387  1.00  0.00           H  
ATOM   2466  HD2 ARG A 163      50.119   0.214 -17.715  1.00  0.00           H  
ATOM   2467  HE  ARG A 163      48.990  -1.055 -15.476  1.00  0.00           H  
ATOM   2468 HH12 ARG A 163      51.798  -3.171 -17.490  1.00  0.00           H  
ATOM   2469 HH11 ARG A 163      51.728  -1.431 -17.655  1.00  0.00           H  
ATOM   2470 HH22 ARG A 163      50.304  -4.257 -16.116  1.00  0.00           H  
ATOM   2471 HH21 ARG A 163      49.098  -3.342 -15.238  1.00  0.00           H  
ATOM   2472  N   LEU A 164      51.635   5.572 -16.175  1.00 15.00           N  
ATOM   2473  CA  LEU A 164      51.860   6.875 -16.798  1.00 16.77           C  
ATOM   2474  C   LEU A 164      53.124   6.970 -17.654  1.00 18.38           C  
ATOM   2475  O   LEU A 164      53.128   7.660 -18.676  1.00 17.31           O  
ATOM   2476  CB  LEU A 164      51.844   7.987 -15.737  1.00 12.89           C  
ATOM   2477  CG  LEU A 164      50.542   8.080 -14.928  1.00 13.20           C  
ATOM   2478  CD1 LEU A 164      50.564   9.334 -14.069  1.00 10.80           C  
ATOM   2479  CD2 LEU A 164      49.340   8.103 -15.866  1.00  9.59           C  
ATOM   2480  H   LEU A 164      51.608   5.494 -15.168  1.00  0.00           H  
ATOM   2481  HA  LEU A 164      51.014   7.058 -17.461  1.00  0.00           H  
ATOM   2482  HB3 LEU A 164      52.040   8.946 -16.216  1.00  0.00           H  
ATOM   2483  HB2 LEU A 164      52.683   7.847 -15.055  1.00  0.00           H  
ATOM   2484  HG  LEU A 164      50.466   7.208 -14.279  1.00  0.00           H  
ATOM   2485 HD11 LEU A 164      49.639   9.398 -13.495  1.00  0.00           H  
ATOM   2486 HD12 LEU A 164      51.412   9.292 -13.385  1.00  0.00           H  
ATOM   2487 HD13 LEU A 164      50.656  10.212 -14.708  1.00  0.00           H  
ATOM   2488 HD21 LEU A 164      48.423   8.169 -15.281  1.00  0.00           H  
ATOM   2489 HD22 LEU A 164      49.412   8.967 -16.528  1.00  0.00           H  
ATOM   2490 HD23 LEU A 164      49.326   7.190 -16.462  1.00  0.00           H  
ATOM   2491  N   GLU A 165      54.191   6.279 -17.259  1.00 20.37           N  
ATOM   2492  CA  GLU A 165      55.429   6.326 -18.034  1.00 23.67           C  
ATOM   2493  C   GLU A 165      55.253   5.766 -19.444  1.00 23.20           C  
ATOM   2494  O   GLU A 165      55.960   6.164 -20.365  1.00 26.81           O  
ATOM   2495  CB  GLU A 165      56.549   5.558 -17.331  1.00 26.73           C  
ATOM   2496  CG  GLU A 165      57.788   6.398 -17.022  1.00 34.04           C  
ATOM   2497  CD  GLU A 165      58.232   7.294 -18.181  1.00 38.30           C  
ATOM   2498  OE1 GLU A 165      58.445   6.779 -19.304  1.00 38.53           O  
ATOM   2499  OE2 GLU A 165      58.374   8.518 -17.961  1.00 38.11           O1-
ATOM   2500  H   GLU A 165      54.146   5.718 -16.420  1.00  0.00           H  
ATOM   2501  HA  GLU A 165      55.735   7.369 -18.119  1.00  0.00           H  
ATOM   2502  HB3 GLU A 165      56.836   4.701 -17.940  1.00  0.00           H  
ATOM   2503  HB2 GLU A 165      56.166   5.126 -16.407  1.00  0.00           H  
ATOM   2504  HG3 GLU A 165      58.609   5.740 -16.739  1.00  0.00           H  
ATOM   2505  HG2 GLU A 165      57.598   7.013 -16.142  1.00  0.00           H  
ATOM   2506  N   GLU A 166      54.314   4.843 -19.612  1.00 22.60           N  
ATOM   2507  CA  GLU A 166      54.067   4.244 -20.922  1.00 22.85           C  
ATOM   2508  C   GLU A 166      53.361   5.218 -21.868  1.00 21.36           C  
ATOM   2509  O   GLU A 166      53.347   5.013 -23.080  1.00 20.99           O  
ATOM   2510  CB  GLU A 166      53.212   2.982 -20.781  1.00 25.11           C  
ATOM   2511  CG  GLU A 166      53.726   1.977 -19.763  1.00 30.64           C  
ATOM   2512  CD  GLU A 166      52.814   0.767 -19.628  1.00 32.51           C  
ATOM   2513  OE1 GLU A 166      53.073  -0.080 -18.745  1.00 34.86           O  
ATOM   2514  OE2 GLU A 166      51.839   0.662 -20.403  1.00 34.76           O1-
ATOM   2515  H   GLU A 166      53.754   4.543 -18.827  1.00  0.00           H  
ATOM   2516  HA  GLU A 166      55.025   3.966 -21.362  1.00  0.00           H  
ATOM   2517  HB3 GLU A 166      53.122   2.497 -21.753  1.00  0.00           H  
ATOM   2518  HB2 GLU A 166      52.191   3.264 -20.525  1.00  0.00           H  
ATOM   2519  HG3 GLU A 166      53.829   2.464 -18.794  1.00  0.00           H  
ATOM   2520  HG2 GLU A 166      54.724   1.648 -20.052  1.00  0.00           H  
ATOM   2521  N   ILE A 167      52.769   6.271 -21.311  1.00 19.13           N  
ATOM   2522  CA  ILE A 167      52.047   7.251 -22.117  1.00 16.02           C  
ATOM   2523  C   ILE A 167      52.478   8.685 -21.825  1.00 15.90           C  
ATOM   2524  O   ILE A 167      51.659   9.602 -21.841  1.00 14.76           O  
ATOM   2525  CB  ILE A 167      50.527   7.137 -21.876  1.00 15.48           C  
ATOM   2526  CG1 ILE A 167      50.225   7.284 -20.381  1.00 13.97           C  
ATOM   2527  CG2 ILE A 167      50.014   5.796 -22.401  1.00 13.36           C  
ATOM   2528  CD1 ILE A 167      48.736   7.346 -20.059  1.00 14.00           C  
ATOM   2529  H   ILE A 167      52.814   6.406 -20.311  1.00  0.00           H  
ATOM   2530  HA  ILE A 167      52.244   7.042 -23.169  1.00  0.00           H  
ATOM   2531  HB  ILE A 167      50.026   7.940 -22.415  1.00  0.00           H  
ATOM   2532 HG13 ILE A 167      50.716   8.179 -20.000  1.00  0.00           H  
ATOM   2533 HG12 ILE A 167      50.679   6.455 -19.838  1.00  0.00           H  
ATOM   2534 HG21 ILE A 167      48.940   5.724 -22.226  1.00  0.00           H  
ATOM   2535 HG22 ILE A 167      50.213   5.724 -23.470  1.00  0.00           H  
ATOM   2536 HG23 ILE A 167      50.521   4.984 -21.881  1.00  0.00           H  
ATOM   2537 HD11 ILE A 167      48.601   7.450 -18.982  1.00  0.00           H  
ATOM   2538 HD12 ILE A 167      48.289   8.202 -20.565  1.00  0.00           H  
ATOM   2539 HD13 ILE A 167      48.251   6.430 -20.398  1.00  0.00           H  
ATOM   2540  N   ALA A 168      53.768   8.874 -21.571  1.00 15.54           N  
ATOM   2541  CA  ALA A 168      54.308  10.190 -21.250  1.00 15.45           C  
ATOM   2542  C   ALA A 168      54.008  11.279 -22.281  1.00 14.75           C  
ATOM   2543  O   ALA A 168      53.665  12.397 -21.914  1.00 15.64           O  
ATOM   2544  CB  ALA A 168      55.817  10.088 -21.027  1.00 14.70           C  
ATOM   2545  H   ALA A 168      54.407   8.093 -21.596  1.00  0.00           H  
ATOM   2546  HA  ALA A 168      53.860  10.504 -20.307  1.00  0.00           H  
ATOM   2547  HB1 ALA A 168      56.217  11.073 -20.787  1.00  0.00           H  
ATOM   2548  HB2 ALA A 168      56.017   9.405 -20.201  1.00  0.00           H  
ATOM   2549  HB3 ALA A 168      56.294   9.712 -21.932  1.00  0.00           H  
ATOM   2550  N   GLU A 169      54.141  10.958 -23.564  1.00 15.60           N  
ATOM   2551  CA  GLU A 169      53.892  11.937 -24.624  1.00 16.29           C  
ATOM   2552  C   GLU A 169      52.412  12.105 -24.931  1.00 16.89           C  
ATOM   2553  O   GLU A 169      51.654  11.135 -24.942  1.00 15.98           O  
ATOM   2554  CB  GLU A 169      54.616  11.539 -25.916  1.00 18.90           C  
ATOM   2555  CG  GLU A 169      56.135  11.664 -25.879  1.00 24.71           C  
ATOM   2556  CD  GLU A 169      56.620  13.109 -25.868  1.00 28.55           C  
ATOM   2557  OE1 GLU A 169      57.845  13.320 -25.988  1.00 30.57           O  
ATOM   2558  OE2 GLU A 169      55.785  14.032 -25.740  1.00 30.07           O1-
ATOM   2559  H   GLU A 169      54.420  10.023 -23.825  1.00  0.00           H  
ATOM   2560  HA  GLU A 169      54.283  12.900 -24.297  1.00  0.00           H  
ATOM   2561  HB3 GLU A 169      54.226  12.130 -26.745  1.00  0.00           H  
ATOM   2562  HB2 GLU A 169      54.345  10.517 -26.181  1.00  0.00           H  
ATOM   2563  HG3 GLU A 169      56.562  11.145 -26.738  1.00  0.00           H  
ATOM   2564  HG2 GLU A 169      56.520  11.146 -25.000  1.00  0.00           H  
ATOM   2565  N   GLU A 170      52.011  13.348 -25.222  1.00 17.80           N  
ATOM   2566  CA  GLU A 170      50.654  13.727 -25.621  1.00 18.36           C  
ATOM   2567  C   GLU A 170      50.136  12.879 -26.803  1.00 17.39           C  
ATOM   2568  O   GLU A 170      50.807  12.793 -27.831  1.00 14.50           O  
ATOM   2569  CB  GLU A 170      50.629  15.242 -25.932  1.00 22.57           C  
ATOM   2570  CG  GLU A 170      49.311  15.765 -26.545  1.00 29.47           C  
ATOM   2571  CD  GLU A 170      49.360  17.262 -26.815  1.00 33.12           C  
ATOM   2572  OE1 GLU A 170      50.159  17.662 -27.688  1.00 36.30           O  
ATOM   2573  OE2 GLU A 170      48.597  17.990 -26.149  1.00 35.49           O1-
ATOM   2574  H   GLU A 170      52.693  14.091 -25.212  1.00  0.00           H  
ATOM   2575  HA  GLU A 170      50.002  13.550 -24.763  1.00  0.00           H  
ATOM   2576  HB3 GLU A 170      51.452  15.482 -26.609  1.00  0.00           H  
ATOM   2577  HB2 GLU A 170      50.832  15.793 -25.012  1.00  0.00           H  
ATOM   2578  HG3 GLU A 170      48.469  15.529 -25.896  1.00  0.00           H  
ATOM   2579  HG2 GLU A 170      49.104  15.285 -27.502  1.00  0.00           H  
ATOM   2580  N   GLY A 171      48.959  12.269 -26.632  1.00 15.66           N  
ATOM   2581  CA  GLY A 171      48.306  11.455 -27.651  1.00 16.94           C  
ATOM   2582  C   GLY A 171      48.709   9.977 -27.549  1.00 18.01           C  
ATOM   2583  O   GLY A 171      48.147   9.164 -28.281  1.00 18.90           O  
ATOM   2584  H   GLY A 171      48.480  12.305 -25.736  1.00  0.00           H  
ATOM   2585  HA3 GLY A 171      48.524  11.822 -28.655  1.00  0.00           H  
ATOM   2586  HA2 GLY A 171      47.227  11.529 -27.512  1.00  0.00           H  
ATOM   2587  N  ASER A 172      49.641   9.606 -26.657  0.50 17.64           N  
ATOM   2588  N  BSER A 172      49.662   9.590 -26.683  0.50 17.54           N  
ATOM   2589  CA ASER A 172      49.962   8.206 -26.392  0.50 17.76           C  
ATOM   2590  CA BSER A 172      49.950   8.176 -26.473  0.50 17.49           C  
ATOM   2591  C  ASER A 172      48.851   7.535 -25.592  0.50 18.27           C  
ATOM   2592  C  BSER A 172      48.869   7.533 -25.610  0.50 18.17           C  
ATOM   2593  O  ASER A 172      48.147   8.189 -24.818  0.50 17.67           O  
ATOM   2594  O  BSER A 172      48.208   8.203 -24.812  0.50 17.63           O  
ATOM   2595  CB ASER A 172      51.272   8.092 -25.602  0.50 16.62           C  
ATOM   2596  CB BSER A 172      51.329   7.987 -25.828  0.50 16.39           C  
ATOM   2597  OG ASER A 172      52.355   8.693 -26.288  0.50 17.65           O  
ATOM   2598  OG BSER A 172      51.407   8.627 -24.572  0.50 16.63           O  
ATOM   2599  H  ASER A 172      50.063  10.311 -26.070  0.50  0.00           H  
ATOM   2600  H  BSER A 172      50.106  10.286 -26.102  0.50  0.00           H  
ATOM   2601  HA ASER A 172      50.077   7.684 -27.342  0.50  0.00           H  
ATOM   2602  HA BSER A 172      49.955   7.679 -27.443  0.50  0.00           H  
ATOM   2603  HB3ASER A 172      51.496   7.041 -25.420  0.50  0.00           H  
ATOM   2604  HB3BSER A 172      52.096   8.390 -26.488  0.50  0.00           H  
ATOM   2605  HB2ASER A 172      51.151   8.568 -24.629  0.50  0.00           H  
ATOM   2606  HB2BSER A 172      51.529   6.923 -25.706  0.50  0.00           H  
ATOM   2607  HG ASER A 172      52.416   9.619 -26.042  0.50  0.00           H  
ATOM   2608  HG BSER A 172      52.280   8.489 -24.197  0.50  0.00           H  
ATOM   2609  N   GLU A 173      48.642   6.234 -25.791  1.00 18.29           N  
ATOM   2610  CA  GLU A 173      47.618   5.479 -25.078  1.00 18.17           C  
ATOM   2611  C   GLU A 173      48.111   4.046 -24.889  1.00 18.34           C  
ATOM   2612  O   GLU A 173      49.011   3.610 -25.611  1.00 17.35           O  
ATOM   2613  CB  GLU A 173      46.251   5.575 -25.800  1.00 19.58           C  
ATOM   2614  CG  GLU A 173      46.253   5.165 -27.289  1.00 24.11           C  
ATOM   2615  CD  GLU A 173      44.845   5.161 -27.882  1.00 28.32           C  
ATOM   2616  OE1 GLU A 173      44.230   6.247 -27.946  1.00 30.82           O  
ATOM   2617  OE2 GLU A 173      44.368   4.058 -28.216  1.00 32.58           O1-
ATOM   2618  H   GLU A 173      49.223   5.676 -26.402  1.00  0.00           H  
ATOM   2619  HA  GLU A 173      47.515   5.893 -24.076  1.00  0.00           H  
ATOM   2620  HB3 GLU A 173      45.885   6.597 -25.716  1.00  0.00           H  
ATOM   2621  HB2 GLU A 173      45.526   4.964 -25.258  1.00  0.00           H  
ATOM   2622  HG3 GLU A 173      46.690   4.174 -27.413  1.00  0.00           H  
ATOM   2623  HG2 GLU A 173      46.867   5.853 -27.871  1.00  0.00           H  
ATOM   2624  N   THR A 174      47.524   3.352 -23.915  1.00 17.23           N  
ATOM   2625  CA  THR A 174      47.869   1.972 -23.636  1.00 18.23           C  
ATOM   2626  C   THR A 174      46.665   1.260 -23.031  1.00 18.81           C  
ATOM   2627  O   THR A 174      45.762   1.899 -22.494  1.00 19.86           O  
ATOM   2628  CB  THR A 174      49.061   1.887 -22.654  1.00 19.68           C  
ATOM   2629  OG1 THR A 174      49.468   0.522 -22.517  1.00 21.54           O  
ATOM   2630  CG2 THR A 174      48.673   2.429 -21.281  1.00 17.61           C  
ATOM   2631  H   THR A 174      46.785   3.784 -23.380  1.00  0.00           H  
ATOM   2632  HA  THR A 174      48.142   1.479 -24.569  1.00  0.00           H  
ATOM   2633  HB  THR A 174      49.893   2.472 -23.048  1.00  0.00           H  
ATOM   2634  HG1 THR A 174      50.208   0.468 -21.907  1.00  0.00           H  
ATOM   2635 HG21 THR A 174      49.528   2.359 -20.607  1.00  0.00           H  
ATOM   2636 HG22 THR A 174      48.369   3.472 -21.374  1.00  0.00           H  
ATOM   2637 HG23 THR A 174      47.846   1.844 -20.879  1.00  0.00           H  
ATOM   2638  N   GLN A 175      46.646  -0.064 -23.141  1.00 19.51           N  
ATOM   2639  CA  GLN A 175      45.564  -0.866 -22.581  1.00 17.86           C  
ATOM   2640  C   GLN A 175      46.008  -1.310 -21.195  1.00 17.59           C  
ATOM   2641  O   GLN A 175      47.146  -1.743 -21.018  1.00 16.59           O  
ATOM   2642  CB  GLN A 175      45.297  -2.089 -23.461  1.00 19.48           C  
ATOM   2643  CG  GLN A 175      44.768  -1.748 -24.844  1.00 20.15           C  
ATOM   2644  CD  GLN A 175      43.366  -1.167 -24.801  1.00 22.17           C  
ATOM   2645  OE1 GLN A 175      43.251   0.128 -25.065  1.00 25.60           O  
ATOM   2646  NE2 GLN A 175      42.400  -1.875 -24.522  1.00 20.63           N  
ATOM   2647  H   GLN A 175      47.395  -0.541 -23.622  1.00  0.00           H  
ATOM   2648  HA  GLN A 175      44.660  -0.262 -22.503  1.00  0.00           H  
ATOM   2649  HB3 GLN A 175      44.592  -2.750 -22.957  1.00  0.00           H  
ATOM   2650  HB2 GLN A 175      46.213  -2.672 -23.558  1.00  0.00           H  
ATOM   2651  HG3 GLN A 175      44.769  -2.645 -25.464  1.00  0.00           H  
ATOM   2652  HG2 GLN A 175      45.440  -1.037 -25.324  1.00  0.00           H  
ATOM   2653 HE22 GLN A 175      41.472  -1.476 -24.496  1.00  0.00           H  
ATOM   2654 HE21 GLN A 175      42.533  -2.855 -24.319  1.00  0.00           H  
ATOM   2655  N   VAL A 176      45.128  -1.179 -20.208  1.00 15.48           N  
ATOM   2656  CA  VAL A 176      45.467  -1.593 -18.850  1.00 14.36           C  
ATOM   2657  C   VAL A 176      44.460  -2.613 -18.340  1.00 15.25           C  
ATOM   2658  O   VAL A 176      43.315  -2.653 -18.796  1.00 14.86           O  
ATOM   2659  CB  VAL A 176      45.494  -0.392 -17.868  1.00 15.69           C  
ATOM   2660  CG1 VAL A 176      46.483   0.653 -18.356  1.00 12.69           C  
ATOM   2661  CG2 VAL A 176      44.092   0.204 -17.716  1.00 12.71           C  
ATOM   2662  H   VAL A 176      44.214  -0.791 -20.394  1.00  0.00           H  
ATOM   2663  HA  VAL A 176      46.455  -2.054 -18.863  1.00  0.00           H  
ATOM   2664  HB  VAL A 176      45.824  -0.750 -16.894  1.00  0.00           H  
ATOM   2665 HG11 VAL A 176      46.496   1.494 -17.662  1.00  0.00           H  
ATOM   2666 HG12 VAL A 176      47.478   0.213 -18.412  1.00  0.00           H  
ATOM   2667 HG13 VAL A 176      46.184   1.003 -19.344  1.00  0.00           H  
ATOM   2668 HG21 VAL A 176      44.128   1.046 -17.024  1.00  0.00           H  
ATOM   2669 HG22 VAL A 176      43.735   0.548 -18.687  1.00  0.00           H  
ATOM   2670 HG23 VAL A 176      43.414  -0.555 -17.328  1.00  0.00           H  
ATOM   2671  N   PRO A 177      44.882  -3.467 -17.393  1.00 15.87           N  
ATOM   2672  CA  PRO A 177      44.004  -4.491 -16.821  1.00 14.90           C  
ATOM   2673  C   PRO A 177      42.762  -3.884 -16.173  1.00 15.93           C  
ATOM   2674  O   PRO A 177      42.774  -2.730 -15.719  1.00 14.01           O  
ATOM   2675  CB  PRO A 177      44.895  -5.173 -15.781  1.00 15.57           C  
ATOM   2676  CG  PRO A 177      46.274  -5.017 -16.356  1.00 16.80           C  
ATOM   2677  CD  PRO A 177      46.256  -3.593 -16.868  1.00 16.38           C  
ATOM   2678  HA  PRO A 177      43.713  -5.206 -17.590  1.00  0.00           H  
ATOM   2679  HB3 PRO A 177      44.644  -6.233 -15.732  1.00  0.00           H  
ATOM   2680  HB2 PRO A 177      44.833  -4.627 -14.840  1.00  0.00           H  
ATOM   2681  HG3 PRO A 177      46.392  -5.699 -17.198  1.00  0.00           H  
ATOM   2682  HG2 PRO A 177      47.009  -5.101 -15.555  1.00  0.00           H  
ATOM   2683  HD2 PRO A 177      46.385  -2.909 -16.029  1.00  0.00           H  
ATOM   2684  HD3 PRO A 177      46.965  -3.499 -17.691  1.00  0.00           H  
ATOM   2685  N   GLY A 178      41.688  -4.665 -16.139  1.00 15.15           N  
ATOM   2686  CA  GLY A 178      40.471  -4.200 -15.508  1.00 15.75           C  
ATOM   2687  C   GLY A 178      40.792  -3.950 -14.047  1.00 16.17           C  
ATOM   2688  O   GLY A 178      41.688  -4.592 -13.486  1.00 14.59           O  
ATOM   2689  H   GLY A 178      41.720  -5.586 -16.554  1.00  0.00           H  
ATOM   2690  HA3 GLY A 178      39.705  -4.972 -15.584  1.00  0.00           H  
ATOM   2691  HA2 GLY A 178      40.154  -3.267 -15.975  1.00  0.00           H  
ATOM   2692  N   LEU A 179      40.077  -3.012 -13.431  1.00 15.31           N  
ATOM   2693  CA  LEU A 179      40.291  -2.680 -12.028  1.00 15.48           C  
ATOM   2694  C   LEU A 179      38.972  -2.287 -11.375  1.00 16.53           C  
ATOM   2695  O   LEU A 179      37.980  -2.031 -12.062  1.00 16.97           O  
ATOM   2696  CB  LEU A 179      41.273  -1.514 -11.889  1.00 14.18           C  
ATOM   2697  CG  LEU A 179      40.806  -0.162 -12.445  1.00 15.94           C  
ATOM   2698  CD1 LEU A 179      41.479   0.966 -11.691  1.00 15.56           C  
ATOM   2699  CD2 LEU A 179      41.120  -0.072 -13.923  1.00 17.05           C  
ATOM   2700  H   LEU A 179      39.363  -2.508 -13.937  1.00  0.00           H  
ATOM   2701  HA  LEU A 179      40.697  -3.551 -11.513  1.00  0.00           H  
ATOM   2702  HB3 LEU A 179      42.221  -1.786 -12.355  1.00  0.00           H  
ATOM   2703  HB2 LEU A 179      41.546  -1.397 -10.841  1.00  0.00           H  
ATOM   2704  HG  LEU A 179      39.727  -0.081 -12.309  1.00  0.00           H  
ATOM   2705 HD11 LEU A 179      41.142   1.923 -12.091  1.00  0.00           H  
ATOM   2706 HD12 LEU A 179      41.220   0.903 -10.634  1.00  0.00           H  
ATOM   2707 HD13 LEU A 179      42.560   0.886 -11.805  1.00  0.00           H  
ATOM   2708 HD21 LEU A 179      40.785   0.891 -14.308  1.00  0.00           H  
ATOM   2709 HD22 LEU A 179      42.195  -0.168 -14.073  1.00  0.00           H  
ATOM   2710 HD23 LEU A 179      40.607  -0.874 -14.454  1.00  0.00           H  
ATOM   2711  N   ASP A 180      38.963  -2.242 -10.046  1.00 16.17           N  
ATOM   2712  CA  ASP A 180      37.768  -1.851  -9.314  1.00 15.48           C  
ATOM   2713  C   ASP A 180      37.719  -0.327  -9.321  1.00 14.57           C  
ATOM   2714  O   ASP A 180      38.424   0.335  -8.560  1.00 14.37           O  
ATOM   2715  CB  ASP A 180      37.823  -2.359  -7.874  1.00 15.98           C  
ATOM   2716  CG  ASP A 180      36.543  -2.082  -7.109  1.00 17.72           C  
ATOM   2717  OD1 ASP A 180      35.725  -1.256  -7.575  1.00 19.91           O  
ATOM   2718  OD2 ASP A 180      36.352  -2.683  -6.031  1.00 22.66           O1-
ATOM   2719  H   ASP A 180      39.795  -2.482  -9.527  1.00  0.00           H  
ATOM   2720  HA  ASP A 180      36.884  -2.250  -9.812  1.00  0.00           H  
ATOM   2721  HB3 ASP A 180      38.662  -1.893  -7.357  1.00  0.00           H  
ATOM   2722  HB2 ASP A 180      38.019  -3.431  -7.875  1.00  0.00           H  
ATOM   2723  N   ILE A 181      36.884   0.222 -10.190  1.00 14.95           N  
ATOM   2724  CA  ILE A 181      36.748   1.666 -10.312  1.00 12.90           C  
ATOM   2725  C   ILE A 181      36.282   2.322  -9.014  1.00 14.24           C  
ATOM   2726  O   ILE A 181      36.752   3.407  -8.663  1.00 14.30           O  
ATOM   2727  CB  ILE A 181      35.765   2.015 -11.451  1.00 12.73           C  
ATOM   2728  CG1 ILE A 181      36.242   1.360 -12.755  1.00 12.17           C  
ATOM   2729  CG2 ILE A 181      35.638   3.528 -11.603  1.00  8.91           C  
ATOM   2730  CD1 ILE A 181      37.604   1.857 -13.253  1.00  8.57           C  
ATOM   2731  H   ILE A 181      36.322  -0.364 -10.790  1.00  0.00           H  
ATOM   2732  HA  ILE A 181      37.724   2.078 -10.568  1.00  0.00           H  
ATOM   2733  HB  ILE A 181      34.785   1.610 -11.199  1.00  0.00           H  
ATOM   2734 HG13 ILE A 181      35.494   1.517 -13.533  1.00  0.00           H  
ATOM   2735 HG12 ILE A 181      36.278   0.279 -12.624  1.00  0.00           H  
ATOM   2736 HG21 ILE A 181      34.942   3.756 -12.410  1.00  0.00           H  
ATOM   2737 HG22 ILE A 181      35.268   3.958 -10.672  1.00  0.00           H  
ATOM   2738 HG23 ILE A 181      36.615   3.954 -11.836  1.00  0.00           H  
ATOM   2739 HD11 ILE A 181      37.863   1.342 -14.178  1.00  0.00           H  
ATOM   2740 HD12 ILE A 181      37.554   2.930 -13.437  1.00  0.00           H  
ATOM   2741 HD13 ILE A 181      38.364   1.652 -12.499  1.00  0.00           H  
ATOM   2742  N   SER A 182      35.372   1.666  -8.294  1.00 13.07           N  
ATOM   2743  CA  SER A 182      34.856   2.232  -7.049  1.00 12.83           C  
ATOM   2744  C   SER A 182      35.918   2.361  -5.957  1.00 13.26           C  
ATOM   2745  O   SER A 182      35.757   3.145  -5.024  1.00 13.38           O  
ATOM   2746  CB  SER A 182      33.664   1.411  -6.530  1.00 12.98           C  
ATOM   2747  OG  SER A 182      34.048   0.098  -6.153  1.00 14.52           O  
ATOM   2748  H   SER A 182      35.033   0.767  -8.607  1.00  0.00           H  
ATOM   2749  HA  SER A 182      34.491   3.235  -7.272  1.00  0.00           H  
ATOM   2750  HB3 SER A 182      32.897   1.357  -7.302  1.00  0.00           H  
ATOM   2751  HB2 SER A 182      33.219   1.918  -5.673  1.00  0.00           H  
ATOM   2752  HG  SER A 182      34.673  -0.249  -6.793  1.00  0.00           H  
ATOM   2753  N   ALA A 183      37.002   1.599  -6.072  1.00 13.50           N  
ATOM   2754  CA  ALA A 183      38.077   1.663  -5.079  1.00 13.53           C  
ATOM   2755  C   ALA A 183      38.843   2.989  -5.156  1.00 13.82           C  
ATOM   2756  O   ALA A 183      39.614   3.324  -4.259  1.00 12.51           O  
ATOM   2757  CB  ALA A 183      39.040   0.493  -5.269  1.00 12.18           C  
ATOM   2758  H   ALA A 183      37.093   0.963  -6.852  1.00  0.00           H  
ATOM   2759  HA  ALA A 183      37.633   1.582  -4.087  1.00  0.00           H  
ATOM   2760  HB1 ALA A 183      39.835   0.551  -4.526  1.00  0.00           H  
ATOM   2761  HB2 ALA A 183      38.500  -0.446  -5.150  1.00  0.00           H  
ATOM   2762  HB3 ALA A 183      39.474   0.538  -6.268  1.00  0.00           H  
ATOM   2763  N   LEU A 184      38.630   3.738  -6.235  1.00 14.33           N  
ATOM   2764  CA  LEU A 184      39.291   5.029  -6.424  1.00 13.62           C  
ATOM   2765  C   LEU A 184      38.518   6.140  -5.714  1.00 13.67           C  
ATOM   2766  O   LEU A 184      38.972   7.285  -5.652  1.00 12.84           O  
ATOM   2767  CB  LEU A 184      39.377   5.369  -7.919  1.00 11.27           C  
ATOM   2768  CG  LEU A 184      40.147   4.426  -8.848  1.00 13.00           C  
ATOM   2769  CD1 LEU A 184      39.793   4.746 -10.299  1.00 10.87           C  
ATOM   2770  CD2 LEU A 184      41.655   4.560  -8.605  1.00 10.47           C  
ATOM   2771  H   LEU A 184      37.996   3.420  -6.954  1.00  0.00           H  
ATOM   2772  HA  LEU A 184      40.299   4.977  -6.012  1.00  0.00           H  
ATOM   2773  HB3 LEU A 184      39.768   6.379  -8.033  1.00  0.00           H  
ATOM   2774  HB2 LEU A 184      38.369   5.508  -8.310  1.00  0.00           H  
ATOM   2775  HG  LEU A 184      39.848   3.400  -8.633  1.00  0.00           H  
ATOM   2776 HD11 LEU A 184      40.340   4.077 -10.963  1.00  0.00           H  
ATOM   2777 HD12 LEU A 184      38.721   4.611 -10.449  1.00  0.00           H  
ATOM   2778 HD13 LEU A 184      40.063   5.778 -10.520  1.00  0.00           H  
ATOM   2779 HD21 LEU A 184      42.192   3.885  -9.272  1.00  0.00           H  
ATOM   2780 HD22 LEU A 184      41.965   5.587  -8.801  1.00  0.00           H  
ATOM   2781 HD23 LEU A 184      41.880   4.304  -7.570  1.00  0.00           H  
ATOM   2782  N   LEU A 185      37.357   5.797  -5.165  1.00 13.11           N  
ATOM   2783  CA  LEU A 185      36.508   6.785  -4.512  1.00 13.42           C  
ATOM   2784  C   LEU A 185      36.507   6.738  -2.986  1.00 13.53           C  
ATOM   2785  O   LEU A 185      36.916   5.748  -2.388  1.00 13.25           O  
ATOM   2786  CB  LEU A 185      35.080   6.643  -5.052  1.00 12.99           C  
ATOM   2787  CG  LEU A 185      34.997   6.749  -6.580  1.00 14.88           C  
ATOM   2788  CD1 LEU A 185      33.576   6.459  -7.058  1.00 14.86           C  
ATOM   2789  CD2 LEU A 185      35.439   8.144  -7.018  1.00 12.91           C  
ATOM   2790  H   LEU A 185      37.049   4.835  -5.196  1.00  0.00           H  
ATOM   2791  HA  LEU A 185      36.871   7.770  -4.806  1.00  0.00           H  
ATOM   2792  HB3 LEU A 185      34.445   7.406  -4.601  1.00  0.00           H  
ATOM   2793  HB2 LEU A 185      34.666   5.687  -4.732  1.00  0.00           H  
ATOM   2794  HG  LEU A 185      35.671   6.014  -7.020  1.00  0.00           H  
ATOM   2795 HD11 LEU A 185      33.534   6.539  -8.145  1.00  0.00           H  
ATOM   2796 HD12 LEU A 185      33.288   5.452  -6.757  1.00  0.00           H  
ATOM   2797 HD13 LEU A 185      32.889   7.180  -6.615  1.00  0.00           H  
ATOM   2798 HD21 LEU A 185      35.381   8.221  -8.103  1.00  0.00           H  
ATOM   2799 HD22 LEU A 185      34.787   8.891  -6.565  1.00  0.00           H  
ATOM   2800 HD23 LEU A 185      36.467   8.317  -6.697  1.00  0.00           H  
ATOM   2801  N   PRO A 186      36.042   7.822  -2.338  1.00 14.53           N  
ATOM   2802  CA  PRO A 186      35.982   7.920  -0.875  1.00 15.50           C  
ATOM   2803  C   PRO A 186      35.130   6.813  -0.254  1.00 17.32           C  
ATOM   2804  O   PRO A 186      34.396   6.107  -0.954  1.00 16.97           O  
ATOM   2805  CB  PRO A 186      35.390   9.311  -0.642  1.00 16.07           C  
ATOM   2806  CG  PRO A 186      35.851  10.081  -1.844  1.00 15.25           C  
ATOM   2807  CD  PRO A 186      35.620   9.090  -2.961  1.00 14.50           C  
ATOM   2808  HA  PRO A 186      36.991   7.878  -0.464  1.00  0.00           H  
ATOM   2809  HB3 PRO A 186      35.833   9.744   0.255  1.00  0.00           H  
ATOM   2810  HB2 PRO A 186      34.302   9.245  -0.652  1.00  0.00           H  
ATOM   2811  HG3 PRO A 186      36.919  10.279  -1.755  1.00  0.00           H  
ATOM   2812  HG2 PRO A 186      35.199  10.942  -1.989  1.00  0.00           H  
ATOM   2813  HD2 PRO A 186      34.554   9.042  -3.183  1.00  0.00           H  
ATOM   2814  HD3 PRO A 186      36.288   9.322  -3.790  1.00  0.00           H  
ATOM   2815  N   SER A 187      35.209   6.682   1.066  1.00 17.41           N  
ATOM   2816  CA  SER A 187      34.477   5.636   1.766  1.00 20.69           C  
ATOM   2817  C   SER A 187      32.989   5.869   2.020  1.00 20.33           C  
ATOM   2818  O   SER A 187      32.216   4.915   2.022  1.00 23.48           O  
ATOM   2819  CB  SER A 187      35.165   5.328   3.097  1.00 21.84           C  
ATOM   2820  OG  SER A 187      35.116   6.448   3.956  1.00 25.80           O  
ATOM   2821  H   SER A 187      35.786   7.314   1.602  1.00  0.00           H  
ATOM   2822  HA  SER A 187      34.555   4.736   1.157  1.00  0.00           H  
ATOM   2823  HB3 SER A 187      36.205   5.057   2.914  1.00  0.00           H  
ATOM   2824  HB2 SER A 187      34.670   4.482   3.574  1.00  0.00           H  
ATOM   2825  HG  SER A 187      34.200   6.680   4.128  1.00  0.00           H  
ATOM   2826  N   ASP A 188      32.586   7.117   2.236  1.00 19.99           N  
ATOM   2827  CA  ASP A 188      31.183   7.422   2.525  1.00 21.44           C  
ATOM   2828  C   ASP A 188      30.461   8.047   1.329  1.00 20.95           C  
ATOM   2829  O   ASP A 188      30.785   9.161   0.918  1.00 21.62           O  
ATOM   2830  CB  ASP A 188      31.094   8.375   3.723  1.00 23.19           C  
ATOM   2831  CG  ASP A 188      29.716   8.390   4.363  1.00 30.12           C  
ATOM   2832  OD1 ASP A 188      28.715   8.173   3.642  1.00 31.25           O  
ATOM   2833  OD2 ASP A 188      29.631   8.629   5.590  1.00 32.35           O1-
ATOM   2834  H   ASP A 188      33.252   7.876   2.201  1.00  0.00           H  
ATOM   2835  HA  ASP A 188      30.675   6.493   2.786  1.00  0.00           H  
ATOM   2836  HB3 ASP A 188      31.356   9.383   3.404  1.00  0.00           H  
ATOM   2837  HB2 ASP A 188      31.836   8.089   4.469  1.00  0.00           H  
ATOM   2838  N   PHE A 189      29.477   7.334   0.785  1.00 17.83           N  
ATOM   2839  CA  PHE A 189      28.717   7.828  -0.359  1.00 18.04           C  
ATOM   2840  C   PHE A 189      27.497   8.642   0.061  1.00 17.23           C  
ATOM   2841  O   PHE A 189      26.696   9.035  -0.784  1.00 17.66           O  
ATOM   2842  CB  PHE A 189      28.253   6.665  -1.253  1.00 18.43           C  
ATOM   2843  CG  PHE A 189      29.354   6.015  -2.056  1.00 17.28           C  
ATOM   2844  CD1 PHE A 189      29.068   4.932  -2.888  1.00 18.98           C  
ATOM   2845  CD2 PHE A 189      30.668   6.474  -1.983  1.00 17.30           C  
ATOM   2846  CE1 PHE A 189      30.072   4.313  -3.637  1.00 16.64           C  
ATOM   2847  CE2 PHE A 189      31.682   5.861  -2.729  1.00 16.91           C  
ATOM   2848  CZ  PHE A 189      31.381   4.776  -3.558  1.00 15.64           C  
ATOM   2849  H   PHE A 189      29.242   6.427   1.163  1.00  0.00           H  
ATOM   2850  HA  PHE A 189      29.369   8.472  -0.950  1.00  0.00           H  
ATOM   2851  HB3 PHE A 189      27.473   7.017  -1.929  1.00  0.00           H  
ATOM   2852  HB2 PHE A 189      27.762   5.910  -0.638  1.00  0.00           H  
ATOM   2853  HD1 PHE A 189      28.058   4.558  -2.961  1.00  0.00           H  
ATOM   2854  HD2 PHE A 189      30.913   7.310  -1.346  1.00  0.00           H  
ATOM   2855  HE1 PHE A 189      29.831   3.477  -4.277  1.00  0.00           H  
ATOM   2856  HE2 PHE A 189      32.696   6.226  -2.665  1.00  0.00           H  
ATOM   2857  HZ  PHE A 189      32.159   4.297  -4.134  1.00  0.00           H  
ATOM   2858  N   SER A 189A     27.350   8.895   1.359  1.00 15.99           N  
ATOM   2859  CA  SER A 189A     26.206   9.659   1.845  1.00 16.93           C  
ATOM   2860  C   SER A 189A     26.539  11.110   2.185  1.00 17.55           C  
ATOM   2861  O   SER A 189A     25.633  11.910   2.414  1.00 17.52           O  
ATOM   2862  CB  SER A 189A     25.597   8.985   3.080  1.00 17.41           C  
ATOM   2863  OG  SER A 189A     26.455   9.120   4.197  1.00 17.13           O  
ATOM   2864  H   SER A 189A     28.035   8.558   2.020  1.00  0.00           H  
ATOM   2865  HA  SER A 189A     25.449   9.664   1.060  1.00  0.00           H  
ATOM   2866  HB3 SER A 189A     25.434   7.928   2.873  1.00  0.00           H  
ATOM   2867  HB2 SER A 189A     24.634   9.443   3.305  1.00  0.00           H  
ATOM   2868  HG  SER A 189A     27.318   8.758   3.983  1.00  0.00           H  
ATOM   2869  N   ARG A 190      27.830  11.444   2.222  1.00 16.92           N  
ATOM   2870  CA  ARG A 190      28.272  12.803   2.547  1.00 16.54           C  
ATOM   2871  C   ARG A 190      28.883  13.503   1.333  1.00 15.31           C  
ATOM   2872  O   ARG A 190      30.005  13.201   0.926  1.00 13.70           O  
ATOM   2873  CB  ARG A 190      29.294  12.776   3.690  1.00 17.85           C  
ATOM   2874  CG  ARG A 190      28.739  12.306   5.034  1.00 20.21           C  
ATOM   2875  CD  ARG A 190      29.848  12.172   6.079  1.00 22.19           C  
ATOM   2876  NE  ARG A 190      30.509  13.443   6.372  1.00 25.24           N  
ATOM   2877  CZ  ARG A 190      30.017  14.381   7.179  1.00 29.67           C  
ATOM   2878  NH1 ARG A 190      28.850  14.196   7.784  1.00 28.40           N  
ATOM   2879  NH2 ARG A 190      30.693  15.509   7.382  1.00 27.73           N1+
ATOM   2880  H   ARG A 190      28.537  10.750   2.023  1.00  0.00           H  
ATOM   2881  HA  ARG A 190      27.406  13.377   2.874  1.00  0.00           H  
ATOM   2882  HB3 ARG A 190      29.732  13.767   3.807  1.00  0.00           H  
ATOM   2883  HB2 ARG A 190      30.136  12.143   3.407  1.00  0.00           H  
ATOM   2884  HG3 ARG A 190      28.243  11.344   4.906  1.00  0.00           H  
ATOM   2885  HG2 ARG A 190      27.992  13.018   5.387  1.00  0.00           H  
ATOM   2886  HD3 ARG A 190      30.588  11.451   5.731  1.00  0.00           H  
ATOM   2887  HD2 ARG A 190      29.432  11.760   6.998  1.00  0.00           H  
ATOM   2888  HE  ARG A 190      31.398  13.585   5.914  1.00  0.00           H  
ATOM   2889 HH12 ARG A 190      28.480  14.910   8.395  1.00  0.00           H  
ATOM   2890 HH11 ARG A 190      28.333  13.342   7.633  1.00  0.00           H  
ATOM   2891 HH22 ARG A 190      30.317  16.219   7.995  1.00  0.00           H  
ATOM   2892 HH21 ARG A 190      31.581  15.655   6.925  1.00  0.00           H  
ATOM   2893  N   TYR A 191      28.147  14.455   0.771  1.00 13.67           N  
ATOM   2894  CA  TYR A 191      28.621  15.172  -0.400  1.00 13.98           C  
ATOM   2895  C   TYR A 191      27.918  16.507  -0.599  1.00 14.40           C  
ATOM   2896  O   TYR A 191      26.889  16.780   0.019  1.00 13.89           O  
ATOM   2897  CB  TYR A 191      28.418  14.300  -1.646  1.00 12.87           C  
ATOM   2898  CG  TYR A 191      26.971  13.909  -1.902  1.00 12.49           C  
ATOM   2899  CD1 TYR A 191      26.099  14.768  -2.570  1.00 12.75           C  
ATOM   2900  CD2 TYR A 191      26.475  12.678  -1.472  1.00 12.39           C  
ATOM   2901  CE1 TYR A 191      24.767  14.410  -2.807  1.00  9.43           C  
ATOM   2902  CE2 TYR A 191      25.147  12.311  -1.703  1.00 11.60           C  
ATOM   2903  CZ  TYR A 191      24.301  13.180  -2.370  1.00 13.14           C  
ATOM   2904  OH  TYR A 191      22.990  12.809  -2.614  1.00 11.08           O  
ATOM   2905  H   TYR A 191      27.244  14.690   1.157  1.00  0.00           H  
ATOM   2906  HA  TYR A 191      29.688  15.359  -0.281  1.00  0.00           H  
ATOM   2907  HB3 TYR A 191      29.026  13.400  -1.559  1.00  0.00           H  
ATOM   2908  HB2 TYR A 191      28.811  14.821  -2.519  1.00  0.00           H  
ATOM   2909  HD1 TYR A 191      26.448  15.730  -2.915  1.00  0.00           H  
ATOM   2910  HD2 TYR A 191      27.122  11.987  -0.950  1.00  0.00           H  
ATOM   2911  HE1 TYR A 191      24.109  15.090  -3.327  1.00  0.00           H  
ATOM   2912  HE2 TYR A 191      24.785  11.353  -1.361  1.00  0.00           H  
ATOM   2913  HH  TYR A 191      22.834  11.931  -2.258  1.00  0.00           H  
ATOM   2914  N   PHE A 192      28.505  17.337  -1.458  1.00 13.42           N  
ATOM   2915  CA  PHE A 192      27.946  18.634  -1.813  1.00 13.29           C  
ATOM   2916  C   PHE A 192      27.450  18.450  -3.238  1.00 13.82           C  
ATOM   2917  O   PHE A 192      27.985  17.620  -3.974  1.00 13.86           O  
ATOM   2918  CB  PHE A 192      29.012  19.732  -1.802  1.00 12.18           C  
ATOM   2919  CG  PHE A 192      29.629  19.968  -0.460  1.00 14.47           C  
ATOM   2920  CD1 PHE A 192      30.907  19.500  -0.176  1.00 12.59           C  
ATOM   2921  CD2 PHE A 192      28.929  20.654   0.529  1.00 13.53           C  
ATOM   2922  CE1 PHE A 192      31.485  19.713   1.077  1.00 13.83           C  
ATOM   2923  CE2 PHE A 192      29.497  20.872   1.788  1.00 13.47           C  
ATOM   2924  CZ  PHE A 192      30.778  20.400   2.059  1.00 15.02           C  
ATOM   2925  H   PHE A 192      29.378  17.077  -1.895  1.00  0.00           H  
ATOM   2926  HA  PHE A 192      27.121  18.892  -1.149  1.00  0.00           H  
ATOM   2927  HB3 PHE A 192      28.577  20.662  -2.168  1.00  0.00           H  
ATOM   2928  HB2 PHE A 192      29.794  19.485  -2.520  1.00  0.00           H  
ATOM   2929  HD1 PHE A 192      31.466  18.964  -0.929  1.00  0.00           H  
ATOM   2930  HD2 PHE A 192      27.935  21.025   0.328  1.00  0.00           H  
ATOM   2931  HE1 PHE A 192      32.479  19.346   1.283  1.00  0.00           H  
ATOM   2932  HE2 PHE A 192      28.941  21.405   2.546  1.00  0.00           H  
ATOM   2933  HZ  PHE A 192      31.223  20.565   3.029  1.00  0.00           H  
ATOM   2934  N   GLN A 193      26.443  19.221  -3.634  1.00 13.51           N  
ATOM   2935  CA  GLN A 193      25.908  19.103  -4.982  1.00 12.78           C  
ATOM   2936  C   GLN A 193      25.403  20.445  -5.486  1.00 13.79           C  
ATOM   2937  O   GLN A 193      24.792  21.212  -4.742  1.00 13.98           O  
ATOM   2938  CB  GLN A 193      24.775  18.071  -5.009  1.00 12.46           C  
ATOM   2939  CG  GLN A 193      24.372  17.618  -6.408  1.00 13.26           C  
ATOM   2940  CD  GLN A 193      23.337  16.502  -6.382  1.00 14.34           C  
ATOM   2941  OE1 GLN A 193      23.804  15.258  -6.468  1.00 12.99           O  
ATOM   2942  NE2 GLN A 193      22.136  16.755  -6.268  1.00  8.86           N  
ATOM   2943  H   GLN A 193      26.043  19.896  -2.999  1.00  0.00           H  
ATOM   2944  HA  GLN A 193      26.704  18.761  -5.643  1.00  0.00           H  
ATOM   2945  HB3 GLN A 193      23.903  18.478  -4.496  1.00  0.00           H  
ATOM   2946  HB2 GLN A 193      25.063  17.203  -4.417  1.00  0.00           H  
ATOM   2947  HG3 GLN A 193      25.256  17.281  -6.948  1.00  0.00           H  
ATOM   2948  HG2 GLN A 193      23.975  18.468  -6.963  1.00  0.00           H  
ATOM   2949 HE22 GLN A 193      21.461  16.004  -6.252  1.00  0.00           H  
ATOM   2950 HE21 GLN A 193      21.827  17.713  -6.191  1.00  0.00           H  
ATOM   2951  N   TYR A 194      25.667  20.728  -6.755  1.00 12.84           N  
ATOM   2952  CA  TYR A 194      25.231  21.978  -7.354  1.00 14.08           C  
ATOM   2953  C   TYR A 194      25.248  21.796  -8.867  1.00 14.88           C  
ATOM   2954  O   TYR A 194      25.782  20.804  -9.374  1.00 12.76           O  
ATOM   2955  CB  TYR A 194      26.166  23.122  -6.929  1.00 12.71           C  
ATOM   2956  CG  TYR A 194      27.511  23.126  -7.622  1.00 13.33           C  
ATOM   2957  CD1 TYR A 194      27.738  23.936  -8.737  1.00 12.84           C  
ATOM   2958  CD2 TYR A 194      28.550  22.302  -7.183  1.00 13.05           C  
ATOM   2959  CE1 TYR A 194      28.960  23.926  -9.397  1.00 11.18           C  
ATOM   2960  CE2 TYR A 194      29.782  22.285  -7.838  1.00 11.67           C  
ATOM   2961  CZ  TYR A 194      29.977  23.099  -8.946  1.00 12.30           C  
ATOM   2962  OH  TYR A 194      31.180  23.076  -9.617  1.00 13.14           O  
ATOM   2963  H   TYR A 194      26.180  20.069  -7.323  1.00  0.00           H  
ATOM   2964  HA  TYR A 194      24.215  22.200  -7.028  1.00  0.00           H  
ATOM   2965  HB3 TYR A 194      26.316  23.084  -5.850  1.00  0.00           H  
ATOM   2966  HB2 TYR A 194      25.669  24.077  -7.101  1.00  0.00           H  
ATOM   2967  HD1 TYR A 194      26.956  24.585  -9.101  1.00  0.00           H  
ATOM   2968  HD2 TYR A 194      28.406  21.665  -6.322  1.00  0.00           H  
ATOM   2969  HE1 TYR A 194      29.114  24.560 -10.257  1.00  0.00           H  
ATOM   2970  HE2 TYR A 194      30.574  21.642  -7.483  1.00  0.00           H  
ATOM   2971  HH  TYR A 194      31.880  22.819  -9.012  1.00  0.00           H  
ATOM   2972  N   GLU A 195      24.656  22.738  -9.588  1.00 14.79           N  
ATOM   2973  CA  GLU A 195      24.628  22.641 -11.036  1.00 16.81           C  
ATOM   2974  C   GLU A 195      25.607  23.625 -11.650  1.00 16.28           C  
ATOM   2975  O   GLU A 195      25.670  24.792 -11.255  1.00 17.32           O  
ATOM   2976  CB  GLU A 195      23.216  22.890 -11.567  1.00 20.78           C  
ATOM   2977  CG  GLU A 195      23.097  22.711 -13.075  1.00 30.43           C  
ATOM   2978  CD  GLU A 195      21.657  22.585 -13.542  1.00 34.99           C  
ATOM   2979  OE1 GLU A 195      20.839  23.460 -13.199  1.00 40.76           O  
ATOM   2980  OE2 GLU A 195      21.342  21.611 -14.258  1.00 37.39           O1-
ATOM   2981  H   GLU A 195      24.222  23.527  -9.130  1.00  0.00           H  
ATOM   2982  HA  GLU A 195      24.929  21.633 -11.319  1.00  0.00           H  
ATOM   2983  HB3 GLU A 195      22.899  23.897 -11.296  1.00  0.00           H  
ATOM   2984  HB2 GLU A 195      22.518  22.218 -11.067  1.00  0.00           H  
ATOM   2985  HG3 GLU A 195      23.656  21.826 -13.380  1.00  0.00           H  
ATOM   2986  HG2 GLU A 195      23.568  23.556 -13.578  1.00  0.00           H  
ATOM   2987  N   GLY A 196      26.378  23.143 -12.617  1.00 13.47           N  
ATOM   2988  CA  GLY A 196      27.356  23.996 -13.255  1.00 13.45           C  
ATOM   2989  C   GLY A 196      27.663  23.610 -14.683  1.00 13.53           C  
ATOM   2990  O   GLY A 196      26.762  23.322 -15.473  1.00 14.42           O  
ATOM   2991  H   GLY A 196      26.282  22.181 -12.907  1.00  0.00           H  
ATOM   2992  HA3 GLY A 196      28.278  23.988 -12.673  1.00  0.00           H  
ATOM   2993  HA2 GLY A 196      27.009  25.029 -13.226  1.00  0.00           H  
ATOM   2994  N   SER A 197      28.946  23.663 -15.035  1.00 12.34           N  
ATOM   2995  CA  SER A 197      29.430  23.389 -16.376  1.00 13.10           C  
ATOM   2996  C   SER A 197      30.420  22.235 -16.352  1.00 13.23           C  
ATOM   2997  O   SER A 197      30.879  21.829 -15.292  1.00 13.03           O  
ATOM   2998  CB  SER A 197      30.051  24.682 -16.954  1.00 13.89           C  
ATOM   2999  OG  SER A 197      31.308  25.036 -16.383  1.00 12.77           O  
ATOM   3000  H   SER A 197      29.667  23.784 -14.326  1.00  0.00           H  
ATOM   3001  HA  SER A 197      28.611  23.064 -17.006  1.00  0.00           H  
ATOM   3002  HB3 SER A 197      29.352  25.512 -16.859  1.00  0.00           H  
ATOM   3003  HB2 SER A 197      30.209  24.549 -18.022  1.00  0.00           H  
ATOM   3004  HG  SER A 197      31.993  24.496 -16.818  1.00  0.00           H  
ATOM   3005  N   LEU A 198      30.831  21.795 -17.537  1.00 13.52           N  
ATOM   3006  CA  LEU A 198      32.129  21.156 -17.723  1.00 13.97           C  
ATOM   3007  C   LEU A 198      33.248  22.142 -17.286  1.00 14.51           C  
ATOM   3008  O   LEU A 198      33.129  23.333 -17.594  1.00 12.62           O  
ATOM   3009  CB  LEU A 198      32.231  20.800 -19.219  1.00 12.90           C  
ATOM   3010  CG  LEU A 198      31.238  19.733 -19.739  1.00 14.65           C  
ATOM   3011  CD1 LEU A 198      31.340  19.628 -21.272  1.00 12.94           C  
ATOM   3012  CD2 LEU A 198      31.380  18.362 -19.040  1.00 13.67           C  
ATOM   3013  H   LEU A 198      30.329  22.088 -18.366  1.00  0.00           H  
ATOM   3014  HA  LEU A 198      32.176  20.261 -17.102  1.00  0.00           H  
ATOM   3015  HB3 LEU A 198      33.244  20.518 -19.465  1.00  0.00           H  
ATOM   3016  HB2 LEU A 198      32.065  21.703 -19.796  1.00  0.00           H  
ATOM   3017  HG  LEU A 198      30.230  20.093 -19.526  1.00  0.00           H  
ATOM   3018 HD11 LEU A 198      30.396  19.908 -21.735  1.00  0.00           H  
ATOM   3019 HD12 LEU A 198      32.102  20.297 -21.670  1.00  0.00           H  
ATOM   3020 HD13 LEU A 198      31.589  18.626 -21.622  1.00  0.00           H  
ATOM   3021 HD21 LEU A 198      31.551  17.541 -19.737  1.00  0.00           H  
ATOM   3022 HD22 LEU A 198      32.208  18.338 -18.334  1.00  0.00           H  
ATOM   3023 HD23 LEU A 198      30.478  18.114 -18.480  1.00  0.00           H  
ATOM   3024  N   THR A 199      34.283  21.684 -16.567  1.00 13.29           N  
ATOM   3025  CA  THR A 199      35.363  22.542 -16.046  1.00 13.68           C  
ATOM   3026  C   THR A 199      36.424  22.891 -17.120  1.00 14.21           C  
ATOM   3027  O   THR A 199      37.463  23.474 -16.811  1.00 13.81           O  
ATOM   3028  CB  THR A 199      36.068  21.880 -14.826  1.00 14.05           C  
ATOM   3029  OG1 THR A 199      36.629  20.623 -15.140  1.00 14.36           O  
ATOM   3030  CG2 THR A 199      35.137  21.643 -13.635  1.00 13.88           C  
ATOM   3031  H   THR A 199      34.397  20.695 -16.368  1.00  0.00           H  
ATOM   3032  HA  THR A 199      34.932  23.487 -15.714  1.00  0.00           H  
ATOM   3033  HB  THR A 199      36.882  22.524 -14.492  1.00  0.00           H  
ATOM   3034  HG1 THR A 199      37.590  20.690 -15.027  1.00  0.00           H  
ATOM   3035 HG21 THR A 199      35.664  21.179 -12.802  1.00  0.00           H  
ATOM   3036 HG22 THR A 199      34.715  22.575 -13.277  1.00  0.00           H  
ATOM   3037 HG23 THR A 199      34.309  20.999 -13.910  1.00  0.00           H  
ATOM   3038  N   THR A 200      36.137  22.546 -18.370  1.00 12.81           N  
ATOM   3039  CA  THR A 200      36.970  22.663 -19.553  1.00 14.41           C  
ATOM   3040  C   THR A 200      36.006  22.740 -20.762  1.00 14.83           C  
ATOM   3041  O   THR A 200      34.813  22.432 -20.605  1.00 13.06           O  
ATOM   3042  CB  THR A 200      37.834  21.386 -19.702  1.00 16.25           C  
ATOM   3043  OG1 THR A 200      37.001  20.262 -19.576  1.00 16.68           O  
ATOM   3044  CG2 THR A 200      38.924  21.229 -18.640  1.00 15.47           C  
ATOM   3045  H   THR A 200      35.271  22.066 -18.561  1.00  0.00           H  
ATOM   3046  HA  THR A 200      37.588  23.551 -19.485  1.00  0.00           H  
ATOM   3047  HB  THR A 200      38.294  21.347 -20.687  1.00  0.00           H  
ATOM   3048  HG1 THR A 200      37.490  19.468 -19.874  1.00  0.00           H  
ATOM   3049 HG21 THR A 200      39.504  20.323 -18.818  1.00  0.00           H  
ATOM   3050 HG22 THR A 200      39.606  22.078 -18.656  1.00  0.00           H  
ATOM   3051 HG23 THR A 200      38.518  21.139 -17.633  1.00  0.00           H  
ATOM   3052  N   PRO A 201      36.510  23.140 -21.954  1.00 14.32           N  
ATOM   3053  CA  PRO A 201      35.736  23.088 -23.207  1.00 15.49           C  
ATOM   3054  C   PRO A 201      35.059  21.722 -23.478  1.00 16.74           C  
ATOM   3055  O   PRO A 201      35.643  20.690 -23.147  1.00 16.88           O  
ATOM   3056  CB  PRO A 201      36.769  23.453 -24.277  1.00 15.44           C  
ATOM   3057  CG  PRO A 201      37.687  24.421 -23.551  1.00 13.51           C  
ATOM   3058  CD  PRO A 201      37.809  23.768 -22.183  1.00 14.60           C  
ATOM   3059  HA  PRO A 201      35.035  23.911 -23.134  1.00  0.00           H  
ATOM   3060  HB3 PRO A 201      36.307  23.888 -25.161  1.00  0.00           H  
ATOM   3061  HB2 PRO A 201      37.324  22.568 -24.594  1.00  0.00           H  
ATOM   3062  HG3 PRO A 201      37.199  25.392 -23.452  1.00  0.00           H  
ATOM   3063  HG2 PRO A 201      38.646  24.586 -24.035  1.00  0.00           H  
ATOM   3064  HD2 PRO A 201      38.581  23.002 -22.188  1.00  0.00           H  
ATOM   3065  HD3 PRO A 201      38.068  24.507 -21.434  1.00  0.00           H  
ATOM   3066  N   PRO A 202      33.832  21.721 -24.044  1.00 16.39           N  
ATOM   3067  CA  PRO A 202      33.052  22.896 -24.482  1.00 16.70           C  
ATOM   3068  C   PRO A 202      32.427  23.778 -23.381  1.00 17.49           C  
ATOM   3069  O   PRO A 202      31.732  24.722 -23.747  1.00 19.00           O  
ATOM   3070  CB  PRO A 202      31.955  22.275 -25.366  1.00 16.59           C  
ATOM   3071  CG  PRO A 202      31.751  20.877 -24.808  1.00 17.10           C  
ATOM   3072  CD  PRO A 202      33.163  20.471 -24.406  1.00 17.19           C  
ATOM   3073  HA  PRO A 202      33.677  23.542 -25.101  1.00  0.00           H  
ATOM   3074  HB3 PRO A 202      32.324  22.207 -26.385  1.00  0.00           H  
ATOM   3075  HB2 PRO A 202      31.026  22.846 -25.404  1.00  0.00           H  
ATOM   3076  HG3 PRO A 202      31.288  20.188 -25.515  1.00  0.00           H  
ATOM   3077  HG2 PRO A 202      31.116  20.932 -23.924  1.00  0.00           H  
ATOM   3078  HD2 PRO A 202      33.170  19.731 -23.605  1.00  0.00           H  
ATOM   3079  HD3 PRO A 202      33.693  20.033 -25.253  1.00  0.00           H  
ATOM   3080  N   CYS A 203      32.645  23.499 -22.086  1.00 16.05           N  
ATOM   3081  CA  CYS A 203      32.117  24.260 -20.940  1.00 15.50           C  
ATOM   3082  C   CYS A 203      30.579  24.332 -20.915  1.00 15.11           C  
ATOM   3083  O   CYS A 203      30.009  25.314 -20.430  1.00 14.01           O  
ATOM   3084  CB  CYS A 203      32.687  25.677 -20.864  1.00 15.42           C  
ATOM   3085  SG  CYS A 203      34.477  25.922 -20.934  1.00 17.70           S  
ATOM   3086  H   CYS A 203      33.311  22.782 -21.815  1.00  0.00           H  
ATOM   3087  HA  CYS A 203      32.437  23.762 -20.030  1.00  0.00           H  
ATOM   3088  HB3 CYS A 203      32.359  26.115 -19.927  1.00  0.00           H  
ATOM   3089  HB2 CYS A 203      32.228  26.272 -21.651  1.00  0.00           H  
ATOM   3090  N   ALA A 204      29.924  23.303 -21.469  1.00 14.66           N  
ATOM   3091  CA  ALA A 204      28.473  23.213 -21.546  1.00 14.94           C  
ATOM   3092  C   ALA A 204      27.879  23.197 -20.133  1.00 16.00           C  
ATOM   3093  O   ALA A 204      28.355  22.418 -19.307  1.00 15.74           O  
ATOM   3094  CB  ALA A 204      28.090  21.945 -22.316  1.00 13.38           C  
ATOM   3095  H   ALA A 204      30.456  22.533 -21.838  1.00  0.00           H  
ATOM   3096  HA  ALA A 204      28.111  24.086 -22.093  1.00  0.00           H  
ATOM   3097  HB1 ALA A 204      27.024  21.945 -22.536  1.00  0.00           H  
ATOM   3098  HB2 ALA A 204      28.619  21.871 -23.266  1.00  0.00           H  
ATOM   3099  HB3 ALA A 204      28.305  21.051 -21.731  1.00  0.00           H  
ATOM   3100  N   GLN A 205      26.909  24.083 -19.886  1.00 15.94           N  
ATOM   3101  CA  GLN A 205      26.180  24.179 -18.624  1.00 17.98           C  
ATOM   3102  C   GLN A 205      25.145  23.044 -18.475  1.00 15.82           C  
ATOM   3103  O   GLN A 205      24.947  22.267 -19.411  1.00 15.07           O  
ATOM   3104  CB  GLN A 205      25.576  25.595 -18.485  1.00 22.07           C  
ATOM   3105  CG  GLN A 205      26.661  26.677 -18.256  1.00 24.20           C  
ATOM   3106  CD  GLN A 205      26.135  28.100 -18.041  1.00 27.95           C  
ATOM   3107  OE1 GLN A 205      26.886  28.988 -17.646  1.00 23.52           O  
ATOM   3108  NE2 GLN A 205      24.861  28.360 -18.305  1.00 28.72           N  
ATOM   3109  H   GLN A 205      26.593  24.683 -20.630  1.00  0.00           H  
ATOM   3110  HA  GLN A 205      26.897  24.056 -17.820  1.00  0.00           H  
ATOM   3111  HB3 GLN A 205      24.887  25.619 -17.639  1.00  0.00           H  
ATOM   3112  HB2 GLN A 205      24.984  25.827 -19.371  1.00  0.00           H  
ATOM   3113  HG3 GLN A 205      27.356  26.700 -19.096  1.00  0.00           H  
ATOM   3114  HG2 GLN A 205      27.251  26.412 -17.379  1.00  0.00           H  
ATOM   3115 HE22 GLN A 205      24.505  29.295 -18.197  1.00  0.00           H  
ATOM   3116 HE21 GLN A 205      24.244  27.634 -18.632  1.00  0.00           H  
ATOM   3117  N   GLY A 206      24.489  22.972 -17.310  1.00 15.39           N  
ATOM   3118  CA  GLY A 206      23.504  21.937 -17.046  1.00 13.88           C  
ATOM   3119  C   GLY A 206      24.126  20.682 -16.456  1.00 15.00           C  
ATOM   3120  O   GLY A 206      23.465  19.650 -16.339  1.00 16.88           O  
ATOM   3121  H   GLY A 206      24.668  23.682 -16.614  1.00  0.00           H  
ATOM   3122  HA3 GLY A 206      22.987  21.685 -17.971  1.00  0.00           H  
ATOM   3123  HA2 GLY A 206      22.748  22.323 -16.362  1.00  0.00           H  
ATOM   3124  N   VAL A 207      25.420  20.708 -16.099  1.00 13.50           N  
ATOM   3125  CA  VAL A 207      26.134  19.557 -15.546  1.00 12.07           C  
ATOM   3126  C   VAL A 207      25.897  19.511 -14.029  1.00 13.31           C  
ATOM   3127  O   VAL A 207      26.116  20.525 -13.365  1.00 11.74           O  
ATOM   3128  CB  VAL A 207      27.664  19.652 -15.811  1.00 12.76           C  
ATOM   3129  CG1 VAL A 207      28.490  18.506 -15.188  1.00 11.53           C  
ATOM   3130  CG2 VAL A 207      27.949  19.721 -17.320  1.00  9.42           C  
ATOM   3131  H   VAL A 207      25.922  21.589 -16.101  1.00  0.00           H  
ATOM   3132  HA  VAL A 207      25.760  18.642 -16.007  1.00  0.00           H  
ATOM   3133  HB  VAL A 207      28.031  20.579 -15.368  1.00  0.00           H  
ATOM   3134 HG11 VAL A 207      29.542  18.586 -15.462  1.00  0.00           H  
ATOM   3135 HG12 VAL A 207      28.459  18.517 -14.097  1.00  0.00           H  
ATOM   3136 HG13 VAL A 207      28.130  17.532 -15.520  1.00  0.00           H  
ATOM   3137 HG21 VAL A 207      29.017  19.782 -17.514  1.00  0.00           H  
ATOM   3138 HG22 VAL A 207      27.572  18.842 -17.839  1.00  0.00           H  
ATOM   3139 HG23 VAL A 207      27.483  20.593 -17.774  1.00  0.00           H  
ATOM   3140  N   ILE A 208      25.446  18.363 -13.509  1.00 12.37           N  
ATOM   3141  CA  ILE A 208      25.223  18.208 -12.079  1.00 11.68           C  
ATOM   3142  C   ILE A 208      26.524  17.741 -11.432  1.00 12.06           C  
ATOM   3143  O   ILE A 208      27.044  16.666 -11.756  1.00 11.90           O  
ATOM   3144  CB  ILE A 208      24.107  17.181 -11.771  1.00 13.17           C  
ATOM   3145  CG1 ILE A 208      22.767  17.690 -12.318  1.00 11.87           C  
ATOM   3146  CG2 ILE A 208      23.993  16.978 -10.255  1.00  9.02           C  
ATOM   3147  CD1 ILE A 208      21.625  16.706 -12.152  1.00 12.84           C  
ATOM   3148  H   ILE A 208      25.298  17.581 -14.131  1.00  0.00           H  
ATOM   3149  HA  ILE A 208      24.943  19.173 -11.656  1.00  0.00           H  
ATOM   3150  HB  ILE A 208      24.352  16.230 -12.245  1.00  0.00           H  
ATOM   3151 HG13 ILE A 208      22.879  17.940 -13.373  1.00  0.00           H  
ATOM   3152 HG12 ILE A 208      22.510  18.629 -11.828  1.00  0.00           H  
ATOM   3153 HG21 ILE A 208      23.206  16.254 -10.044  1.00  0.00           H  
ATOM   3154 HG22 ILE A 208      24.941  16.608  -9.865  1.00  0.00           H  
ATOM   3155 HG23 ILE A 208      23.750  17.928  -9.778  1.00  0.00           H  
ATOM   3156 HD11 ILE A 208      20.712  17.137 -12.562  1.00  0.00           H  
ATOM   3157 HD12 ILE A 208      21.861  15.783 -12.681  1.00  0.00           H  
ATOM   3158 HD13 ILE A 208      21.482  16.491 -11.093  1.00  0.00           H  
ATOM   3159  N   TRP A 209      27.108  18.566 -10.563  1.00 10.28           N  
ATOM   3160  CA  TRP A 209      28.354  18.235  -9.874  1.00 10.89           C  
ATOM   3161  C   TRP A 209      28.040  17.700  -8.492  1.00 11.19           C  
ATOM   3162  O   TRP A 209      27.273  18.352  -7.792  1.00 12.12           O  
ATOM   3163  CB  TRP A 209      29.224  19.487  -9.737  1.00 10.40           C  
ATOM   3164  CG  TRP A 209      29.934  19.803 -10.997  1.00 12.20           C  
ATOM   3165  CD1 TRP A 209      29.481  20.617 -11.973  1.00 11.53           C  
ATOM   3166  CD2 TRP A 209      31.159  19.191 -11.497  1.00 11.09           C  
ATOM   3167  NE1 TRP A 209      30.355  20.549 -13.033  1.00 10.98           N  
ATOM   3168  CE2 TRP A 209      31.382  19.669 -12.817  1.00 11.60           C  
ATOM   3169  CE3 TRP A 209      32.094  18.262 -10.984  1.00  9.82           C  
ATOM   3170  CZ2 TRP A 209      32.454  19.238 -13.608  1.00 10.29           C  
ATOM   3171  CZ3 TRP A 209      33.202  17.851 -11.753  1.00  9.87           C  
ATOM   3172  CH2 TRP A 209      33.375  18.329 -13.068  1.00 10.83           C  
ATOM   3173  H   TRP A 209      26.644  19.419 -10.260  1.00  0.00           H  
ATOM   3174  HA  TRP A 209      28.929  17.476 -10.410  1.00  0.00           H  
ATOM   3175  HB3 TRP A 209      29.993  19.341  -8.977  1.00  0.00           H  
ATOM   3176  HB2 TRP A 209      28.628  20.342  -9.417  1.00  0.00           H  
ATOM   3177  HD1 TRP A 209      28.580  21.211 -11.914  1.00  0.00           H  
ATOM   3178  HE1 TRP A 209      30.306  21.138 -13.872  1.00  0.00           H  
ATOM   3179  HE3 TRP A 209      31.954  17.861  -9.991  1.00  0.00           H  
ATOM   3180  HZ2 TRP A 209      32.569  19.603 -14.618  1.00  0.00           H  
ATOM   3181  HZ3 TRP A 209      33.900  17.135 -11.351  1.00  0.00           H  
ATOM   3182  HH2 TRP A 209      34.199  17.987 -13.677  1.00  0.00           H  
ATOM   3183  N   THR A 210      28.678  16.590  -8.118  1.00 10.97           N  
ATOM   3184  CA  THR A 210      28.566  15.983  -6.800  1.00 11.03           C  
ATOM   3185  C   THR A 210      29.997  15.827  -6.296  1.00 11.68           C  
ATOM   3186  O   THR A 210      30.788  15.079  -6.866  1.00 11.34           O  
ATOM   3187  CB  THR A 210      27.883  14.602  -6.874  1.00 11.98           C  
ATOM   3188  OG1 THR A 210      26.552  14.758  -7.383  1.00 12.81           O  
ATOM   3189  CG2 THR A 210      27.819  13.959  -5.491  1.00 12.06           C  
ATOM   3190  H   THR A 210      29.268  16.132  -8.799  1.00  0.00           H  
ATOM   3191  HA  THR A 210      28.006  16.640  -6.134  1.00  0.00           H  
ATOM   3192  HB  THR A 210      28.450  13.956  -7.544  1.00  0.00           H  
ATOM   3193  HG1 THR A 210      26.051  15.334  -6.799  1.00  0.00           H  
ATOM   3194 HG21 THR A 210      27.334  12.986  -5.564  1.00  0.00           H  
ATOM   3195 HG22 THR A 210      28.830  13.832  -5.102  1.00  0.00           H  
ATOM   3196 HG23 THR A 210      27.249  14.600  -4.818  1.00  0.00           H  
ATOM   3197  N   VAL A 211      30.327  16.554  -5.236  1.00 11.64           N  
ATOM   3198  CA  VAL A 211      31.666  16.529  -4.666  1.00 12.23           C  
ATOM   3199  C   VAL A 211      31.665  15.841  -3.304  1.00 13.75           C  
ATOM   3200  O   VAL A 211      31.050  16.330  -2.357  1.00 12.01           O  
ATOM   3201  CB  VAL A 211      32.201  17.973  -4.514  1.00 13.33           C  
ATOM   3202  CG1 VAL A 211      33.625  17.966  -3.975  1.00 12.69           C  
ATOM   3203  CG2 VAL A 211      32.135  18.686  -5.861  1.00 11.65           C  
ATOM   3204  H   VAL A 211      29.639  17.149  -4.798  1.00  0.00           H  
ATOM   3205  HA  VAL A 211      32.325  15.978  -5.337  1.00  0.00           H  
ATOM   3206  HB  VAL A 211      31.565  18.507  -3.808  1.00  0.00           H  
ATOM   3207 HG11 VAL A 211      33.982  18.991  -3.876  1.00  0.00           H  
ATOM   3208 HG12 VAL A 211      33.641  17.480  -2.999  1.00  0.00           H  
ATOM   3209 HG13 VAL A 211      34.272  17.421  -4.662  1.00  0.00           H  
ATOM   3210 HG21 VAL A 211      32.512  19.703  -5.754  1.00  0.00           H  
ATOM   3211 HG22 VAL A 211      32.744  18.148  -6.588  1.00  0.00           H  
ATOM   3212 HG23 VAL A 211      31.101  18.716  -6.206  1.00  0.00           H  
ATOM   3213  N   PHE A 212      32.351  14.704  -3.214  1.00 14.63           N  
ATOM   3214  CA  PHE A 212      32.419  13.950  -1.965  1.00 15.30           C  
ATOM   3215  C   PHE A 212      33.007  14.779  -0.838  1.00 16.14           C  
ATOM   3216  O   PHE A 212      33.960  15.538  -1.043  1.00 14.27           O  
ATOM   3217  CB  PHE A 212      33.271  12.688  -2.122  1.00 14.58           C  
ATOM   3218  CG  PHE A 212      32.651  11.634  -2.986  1.00 16.73           C  
ATOM   3219  CD1 PHE A 212      32.990  11.528  -4.331  1.00 15.39           C  
ATOM   3220  CD2 PHE A 212      31.734  10.735  -2.452  1.00 18.41           C  
ATOM   3221  CE1 PHE A 212      32.429  10.538  -5.134  1.00 15.72           C  
ATOM   3222  CE2 PHE A 212      31.165   9.740  -3.247  1.00 21.53           C  
ATOM   3223  CZ  PHE A 212      31.516   9.642  -4.593  1.00 18.76           C  
ATOM   3224  H   PHE A 212      32.841  14.344  -4.021  1.00  0.00           H  
ATOM   3225  HA  PHE A 212      31.408  13.653  -1.685  1.00  0.00           H  
ATOM   3226  HB3 PHE A 212      33.482  12.270  -1.137  1.00  0.00           H  
ATOM   3227  HB2 PHE A 212      34.246  12.958  -2.526  1.00  0.00           H  
ATOM   3228  HD1 PHE A 212      33.698  12.219  -4.766  1.00  0.00           H  
ATOM   3229  HD2 PHE A 212      31.456  10.802  -1.410  1.00  0.00           H  
ATOM   3230  HE1 PHE A 212      32.704  10.468  -6.176  1.00  0.00           H  
ATOM   3231  HE2 PHE A 212      30.454   9.048  -2.820  1.00  0.00           H  
ATOM   3232  HZ  PHE A 212      31.082   8.873  -5.214  1.00  0.00           H  
ATOM   3233  N   ASN A 213      32.444  14.626   0.356  1.00 16.82           N  
ATOM   3234  CA  ASN A 213      32.949  15.356   1.504  1.00 16.85           C  
ATOM   3235  C   ASN A 213      34.223  14.712   2.039  1.00 16.99           C  
ATOM   3236  O   ASN A 213      35.091  15.395   2.577  1.00 16.76           O  
ATOM   3237  CB  ASN A 213      31.934  15.426   2.643  1.00 18.99           C  
ATOM   3238  CG  ASN A 213      32.450  16.233   3.864  1.00 19.95           C  
ATOM   3239  OD1 ASN A 213      32.325  15.665   4.957  1.00 18.84           O  
ATOM   3240  ND2 ASN A 213      33.014  17.408   3.766  1.00 20.73           N  
ATOM   3241  H   ASN A 213      31.661  13.998   0.468  1.00  0.00           H  
ATOM   3242  HA  ASN A 213      33.183  16.373   1.189  1.00  0.00           H  
ATOM   3243  HB3 ASN A 213      31.675  14.415   2.960  1.00  0.00           H  
ATOM   3244  HB2 ASN A 213      31.010  15.873   2.278  1.00  0.00           H  
ATOM   3245  HD1 ASN A 213      33.105  17.850   2.862  1.00  0.00           H  
ATOM   3246  HD2 ASN A 213      33.358  17.874   4.593  1.00  0.00           H  
ATOM   3247  N   GLN A 214      34.322  13.393   1.917  1.00 17.44           N  
ATOM   3248  CA  GLN A 214      35.511  12.681   2.372  1.00 18.53           C  
ATOM   3249  C   GLN A 214      36.473  12.573   1.197  1.00 18.58           C  
ATOM   3250  O   GLN A 214      36.055  12.556   0.041  1.00 17.08           O  
ATOM   3251  CB  GLN A 214      35.146  11.293   2.898  1.00 20.17           C  
ATOM   3252  CG  GLN A 214      34.339  11.334   4.187  1.00 27.23           C  
ATOM   3253  CD  GLN A 214      34.016   9.954   4.722  1.00 31.16           C  
ATOM   3254  OE1 GLN A 214      34.401   8.926   3.974  1.00 34.67           O  
ATOM   3255  NE2 GLN A 214      33.423   9.812   5.797  1.00 31.15           N  
ATOM   3256  H   GLN A 214      33.566  12.867   1.503  1.00  0.00           H  
ATOM   3257  HA  GLN A 214      35.985  13.251   3.171  1.00  0.00           H  
ATOM   3258  HB3 GLN A 214      36.056  10.715   3.058  1.00  0.00           H  
ATOM   3259  HB2 GLN A 214      34.582  10.754   2.136  1.00  0.00           H  
ATOM   3260  HG3 GLN A 214      33.413  11.883   4.018  1.00  0.00           H  
ATOM   3261  HG2 GLN A 214      34.891  11.894   4.942  1.00  0.00           H  
ATOM   3262 HE22 GLN A 214      33.214   8.885   6.140  1.00  0.00           H  
ATOM   3263 HE21 GLN A 214      33.147  10.622   6.332  1.00  0.00           H  
ATOM   3264  N   THR A 215      37.764  12.501   1.497  1.00 18.13           N  
ATOM   3265  CA  THR A 215      38.786  12.438   0.466  1.00 17.75           C  
ATOM   3266  C   THR A 215      39.465  11.076   0.419  1.00 18.65           C  
ATOM   3267  O   THR A 215      39.162  10.195   1.226  1.00 19.49           O  
ATOM   3268  CB  THR A 215      39.862  13.507   0.730  1.00 18.53           C  
ATOM   3269  OG1 THR A 215      40.614  13.148   1.896  1.00 19.06           O  
ATOM   3270  CG2 THR A 215      39.213  14.858   0.984  1.00 14.97           C  
ATOM   3271  H   THR A 215      38.057  12.488   2.464  1.00  0.00           H  
ATOM   3272  HA  THR A 215      38.324  12.634  -0.501  1.00  0.00           H  
ATOM   3273  HB  THR A 215      40.528  13.576  -0.130  1.00  0.00           H  
ATOM   3274  HG1 THR A 215      41.178  13.882   2.152  1.00  0.00           H  
ATOM   3275 HG21 THR A 215      39.985  15.604   1.169  1.00  0.00           H  
ATOM   3276 HG22 THR A 215      38.627  15.150   0.112  1.00  0.00           H  
ATOM   3277 HG23 THR A 215      38.559  14.789   1.853  1.00  0.00           H  
ATOM   3278  N   VAL A 216      40.363  10.898  -0.547  1.00 17.31           N  
ATOM   3279  CA  VAL A 216      41.123   9.660  -0.666  1.00 18.95           C  
ATOM   3280  C   VAL A 216      42.580  10.085  -0.527  1.00 19.29           C  
ATOM   3281  O   VAL A 216      42.932  11.217  -0.864  1.00 18.97           O  
ATOM   3282  CB  VAL A 216      40.916   8.954  -2.034  1.00 20.78           C  
ATOM   3283  CG1 VAL A 216      39.434   8.695  -2.265  1.00 22.70           C  
ATOM   3284  CG2 VAL A 216      41.486   9.791  -3.154  1.00 21.74           C  
ATOM   3285  H   VAL A 216      40.532  11.631  -1.221  1.00  0.00           H  
ATOM   3286  HA  VAL A 216      40.856   8.983   0.145  1.00  0.00           H  
ATOM   3287  HB  VAL A 216      41.437   7.997  -2.014  1.00  0.00           H  
ATOM   3288 HG11 VAL A 216      39.298   8.199  -3.226  1.00  0.00           H  
ATOM   3289 HG12 VAL A 216      39.048   8.057  -1.470  1.00  0.00           H  
ATOM   3290 HG13 VAL A 216      38.895   9.642  -2.265  1.00  0.00           H  
ATOM   3291 HG21 VAL A 216      41.331   9.280  -4.105  1.00  0.00           H  
ATOM   3292 HG22 VAL A 216      40.985  10.759  -3.177  1.00  0.00           H  
ATOM   3293 HG23 VAL A 216      42.553   9.938  -2.991  1.00  0.00           H  
ATOM   3294  N   MET A 217      43.422   9.190  -0.027  1.00 19.47           N  
ATOM   3295  CA  MET A 217      44.823   9.526   0.163  1.00 21.07           C  
ATOM   3296  C   MET A 217      45.796   8.806  -0.755  1.00 20.05           C  
ATOM   3297  O   MET A 217      45.626   7.630  -1.077  1.00 19.40           O  
ATOM   3298  CB  MET A 217      45.231   9.272   1.616  1.00 24.63           C  
ATOM   3299  CG  MET A 217      44.555  10.188   2.626  1.00 32.40           C  
ATOM   3300  SD  MET A 217      45.059   9.815   4.322  1.00 41.05           S  
ATOM   3301  CE  MET A 217      44.004   8.383   4.675  1.00 38.78           C  
ATOM   3302  H   MET A 217      43.090   8.270   0.224  1.00  0.00           H  
ATOM   3303  HA  MET A 217      44.929  10.595  -0.023  1.00  0.00           H  
ATOM   3304  HB3 MET A 217      46.313   9.368   1.710  1.00  0.00           H  
ATOM   3305  HB2 MET A 217      45.022   8.234   1.874  1.00  0.00           H  
ATOM   3306  HG3 MET A 217      43.473  10.089   2.539  1.00  0.00           H  
ATOM   3307  HG2 MET A 217      44.799  11.225   2.395  1.00  0.00           H  
ATOM   3308  HE1 MET A 217      44.195   8.031   5.689  1.00  0.00           H  
ATOM   3309  HE2 MET A 217      42.956   8.670   4.582  1.00  0.00           H  
ATOM   3310  HE3 MET A 217      44.225   7.584   3.966  1.00  0.00           H  
ATOM   3311  N   LEU A 218      46.817   9.546  -1.173  1.00 17.87           N  
ATOM   3312  CA  LEU A 218      47.886   9.028  -2.012  1.00 17.34           C  
ATOM   3313  C   LEU A 218      49.183   9.416  -1.304  1.00 17.89           C  
ATOM   3314  O   LEU A 218      49.219  10.408  -0.569  1.00 15.95           O  
ATOM   3315  CB  LEU A 218      47.849   9.658  -3.409  1.00 15.43           C  
ATOM   3316  CG  LEU A 218      46.937   9.007  -4.459  1.00 18.37           C  
ATOM   3317  CD1 LEU A 218      45.475   9.112  -4.027  1.00 15.41           C  
ATOM   3318  CD2 LEU A 218      47.148   9.691  -5.808  1.00 16.76           C  
ATOM   3319  H   LEU A 218      46.877  10.519  -0.909  1.00  0.00           H  
ATOM   3320  HA  LEU A 218      47.811   7.943  -2.088  1.00  0.00           H  
ATOM   3321  HB3 LEU A 218      48.864   9.714  -3.803  1.00  0.00           H  
ATOM   3322  HB2 LEU A 218      47.594  10.714  -3.318  1.00  0.00           H  
ATOM   3323  HG  LEU A 218      47.202   7.954  -4.552  1.00  0.00           H  
ATOM   3324 HD11 LEU A 218      44.839   8.647  -4.780  1.00  0.00           H  
ATOM   3325 HD12 LEU A 218      45.340   8.602  -3.073  1.00  0.00           H  
ATOM   3326 HD13 LEU A 218      45.202  10.161  -3.920  1.00  0.00           H  
ATOM   3327 HD21 LEU A 218      46.501   9.230  -6.555  1.00  0.00           H  
ATOM   3328 HD22 LEU A 218      46.905  10.750  -5.722  1.00  0.00           H  
ATOM   3329 HD23 LEU A 218      48.189   9.581  -6.113  1.00  0.00           H  
ATOM   3330  N   SER A 219      50.241   8.639  -1.500  1.00 17.40           N  
ATOM   3331  CA  SER A 219      51.515   8.970  -0.865  1.00 19.11           C  
ATOM   3332  C   SER A 219      52.125  10.162  -1.596  1.00 18.92           C  
ATOM   3333  O   SER A 219      51.715  10.496  -2.710  1.00 17.60           O  
ATOM   3334  CB  SER A 219      52.479   7.787  -0.927  1.00 17.78           C  
ATOM   3335  OG  SER A 219      52.840   7.502  -2.264  1.00 22.18           O  
ATOM   3336  H   SER A 219      50.164   7.820  -2.086  1.00  0.00           H  
ATOM   3337  HA  SER A 219      51.339   9.238   0.176  1.00  0.00           H  
ATOM   3338  HB3 SER A 219      52.007   6.911  -0.484  1.00  0.00           H  
ATOM   3339  HB2 SER A 219      53.375   8.019  -0.351  1.00  0.00           H  
ATOM   3340  HG  SER A 219      53.031   6.565  -2.352  1.00  0.00           H  
ATOM   3341  N   ALA A 220      53.100  10.806  -0.964  1.00 19.19           N  
ATOM   3342  CA  ALA A 220      53.771  11.951  -1.569  1.00 19.71           C  
ATOM   3343  C   ALA A 220      54.406  11.497  -2.879  1.00 20.23           C  
ATOM   3344  O   ALA A 220      54.383  12.214  -3.879  1.00 21.65           O  
ATOM   3345  CB  ALA A 220      54.839  12.492  -0.619  1.00 19.72           C  
ATOM   3346  H   ALA A 220      53.390  10.504  -0.045  1.00  0.00           H  
ATOM   3347  HA  ALA A 220      53.039  12.732  -1.773  1.00  0.00           H  
ATOM   3348  HB1 ALA A 220      55.335  13.347  -1.078  1.00  0.00           H  
ATOM   3349  HB2 ALA A 220      54.371  12.803   0.315  1.00  0.00           H  
ATOM   3350  HB3 ALA A 220      55.573  11.713  -0.415  1.00  0.00           H  
ATOM   3351  N   LYS A 221      54.964  10.293  -2.865  1.00 20.37           N  
ATOM   3352  CA  LYS A 221      55.602   9.719  -4.044  1.00 21.99           C  
ATOM   3353  C   LYS A 221      54.591   9.547  -5.181  1.00 21.29           C  
ATOM   3354  O   LYS A 221      54.904   9.802  -6.346  1.00 21.58           O  
ATOM   3355  CB  LYS A 221      56.229   8.372  -3.683  1.00 24.13           C  
ATOM   3356  CG  LYS A 221      56.870   7.634  -4.842  1.00 31.25           C  
ATOM   3357  CD  LYS A 221      57.470   6.310  -4.369  1.00 36.90           C  
ATOM   3358  CE  LYS A 221      58.145   5.555  -5.508  1.00 39.57           C  
ATOM   3359  NZ  LYS A 221      57.182   5.216  -6.593  1.00 43.45           N1+
ATOM   3360  H   LYS A 221      54.956   9.743  -2.018  1.00  0.00           H  
ATOM   3361  HA  LYS A 221      56.390  10.393  -4.377  1.00  0.00           H  
ATOM   3362  HB3 LYS A 221      55.475   7.734  -3.223  1.00  0.00           H  
ATOM   3363  HB2 LYS A 221      56.969   8.518  -2.896  1.00  0.00           H  
ATOM   3364  HG3 LYS A 221      57.654   8.254  -5.277  1.00  0.00           H  
ATOM   3365  HG2 LYS A 221      56.119   7.440  -5.607  1.00  0.00           H  
ATOM   3366  HD3 LYS A 221      56.685   5.690  -3.938  1.00  0.00           H  
ATOM   3367  HD2 LYS A 221      58.197   6.503  -3.581  1.00  0.00           H  
ATOM   3368  HE3 LYS A 221      58.592   4.640  -5.121  1.00  0.00           H  
ATOM   3369  HE2 LYS A 221      58.953   6.162  -5.917  1.00  0.00           H  
ATOM   3370  HZ1 LYS A 221      56.863   6.064  -7.039  1.00  0.00           H  
ATOM   3371  HZ2 LYS A 221      57.638   4.628  -7.277  1.00  0.00           H  
ATOM   3372  HZ3 LYS A 221      56.392   4.724  -6.201  1.00  0.00           H  
ATOM   3373  N   GLN A 222      53.380   9.114  -4.843  1.00 18.73           N  
ATOM   3374  CA  GLN A 222      52.345   8.927  -5.855  1.00 17.55           C  
ATOM   3375  C   GLN A 222      51.904  10.265  -6.449  1.00 16.78           C  
ATOM   3376  O   GLN A 222      51.707  10.379  -7.656  1.00 16.17           O  
ATOM   3377  CB  GLN A 222      51.141   8.184  -5.267  1.00 16.45           C  
ATOM   3378  CG  GLN A 222      51.405   6.704  -5.014  1.00 15.05           C  
ATOM   3379  CD  GLN A 222      50.178   5.970  -4.516  1.00 16.40           C  
ATOM   3380  OE1 GLN A 222      49.597   6.336  -3.496  1.00 15.69           O  
ATOM   3381  NE2 GLN A 222      49.779   4.928  -5.233  1.00 15.40           N  
ATOM   3382  H   GLN A 222      53.167   8.911  -3.877  1.00  0.00           H  
ATOM   3383  HA  GLN A 222      52.761   8.318  -6.659  1.00  0.00           H  
ATOM   3384  HB3 GLN A 222      50.288   8.290  -5.937  1.00  0.00           H  
ATOM   3385  HB2 GLN A 222      50.841   8.662  -4.335  1.00  0.00           H  
ATOM   3386  HG3 GLN A 222      52.210   6.599  -4.287  1.00  0.00           H  
ATOM   3387  HG2 GLN A 222      51.758   6.237  -5.933  1.00  0.00           H  
ATOM   3388 HE22 GLN A 222      48.967   4.400  -4.948  1.00  0.00           H  
ATOM   3389 HE21 GLN A 222      50.289   4.661  -6.063  1.00  0.00           H  
ATOM   3390  N   LEU A 223      51.753  11.278  -5.604  1.00 15.58           N  
ATOM   3391  CA  LEU A 223      51.350  12.591  -6.089  1.00 17.65           C  
ATOM   3392  C   LEU A 223      52.440  13.172  -6.995  1.00 18.91           C  
ATOM   3393  O   LEU A 223      52.143  13.866  -7.967  1.00 18.30           O  
ATOM   3394  CB  LEU A 223      51.055  13.526  -4.913  1.00 15.30           C  
ATOM   3395  CG  LEU A 223      49.765  13.191  -4.148  1.00 16.66           C  
ATOM   3396  CD1 LEU A 223      49.660  14.037  -2.879  1.00 14.77           C  
ATOM   3397  CD2 LEU A 223      48.558  13.434  -5.057  1.00 13.25           C  
ATOM   3398  H   LEU A 223      51.919  11.141  -4.617  1.00  0.00           H  
ATOM   3399  HA  LEU A 223      50.439  12.477  -6.676  1.00  0.00           H  
ATOM   3400  HB3 LEU A 223      51.006  14.554  -5.272  1.00  0.00           H  
ATOM   3401  HB2 LEU A 223      51.898  13.514  -4.222  1.00  0.00           H  
ATOM   3402  HG  LEU A 223      49.787  12.138  -3.867  1.00  0.00           H  
ATOM   3403 HD11 LEU A 223      48.741  13.786  -2.350  1.00  0.00           H  
ATOM   3404 HD12 LEU A 223      50.516  13.835  -2.235  1.00  0.00           H  
ATOM   3405 HD13 LEU A 223      49.649  15.093  -3.146  1.00  0.00           H  
ATOM   3406 HD21 LEU A 223      47.642  13.197  -4.516  1.00  0.00           H  
ATOM   3407 HD22 LEU A 223      48.538  14.480  -5.363  1.00  0.00           H  
ATOM   3408 HD23 LEU A 223      48.634  12.799  -5.939  1.00  0.00           H  
ATOM   3409  N   HIS A 224      53.700  12.879  -6.679  1.00 19.60           N  
ATOM   3410  CA  HIS A 224      54.811  13.362  -7.493  1.00 19.63           C  
ATOM   3411  C   HIS A 224      54.811  12.634  -8.838  1.00 19.05           C  
ATOM   3412  O   HIS A 224      55.067  13.237  -9.877  1.00 17.38           O  
ATOM   3413  CB  HIS A 224      56.146  13.148  -6.771  1.00 23.71           C  
ATOM   3414  CG  HIS A 224      57.343  13.498  -7.598  1.00 29.07           C  
ATOM   3415  ND1 HIS A 224      58.064  14.642  -7.685  1.00 33.00           N  
ATOM   3416  CD2 HIS A 224      57.902  12.625  -8.509  1.00 31.11           C  
ATOM   3417  CE1 HIS A 224      59.032  14.441  -8.639  1.00 32.02           C  
ATOM   3418  NE2 HIS A 224      58.914  13.215  -9.120  1.00 32.99           N  
ATOM   3419  H   HIS A 224      53.899  12.315  -5.866  1.00  0.00           H  
ATOM   3420  HA  HIS A 224      54.676  14.428  -7.672  1.00  0.00           H  
ATOM   3421  HB3 HIS A 224      56.221  12.109  -6.449  1.00  0.00           H  
ATOM   3422  HB2 HIS A 224      56.158  13.733  -5.851  1.00  0.00           H  
ATOM   3423  HD2 HIS A 224      57.521  11.696  -8.617  1.00  0.00           H  
ATOM   3424  HE1 HIS A 224      59.683  15.181  -8.861  1.00  0.00           H  
ATOM   3425  HE2 HIS A 224      59.477  12.681  -9.871  1.00  0.00           H  
ATOM   3426  N   THR A 225      54.521  11.337  -8.815  1.00 17.64           N  
ATOM   3427  CA  THR A 225      54.468  10.557 -10.046  1.00 17.36           C  
ATOM   3428  C   THR A 225      53.368  11.110 -10.957  1.00 17.44           C  
ATOM   3429  O   THR A 225      53.549  11.226 -12.166  1.00 16.57           O  
ATOM   3430  CB  THR A 225      54.176   9.063  -9.756  1.00 17.15           C  
ATOM   3431  OG1 THR A 225      55.295   8.482  -9.074  1.00 18.32           O  
ATOM   3432  CG2 THR A 225      53.927   8.299 -11.049  1.00 14.67           C  
ATOM   3433  H   THR A 225      54.333  10.877  -7.935  1.00  0.00           H  
ATOM   3434  HA  THR A 225      55.427  10.638 -10.558  1.00  0.00           H  
ATOM   3435  HB  THR A 225      53.293   8.989  -9.121  1.00  0.00           H  
ATOM   3436  HG1 THR A 225      55.321   8.803  -8.170  1.00  0.00           H  
ATOM   3437 HG21 THR A 225      53.724   7.253 -10.820  1.00  0.00           H  
ATOM   3438 HG22 THR A 225      53.070   8.730 -11.567  1.00  0.00           H  
ATOM   3439 HG23 THR A 225      54.808   8.367 -11.687  1.00  0.00           H  
ATOM   3440  N   LEU A 226      52.229  11.454 -10.367  1.00 16.94           N  
ATOM   3441  CA  LEU A 226      51.103  11.981 -11.132  1.00 17.34           C  
ATOM   3442  C   LEU A 226      51.416  13.305 -11.831  1.00 18.47           C  
ATOM   3443  O   LEU A 226      51.111  13.482 -13.010  1.00 17.28           O  
ATOM   3444  CB  LEU A 226      49.882  12.167 -10.218  1.00 15.26           C  
ATOM   3445  CG  LEU A 226      48.616  12.798 -10.817  1.00 16.97           C  
ATOM   3446  CD1 LEU A 226      48.109  11.957 -11.986  1.00 14.03           C  
ATOM   3447  CD2 LEU A 226      47.535  12.907  -9.740  1.00 15.08           C  
ATOM   3448  H   LEU A 226      52.127  11.352  -9.367  1.00  0.00           H  
ATOM   3449  HA  LEU A 226      50.844  11.250 -11.897  1.00  0.00           H  
ATOM   3450  HB3 LEU A 226      50.179  12.733  -9.335  1.00  0.00           H  
ATOM   3451  HB2 LEU A 226      49.624  11.208  -9.768  1.00  0.00           H  
ATOM   3452  HG  LEU A 226      48.856  13.797 -11.178  1.00  0.00           H  
ATOM   3453 HD11 LEU A 226      47.212  12.415 -12.402  1.00  0.00           H  
ATOM   3454 HD12 LEU A 226      48.879  11.903 -12.756  1.00  0.00           H  
ATOM   3455 HD13 LEU A 226      47.875  10.951 -11.637  1.00  0.00           H  
ATOM   3456 HD21 LEU A 226      46.639  13.355 -10.168  1.00  0.00           H  
ATOM   3457 HD22 LEU A 226      47.298  11.913  -9.360  1.00  0.00           H  
ATOM   3458 HD23 LEU A 226      47.898  13.530  -8.923  1.00  0.00           H  
ATOM   3459  N   SER A 227      52.045  14.226 -11.110  1.00 18.54           N  
ATOM   3460  CA  SER A 227      52.340  15.538 -11.665  1.00 20.83           C  
ATOM   3461  C   SER A 227      53.669  15.711 -12.382  1.00 21.04           C  
ATOM   3462  O   SER A 227      53.911  16.756 -12.976  1.00 20.70           O  
ATOM   3463  CB  SER A 227      52.228  16.598 -10.566  1.00 22.62           C  
ATOM   3464  OG  SER A 227      53.148  16.346  -9.520  1.00 25.17           O  
ATOM   3465  H   SER A 227      52.326  14.021 -10.162  1.00  0.00           H  
ATOM   3466  HA  SER A 227      51.559  15.755 -12.394  1.00  0.00           H  
ATOM   3467  HB3 SER A 227      51.214  16.600 -10.165  1.00  0.00           H  
ATOM   3468  HB2 SER A 227      52.423  17.583 -10.990  1.00  0.00           H  
ATOM   3469  HG  SER A 227      52.861  15.579  -9.019  1.00  0.00           H  
ATOM   3470  N   ASP A 227A     54.525  14.699 -12.360  1.00 22.02           N  
ATOM   3471  CA  ASP A 227A     55.823  14.860 -12.995  1.00 24.42           C  
ATOM   3472  C   ASP A 227A     56.187  13.819 -14.048  1.00 22.71           C  
ATOM   3473  O   ASP A 227A     57.354  13.688 -14.410  1.00 23.09           O  
ATOM   3474  CB  ASP A 227A     56.904  14.908 -11.910  1.00 30.07           C  
ATOM   3475  CG  ASP A 227A     58.164  15.613 -12.373  1.00 37.03           C  
ATOM   3476  OD1 ASP A 227A     58.057  16.759 -12.868  1.00 39.12           O  
ATOM   3477  OD2 ASP A 227A     59.259  15.024 -12.236  1.00 39.67           O1-
ATOM   3478  H   ASP A 227A     54.272  13.833 -11.906  1.00  0.00           H  
ATOM   3479  HA  ASP A 227A     55.821  15.831 -13.490  1.00  0.00           H  
ATOM   3480  HB3 ASP A 227A     57.150  13.893 -11.598  1.00  0.00           H  
ATOM   3481  HB2 ASP A 227A     56.510  15.414 -11.028  1.00  0.00           H  
ATOM   3482  N   THR A 228      55.195  13.097 -14.559  1.00 20.74           N  
ATOM   3483  CA  THR A 228      55.463  12.069 -15.561  1.00 19.51           C  
ATOM   3484  C   THR A 228      54.947  12.389 -16.963  1.00 18.91           C  
ATOM   3485  O   THR A 228      55.602  12.081 -17.956  1.00 18.54           O  
ATOM   3486  CB  THR A 228      54.850  10.707 -15.146  1.00 20.13           C  
ATOM   3487  OG1 THR A 228      55.341  10.320 -13.857  1.00 21.33           O  
ATOM   3488  CG2 THR A 228      55.219   9.635 -16.154  1.00 18.07           C  
ATOM   3489  H   THR A 228      54.245  13.257 -14.255  1.00  0.00           H  
ATOM   3490  HA  THR A 228      56.544  11.942 -15.626  1.00  0.00           H  
ATOM   3491  HB  THR A 228      53.765  10.800 -15.103  1.00  0.00           H  
ATOM   3492  HG1 THR A 228      54.732  10.620 -13.179  1.00  0.00           H  
ATOM   3493 HG21 THR A 228      54.782   8.684 -15.850  1.00  0.00           H  
ATOM   3494 HG22 THR A 228      54.836   9.912 -17.136  1.00  0.00           H  
ATOM   3495 HG23 THR A 228      56.303   9.537 -16.201  1.00  0.00           H  
ATOM   3496  N   LEU A 229      53.773  13.004 -17.048  1.00 17.11           N  
ATOM   3497  CA  LEU A 229      53.178  13.290 -18.345  1.00 15.79           C  
ATOM   3498  C   LEU A 229      53.553  14.624 -18.969  1.00 15.65           C  
ATOM   3499  O   LEU A 229      53.819  15.600 -18.268  1.00 14.51           O  
ATOM   3500  CB  LEU A 229      51.653  13.188 -18.246  1.00 14.38           C  
ATOM   3501  CG  LEU A 229      51.083  11.888 -17.667  1.00 14.41           C  
ATOM   3502  CD1 LEU A 229      49.567  12.017 -17.539  1.00 13.95           C  
ATOM   3503  CD2 LEU A 229      51.446  10.705 -18.558  1.00 13.14           C  
ATOM   3504  H   LEU A 229      53.285  13.280 -16.208  1.00  0.00           H  
ATOM   3505  HA  LEU A 229      53.509  12.509 -19.031  1.00  0.00           H  
ATOM   3506  HB3 LEU A 229      51.217  13.363 -19.230  1.00  0.00           H  
ATOM   3507  HB2 LEU A 229      51.274  14.033 -17.672  1.00  0.00           H  
ATOM   3508  HG  LEU A 229      51.509  11.727 -16.677  1.00  0.00           H  
ATOM   3509 HD11 LEU A 229      49.157  11.095 -17.127  1.00  0.00           H  
ATOM   3510 HD12 LEU A 229      49.327  12.848 -16.876  1.00  0.00           H  
ATOM   3511 HD13 LEU A 229      49.133  12.200 -18.522  1.00  0.00           H  
ATOM   3512 HD21 LEU A 229      51.035   9.789 -18.133  1.00  0.00           H  
ATOM   3513 HD22 LEU A 229      51.033  10.860 -19.555  1.00  0.00           H  
ATOM   3514 HD23 LEU A 229      52.531  10.618 -18.624  1.00  0.00           H  
ATOM   3515  N   TRP A 230      53.570  14.646 -20.300  1.00 14.89           N  
ATOM   3516  CA  TRP A 230      53.873  15.856 -21.057  1.00 16.92           C  
ATOM   3517  C   TRP A 230      52.601  16.344 -21.748  1.00 16.38           C  
ATOM   3518  O   TRP A 230      51.793  15.542 -22.217  1.00 17.06           O  
ATOM   3519  CB  TRP A 230      54.984  15.588 -22.078  1.00 17.48           C  
ATOM   3520  CG  TRP A 230      56.279  15.284 -21.401  1.00 23.37           C  
ATOM   3521  CD1 TRP A 230      56.730  14.058 -21.004  1.00 26.14           C  
ATOM   3522  CD2 TRP A 230      57.230  16.238 -20.911  1.00 23.79           C  
ATOM   3523  NE1 TRP A 230      57.897  14.189 -20.289  1.00 27.66           N  
ATOM   3524  CE2 TRP A 230      58.227  15.516 -20.217  1.00 25.99           C  
ATOM   3525  CE3 TRP A 230      57.335  17.632 -20.988  1.00 24.49           C  
ATOM   3526  CZ2 TRP A 230      59.316  16.141 -19.600  1.00 26.22           C  
ATOM   3527  CZ3 TRP A 230      58.421  18.256 -20.374  1.00 26.40           C  
ATOM   3528  CH2 TRP A 230      59.395  17.507 -19.689  1.00 25.88           C  
ATOM   3529  H   TRP A 230      53.370  13.805 -20.821  1.00  0.00           H  
ATOM   3530  HA  TRP A 230      54.212  16.627 -20.365  1.00  0.00           H  
ATOM   3531  HB3 TRP A 230      55.106  16.460 -22.720  1.00  0.00           H  
ATOM   3532  HB2 TRP A 230      54.700  14.747 -22.711  1.00  0.00           H  
ATOM   3533  HD1 TRP A 230      56.176  13.168 -21.265  1.00  0.00           H  
ATOM   3534  HE1 TRP A 230      58.357  13.369 -19.919  1.00  0.00           H  
ATOM   3535  HE3 TRP A 230      56.584  18.202 -21.515  1.00  0.00           H  
ATOM   3536  HZ2 TRP A 230      60.055  15.549 -19.080  1.00  0.00           H  
ATOM   3537  HZ3 TRP A 230      58.524  19.330 -20.421  1.00  0.00           H  
ATOM   3538  HH2 TRP A 230      60.218  18.032 -19.226  1.00  0.00           H  
ATOM   3539  N   GLY A 231      52.426  17.660 -21.802  1.00 17.12           N  
ATOM   3540  CA  GLY A 231      51.236  18.224 -22.412  1.00 17.43           C  
ATOM   3541  C   GLY A 231      51.441  18.819 -23.792  1.00 18.61           C  
ATOM   3542  O   GLY A 231      52.372  18.440 -24.500  1.00 18.27           O  
ATOM   3543  H   GLY A 231      53.125  18.279 -21.416  1.00  0.00           H  
ATOM   3544  HA3 GLY A 231      50.817  18.982 -21.751  1.00  0.00           H  
ATOM   3545  HA2 GLY A 231      50.459  17.460 -22.461  1.00  0.00           H  
ATOM   3546  N   PRO A 232      50.591  19.805 -24.191  1.00 19.95           N  
ATOM   3547  CA  PRO A 232      50.689  20.529 -25.476  1.00 21.36           C  
ATOM   3548  C   PRO A 232      52.004  21.293 -25.669  1.00 21.85           C  
ATOM   3549  O   PRO A 232      52.521  21.885 -24.722  1.00 22.24           O  
ATOM   3550  CB  PRO A 232      49.492  21.507 -25.465  1.00 21.31           C  
ATOM   3551  CG  PRO A 232      48.529  20.958 -24.430  1.00 22.92           C  
ATOM   3552  CD  PRO A 232      49.469  20.334 -23.412  1.00 20.56           C  
ATOM   3553  HA  PRO A 232      50.568  19.802 -26.277  1.00  0.00           H  
ATOM   3554  HB3 PRO A 232      49.027  21.604 -26.446  1.00  0.00           H  
ATOM   3555  HB2 PRO A 232      49.810  22.505 -25.155  1.00  0.00           H  
ATOM   3556  HG3 PRO A 232      47.907  20.182 -24.878  1.00  0.00           H  
ATOM   3557  HG2 PRO A 232      47.865  21.711 -24.005  1.00  0.00           H  
ATOM   3558  HD2 PRO A 232      49.848  21.089 -22.721  1.00  0.00           H  
ATOM   3559  HD3 PRO A 232      48.950  19.577 -22.839  1.00  0.00           H  
ATOM   3560  N   GLY A 237      52.504  21.314 -26.909  1.00 22.69           N  
ATOM   3561  CA  GLY A 237      53.764  21.971 -27.237  1.00 23.93           C  
ATOM   3562  C   GLY A 237      54.888  21.127 -26.634  1.00 25.41           C  
ATOM   3563  O   GLY A 237      55.034  19.964 -27.010  1.00 29.54           O  
ATOM   3564  H   GLY A 237      52.067  20.760 -27.630  1.00  0.00           H  
ATOM   3565  HA3 GLY A 237      53.780  22.995 -26.858  1.00  0.00           H  
ATOM   3566  HA2 GLY A 237      53.885  22.017 -28.319  1.00  0.00           H  
ATOM   3567  N   ASP A 238      55.664  21.720 -25.718  1.00 25.15           N  
ATOM   3568  CA  ASP A 238      56.765  21.041 -25.050  1.00 28.59           C  
ATOM   3569  C   ASP A 238      56.661  21.072 -23.531  1.00 26.21           C  
ATOM   3570  O   ASP A 238      57.574  20.641 -22.836  1.00 27.85           O  
ATOM   3571  CB  ASP A 238      58.104  21.656 -25.470  1.00 31.24           C  
ATOM   3572  CG  ASP A 238      58.200  23.141 -25.146  1.00 36.51           C  
ATOM   3573  OD1 ASP A 238      57.469  23.615 -24.245  1.00 38.54           O  
ATOM   3574  OD2 ASP A 238      59.022  23.836 -25.786  1.00 36.87           O1-
ATOM   3575  H   ASP A 238      55.504  22.704 -25.553  1.00  0.00           H  
ATOM   3576  HA  ASP A 238      56.760  19.998 -25.368  1.00  0.00           H  
ATOM   3577  HB3 ASP A 238      58.251  21.509 -26.539  1.00  0.00           H  
ATOM   3578  HB2 ASP A 238      58.918  21.125 -24.976  1.00  0.00           H  
ATOM   3579  N   SER A 239      55.541  21.562 -23.018  1.00 24.91           N  
ATOM   3580  CA  SER A 239      55.367  21.688 -21.577  1.00 24.47           C  
ATOM   3581  C   SER A 239      54.970  20.423 -20.830  1.00 23.22           C  
ATOM   3582  O   SER A 239      54.407  19.490 -21.400  1.00 23.23           O  
ATOM   3583  CB  SER A 239      54.339  22.781 -21.281  1.00 24.07           C  
ATOM   3584  OG  SER A 239      53.068  22.408 -21.784  1.00 29.12           O  
ATOM   3585  H   SER A 239      54.791  21.855 -23.628  1.00  0.00           H  
ATOM   3586  HA  SER A 239      56.319  22.021 -21.165  1.00  0.00           H  
ATOM   3587  HB3 SER A 239      54.655  23.713 -21.750  1.00  0.00           H  
ATOM   3588  HB2 SER A 239      54.272  22.935 -20.204  1.00  0.00           H  
ATOM   3589  HG  SER A 239      52.786  21.591 -21.366  1.00  0.00           H  
ATOM   3590  N   ARG A 240      55.278  20.406 -19.540  1.00 22.38           N  
ATOM   3591  CA  ARG A 240      54.922  19.285 -18.683  1.00 23.04           C  
ATOM   3592  C   ARG A 240      53.417  19.372 -18.462  1.00 21.06           C  
ATOM   3593  O   ARG A 240      52.862  20.467 -18.398  1.00 20.29           O  
ATOM   3594  CB  ARG A 240      55.630  19.393 -17.333  1.00 24.92           C  
ATOM   3595  CG  ARG A 240      57.094  18.996 -17.335  1.00 29.86           C  
ATOM   3596  CD  ARG A 240      57.703  19.175 -15.944  1.00 32.29           C  
ATOM   3597  NE  ARG A 240      59.001  18.519 -15.817  1.00 33.92           N  
ATOM   3598  CZ  ARG A 240      59.184  17.201 -15.884  1.00 35.87           C  
ATOM   3599  NH1 ARG A 240      58.151  16.384 -16.073  1.00 32.68           N  
ATOM   3600  NH2 ARG A 240      60.408  16.698 -15.766  1.00 35.57           N1+
ATOM   3601  H   ARG A 240      55.773  21.185 -19.128  1.00  0.00           H  
ATOM   3602  HA  ARG A 240      55.178  18.343 -19.169  1.00  0.00           H  
ATOM   3603  HB3 ARG A 240      55.095  18.793 -16.597  1.00  0.00           H  
ATOM   3604  HB2 ARG A 240      55.534  20.411 -16.956  1.00  0.00           H  
ATOM   3605  HG3 ARG A 240      57.637  19.614 -18.050  1.00  0.00           H  
ATOM   3606  HG2 ARG A 240      57.187  17.954 -17.641  1.00  0.00           H  
ATOM   3607  HD3 ARG A 240      57.019  18.773 -15.195  1.00  0.00           H  
ATOM   3608  HD2 ARG A 240      57.811  20.238 -15.729  1.00  0.00           H  
ATOM   3609  HE  ARG A 240      59.790  19.132 -15.670  1.00  0.00           H  
ATOM   3610 HH12 ARG A 240      58.298  15.386 -16.122  1.00  0.00           H  
ATOM   3611 HH11 ARG A 240      57.219  16.762 -16.167  1.00  0.00           H  
ATOM   3612 HH22 ARG A 240      60.550  15.699 -15.816  1.00  0.00           H  
ATOM   3613 HH21 ARG A 240      61.196  17.314 -15.627  1.00  0.00           H  
ATOM   3614  N   LEU A 241      52.751  18.229 -18.363  1.00 19.05           N  
ATOM   3615  CA  LEU A 241      51.318  18.248 -18.121  1.00 17.11           C  
ATOM   3616  C   LEU A 241      51.157  18.436 -16.612  1.00 15.92           C  
ATOM   3617  O   LEU A 241      51.206  17.478 -15.845  1.00 16.27           O  
ATOM   3618  CB  LEU A 241      50.671  16.939 -18.588  1.00 15.05           C  
ATOM   3619  CG  LEU A 241      49.236  17.070 -19.120  1.00 16.04           C  
ATOM   3620  CD1 LEU A 241      48.706  15.698 -19.511  1.00 13.53           C  
ATOM   3621  CD2 LEU A 241      48.338  17.706 -18.061  1.00 13.70           C  
ATOM   3622  H   LEU A 241      53.240  17.350 -18.455  1.00  0.00           H  
ATOM   3623  HA  LEU A 241      50.867  19.089 -18.647  1.00  0.00           H  
ATOM   3624  HB3 LEU A 241      50.688  16.217 -17.771  1.00  0.00           H  
ATOM   3625  HB2 LEU A 241      51.298  16.480 -19.352  1.00  0.00           H  
ATOM   3626  HG  LEU A 241      49.245  17.708 -20.003  1.00  0.00           H  
ATOM   3627 HD11 LEU A 241      47.688  15.794 -19.888  1.00  0.00           H  
ATOM   3628 HD12 LEU A 241      49.341  15.270 -20.286  1.00  0.00           H  
ATOM   3629 HD13 LEU A 241      48.709  15.044 -18.638  1.00  0.00           H  
ATOM   3630 HD21 LEU A 241      47.323  17.794 -18.449  1.00  0.00           H  
ATOM   3631 HD22 LEU A 241      48.332  17.082 -17.167  1.00  0.00           H  
ATOM   3632 HD23 LEU A 241      48.717  18.696 -17.810  1.00  0.00           H  
ATOM   3633  N   GLN A 242      50.996  19.688 -16.197  1.00 16.73           N  
ATOM   3634  CA  GLN A 242      50.850  20.040 -14.785  1.00 17.84           C  
ATOM   3635  C   GLN A 242      49.873  21.197 -14.647  1.00 16.07           C  
ATOM   3636  O   GLN A 242      49.568  21.874 -15.625  1.00 16.33           O  
ATOM   3637  CB  GLN A 242      52.186  20.501 -14.192  1.00 18.81           C  
ATOM   3638  CG  GLN A 242      53.356  19.559 -14.365  1.00 22.24           C  
ATOM   3639  CD  GLN A 242      54.602  20.072 -13.656  1.00 24.23           C  
ATOM   3640  OE1 GLN A 242      55.010  21.224 -13.846  1.00 22.18           O  
ATOM   3641  NE2 GLN A 242      55.210  19.222 -12.831  1.00 22.45           N  
ATOM   3642  H   GLN A 242      50.971  20.444 -16.867  1.00  0.00           H  
ATOM   3643  HA  GLN A 242      50.480  19.178 -14.229  1.00  0.00           H  
ATOM   3644  HB3 GLN A 242      52.053  20.718 -13.132  1.00  0.00           H  
ATOM   3645  HB2 GLN A 242      52.446  21.475 -14.606  1.00  0.00           H  
ATOM   3646  HG3 GLN A 242      53.568  19.435 -15.427  1.00  0.00           H  
ATOM   3647  HG2 GLN A 242      53.093  18.577 -13.970  1.00  0.00           H  
ATOM   3648 HE22 GLN A 242      56.041  19.508 -12.333  1.00  0.00           H  
ATOM   3649 HE21 GLN A 242      54.840  18.291 -12.703  1.00  0.00           H  
ATOM   3650  N   LEU A 243      49.407  21.435 -13.427  1.00 15.73           N  
ATOM   3651  CA  LEU A 243      48.487  22.534 -13.168  1.00 16.21           C  
ATOM   3652  C   LEU A 243      47.339  22.513 -14.170  1.00 15.55           C  
ATOM   3653  O   LEU A 243      46.913  23.558 -14.658  1.00 16.03           O  
ATOM   3654  CB  LEU A 243      49.238  23.868 -13.270  1.00 17.07           C  
ATOM   3655  CG  LEU A 243      50.475  24.022 -12.377  1.00 19.80           C  
ATOM   3656  CD1 LEU A 243      51.246  25.277 -12.777  1.00 21.37           C  
ATOM   3657  CD2 LEU A 243      50.054  24.089 -10.914  1.00 17.36           C  
ATOM   3658  H   LEU A 243      49.690  20.848 -12.655  1.00  0.00           H  
ATOM   3659  HA  LEU A 243      48.082  22.429 -12.161  1.00  0.00           H  
ATOM   3660  HB3 LEU A 243      48.546  24.686 -13.069  1.00  0.00           H  
ATOM   3661  HB2 LEU A 243      49.521  24.043 -14.308  1.00  0.00           H  
ATOM   3662  HG  LEU A 243      51.119  23.154 -12.518  1.00  0.00           H  
ATOM   3663 HD11 LEU A 243      52.124  25.383 -12.140  1.00  0.00           H  
ATOM   3664 HD12 LEU A 243      51.560  25.195 -13.818  1.00  0.00           H  
ATOM   3665 HD13 LEU A 243      50.605  26.151 -12.659  1.00  0.00           H  
ATOM   3666 HD21 LEU A 243      50.939  24.198 -10.286  1.00  0.00           H  
ATOM   3667 HD22 LEU A 243      49.395  24.944 -10.764  1.00  0.00           H  
ATOM   3668 HD23 LEU A 243      49.528  23.174 -10.644  1.00  0.00           H  
ATOM   3669  N   ASN A 244      46.771  21.328 -14.411  1.00 15.22           N  
ATOM   3670  CA  ASN A 244      45.719  21.093 -15.398  1.00 14.66           C  
ATOM   3671  C   ASN A 244      44.328  21.259 -14.758  1.00 14.04           C  
ATOM   3672  O   ASN A 244      43.506  20.348 -14.800  1.00 13.09           O  
ATOM   3673  CB  ASN A 244      45.952  19.745 -16.138  1.00 13.84           C  
ATOM   3674  CG  ASN A 244      45.727  18.464 -15.326  1.00 14.62           C  
ATOM   3675  OD1 ASN A 244      46.146  18.365 -14.181  1.00 16.80           O  
ATOM   3676  ND2 ASN A 244      45.061  17.472 -15.899  1.00 13.64           N  
ATOM   3677  H   ASN A 244      47.060  20.523 -13.865  1.00  0.00           H  
ATOM   3678  HA  ASN A 244      45.752  21.865 -16.169  1.00  0.00           H  
ATOM   3679  HB3 ASN A 244      46.965  19.723 -16.537  1.00  0.00           H  
ATOM   3680  HB2 ASN A 244      45.289  19.723 -17.001  1.00  0.00           H  
ATOM   3681 HD22 ASN A 244      44.837  16.638 -15.372  1.00  0.00           H  
ATOM   3682 HD21 ASN A 244      44.745  17.579 -16.865  1.00  0.00           H  
ATOM   3683  N   PHE A 245      44.078  22.432 -14.171  1.00 14.46           N  
ATOM   3684  CA  PHE A 245      42.817  22.784 -13.523  1.00 14.85           C  
ATOM   3685  C   PHE A 245      42.430  24.212 -13.924  1.00 15.30           C  
ATOM   3686  O   PHE A 245      43.294  25.008 -14.299  1.00 14.27           O  
ATOM   3687  CB  PHE A 245      42.953  22.609 -11.995  1.00 12.99           C  
ATOM   3688  CG  PHE A 245      43.910  23.554 -11.279  1.00 13.87           C  
ATOM   3689  CD1 PHE A 245      43.462  24.809 -10.812  1.00 15.12           C  
ATOM   3690  CD2 PHE A 245      45.286  23.254 -11.214  1.00 14.13           C  
ATOM   3691  CE1 PHE A 245      44.362  25.703 -10.248  1.00 16.56           C  
ATOM   3692  CE2 PHE A 245      46.168  24.160 -10.639  1.00 14.60           C  
ATOM   3693  CZ  PHE A 245      45.708  25.376 -10.152  1.00 14.76           C  
ATOM   3694  H   PHE A 245      44.767  23.176 -14.218  1.00  0.00           H  
ATOM   3695  HA  PHE A 245      42.026  22.120 -13.878  1.00  0.00           H  
ATOM   3696  HB3 PHE A 245      43.248  21.582 -11.794  1.00  0.00           H  
ATOM   3697  HB2 PHE A 245      41.971  22.720 -11.536  1.00  0.00           H  
ATOM   3698  HD1 PHE A 245      42.417  25.075 -10.889  1.00  0.00           H  
ATOM   3699  HD2 PHE A 245      45.646  22.307 -11.593  1.00  0.00           H  
ATOM   3700  HE1 PHE A 245      44.009  26.656  -9.881  1.00  0.00           H  
ATOM   3701  HE2 PHE A 245      47.215  23.914 -10.557  1.00  0.00           H  
ATOM   3702  HZ  PHE A 245      46.401  26.072  -9.703  1.00  0.00           H  
ATOM   3703  N   ARG A 246      41.128  24.503 -13.862  1.00 15.95           N  
ATOM   3704  CA  ARG A 246      40.579  25.816 -14.183  1.00 16.14           C  
ATOM   3705  C   ARG A 246      40.408  26.632 -12.907  1.00 16.72           C  
ATOM   3706  O   ARG A 246      40.140  26.078 -11.842  1.00 16.35           O  
ATOM   3707  CB  ARG A 246      39.221  25.654 -14.866  1.00 15.22           C  
ATOM   3708  CG  ARG A 246      38.589  26.949 -15.355  1.00 14.06           C  
ATOM   3709  CD  ARG A 246      37.143  26.707 -15.765  1.00 14.77           C  
ATOM   3710  NE  ARG A 246      36.655  27.728 -16.685  1.00 14.21           N  
ATOM   3711  CZ  ARG A 246      35.426  27.755 -17.187  1.00 14.01           C  
ATOM   3712  NH1 ARG A 246      34.544  26.815 -16.855  1.00 11.73           N  
ATOM   3713  NH2 ARG A 246      35.086  28.710 -18.041  1.00 12.10           N1+
ATOM   3714  H   ARG A 246      40.489  23.780 -13.561  1.00  0.00           H  
ATOM   3715  HA  ARG A 246      41.261  26.337 -14.855  1.00  0.00           H  
ATOM   3716  HB3 ARG A 246      38.533  25.151 -14.186  1.00  0.00           H  
ATOM   3717  HB2 ARG A 246      39.319  24.962 -15.703  1.00  0.00           H  
ATOM   3718  HG3 ARG A 246      39.151  27.327 -16.210  1.00  0.00           H  
ATOM   3719  HG2 ARG A 246      38.621  27.692 -14.559  1.00  0.00           H  
ATOM   3720  HD3 ARG A 246      36.513  26.688 -14.877  1.00  0.00           H  
ATOM   3721  HD2 ARG A 246      37.058  25.727 -16.234  1.00  0.00           H  
ATOM   3722  HE  ARG A 246      37.319  28.447 -16.935  1.00  0.00           H  
ATOM   3723 HH12 ARG A 246      33.610  26.839 -17.240  1.00  0.00           H  
ATOM   3724 HH11 ARG A 246      34.808  26.076 -16.218  1.00  0.00           H  
ATOM   3725 HH22 ARG A 246      34.153  28.735 -18.426  1.00  0.00           H  
ATOM   3726 HH21 ARG A 246      35.760  29.414 -18.306  1.00  0.00           H  
ATOM   3727  N   ALA A 247      40.558  27.947 -13.014  1.00 18.76           N  
ATOM   3728  CA  ALA A 247      40.395  28.821 -11.853  1.00 19.72           C  
ATOM   3729  C   ALA A 247      38.964  28.733 -11.321  1.00 20.25           C  
ATOM   3730  O   ALA A 247      38.035  28.382 -12.051  1.00 18.29           O  
ATOM   3731  CB  ALA A 247      40.718  30.268 -12.233  1.00 20.44           C  
ATOM   3732  H   ALA A 247      40.788  28.358 -13.907  1.00  0.00           H  
ATOM   3733  HA  ALA A 247      41.082  28.500 -11.070  1.00  0.00           H  
ATOM   3734  HB1 ALA A 247      40.593  30.910 -11.360  1.00  0.00           H  
ATOM   3735  HB2 ALA A 247      41.747  30.331 -12.585  1.00  0.00           H  
ATOM   3736  HB3 ALA A 247      40.043  30.596 -13.024  1.00  0.00           H  
ATOM   3737  N   THR A 248      38.802  29.063 -10.045  1.00 21.31           N  
ATOM   3738  CA  THR A 248      37.506  29.045  -9.385  1.00 22.18           C  
ATOM   3739  C   THR A 248      36.558  30.000 -10.095  1.00 21.32           C  
ATOM   3740  O   THR A 248      36.951  31.096 -10.480  1.00 20.75           O  
ATOM   3741  CB  THR A 248      37.628  29.510  -7.925  1.00 24.94           C  
ATOM   3742  OG1 THR A 248      38.758  28.883  -7.317  1.00 29.26           O  
ATOM   3743  CG2 THR A 248      36.387  29.142  -7.149  1.00 30.09           C  
ATOM   3744  H   THR A 248      39.599  29.341  -9.491  1.00  0.00           H  
ATOM   3745  HA  THR A 248      37.096  28.035  -9.413  1.00  0.00           H  
ATOM   3746  HB  THR A 248      37.760  30.591  -7.902  1.00  0.00           H  
ATOM   3747  HG1 THR A 248      38.833  29.174  -6.405  1.00  0.00           H  
ATOM   3748 HG21 THR A 248      36.490  29.478  -6.117  1.00  0.00           H  
ATOM   3749 HG22 THR A 248      35.519  29.621  -7.601  1.00  0.00           H  
ATOM   3750 HG23 THR A 248      36.255  28.060  -7.166  1.00  0.00           H  
ATOM   3751  N   GLN A 249      35.309  29.577 -10.258  1.00 20.33           N  
ATOM   3752  CA  GLN A 249      34.296  30.392 -10.912  1.00 18.19           C  
ATOM   3753  C   GLN A 249      33.288  30.834  -9.853  1.00 18.58           C  
ATOM   3754  O   GLN A 249      32.974  30.078  -8.930  1.00 18.51           O  
ATOM   3755  CB  GLN A 249      33.593  29.578 -12.000  1.00 18.67           C  
ATOM   3756  CG  GLN A 249      34.543  28.969 -13.020  1.00 17.84           C  
ATOM   3757  CD  GLN A 249      35.239  30.024 -13.855  1.00 19.82           C  
ATOM   3758  OE1 GLN A 249      34.592  30.772 -14.581  1.00 22.10           O  
ATOM   3759  NE2 GLN A 249      36.565  30.093 -13.754  1.00 17.65           N  
ATOM   3760  H   GLN A 249      35.038  28.663  -9.925  1.00  0.00           H  
ATOM   3761  HA  GLN A 249      34.765  31.270 -11.358  1.00  0.00           H  
ATOM   3762  HB3 GLN A 249      32.868  30.209 -12.513  1.00  0.00           H  
ATOM   3763  HB2 GLN A 249      33.005  28.786 -11.536  1.00  0.00           H  
ATOM   3764  HG3 GLN A 249      33.989  28.296 -13.674  1.00  0.00           H  
ATOM   3765  HG2 GLN A 249      35.289  28.364 -12.504  1.00  0.00           H  
ATOM   3766 HE22 GLN A 249      37.078  30.779 -14.289  1.00  0.00           H  
ATOM   3767 HE21 GLN A 249      37.058  29.459 -13.141  1.00  0.00           H  
ATOM   3768  N   PRO A 250      32.771  32.066  -9.964  1.00 17.34           N  
ATOM   3769  CA  PRO A 250      31.798  32.534  -8.969  1.00 17.20           C  
ATOM   3770  C   PRO A 250      30.462  31.796  -9.023  1.00 17.69           C  
ATOM   3771  O   PRO A 250      29.989  31.416 -10.097  1.00 17.59           O  
ATOM   3772  CB  PRO A 250      31.659  34.023  -9.292  1.00 17.13           C  
ATOM   3773  CG  PRO A 250      31.911  34.069 -10.775  1.00 18.87           C  
ATOM   3774  CD  PRO A 250      33.080  33.122 -10.946  1.00 16.68           C  
ATOM   3775  HA  PRO A 250      32.226  32.423  -7.972  1.00  0.00           H  
ATOM   3776  HB3 PRO A 250      32.444  34.577  -8.777  1.00  0.00           H  
ATOM   3777  HB2 PRO A 250      30.636  34.341  -9.091  1.00  0.00           H  
ATOM   3778  HG3 PRO A 250      32.220  35.076 -11.056  1.00  0.00           H  
ATOM   3779  HG2 PRO A 250      31.043  33.668 -11.299  1.00  0.00           H  
ATOM   3780  HD2 PRO A 250      33.053  32.697 -11.950  1.00  0.00           H  
ATOM   3781  HD3 PRO A 250      33.999  33.629 -10.651  1.00  0.00           H  
ATOM   3782  N   LEU A 251      29.868  31.584  -7.854  1.00 16.55           N  
ATOM   3783  CA  LEU A 251      28.581  30.908  -7.770  1.00 17.26           C  
ATOM   3784  C   LEU A 251      27.502  31.731  -8.460  1.00 16.85           C  
ATOM   3785  O   LEU A 251      26.568  31.180  -9.041  1.00 15.87           O  
ATOM   3786  CB  LEU A 251      28.199  30.673  -6.308  1.00 16.87           C  
ATOM   3787  CG  LEU A 251      28.910  29.501  -5.626  1.00 17.65           C  
ATOM   3788  CD1 LEU A 251      28.559  29.471  -4.147  1.00 16.11           C  
ATOM   3789  CD2 LEU A 251      28.497  28.198  -6.309  1.00 15.02           C  
ATOM   3790  H   LEU A 251      30.308  31.894  -7.000  1.00  0.00           H  
ATOM   3791  HA  LEU A 251      28.659  29.943  -8.271  1.00  0.00           H  
ATOM   3792  HB3 LEU A 251      27.120  30.532  -6.236  1.00  0.00           H  
ATOM   3793  HB2 LEU A 251      28.378  31.585  -5.737  1.00  0.00           H  
ATOM   3794  HG  LEU A 251      29.987  29.630  -5.732  1.00  0.00           H  
ATOM   3795 HD11 LEU A 251      29.068  28.635  -3.669  1.00  0.00           H  
ATOM   3796 HD12 LEU A 251      28.875  30.404  -3.679  1.00  0.00           H  
ATOM   3797 HD13 LEU A 251      27.481  29.354  -4.031  1.00  0.00           H  
ATOM   3798 HD21 LEU A 251      29.000  27.360  -5.828  1.00  0.00           H  
ATOM   3799 HD22 LEU A 251      27.417  28.070  -6.226  1.00  0.00           H  
ATOM   3800 HD23 LEU A 251      28.777  28.235  -7.362  1.00  0.00           H  
ATOM   3801  N   ASN A 252      27.644  33.053  -8.394  1.00 16.80           N  
ATOM   3802  CA  ASN A 252      26.689  33.975  -9.004  1.00 16.91           C  
ATOM   3803  C   ASN A 252      25.230  33.719  -8.620  1.00 16.29           C  
ATOM   3804  O   ASN A 252      24.341  33.789  -9.467  1.00 17.21           O  
ATOM   3805  CB  ASN A 252      26.823  33.962 -10.533  1.00 15.93           C  
ATOM   3806  CG  ASN A 252      28.031  34.750 -11.020  1.00 18.46           C  
ATOM   3807  OD1 ASN A 252      28.388  35.771 -10.435  1.00 17.12           O  
ATOM   3808  ND2 ASN A 252      28.652  34.288 -12.105  1.00 17.63           N  
ATOM   3809  H   ASN A 252      28.435  33.452  -7.910  1.00  0.00           H  
ATOM   3810  HA  ASN A 252      26.943  34.979  -8.664  1.00  0.00           H  
ATOM   3811  HB3 ASN A 252      25.918  34.374 -10.980  1.00  0.00           H  
ATOM   3812  HB2 ASN A 252      26.898  32.932 -10.881  1.00  0.00           H  
ATOM   3813 HD22 ASN A 252      29.459  34.774 -12.470  1.00  0.00           H  
ATOM   3814 HD21 ASN A 252      28.315  33.453 -12.563  1.00  0.00           H  
ATOM   3815  N   GLY A 253      24.980  33.424  -7.349  1.00 16.63           N  
ATOM   3816  CA  GLY A 253      23.609  33.195  -6.921  1.00 16.49           C  
ATOM   3817  C   GLY A 253      23.247  31.745  -6.663  1.00 18.46           C  
ATOM   3818  O   GLY A 253      22.284  31.462  -5.954  1.00 18.05           O  
ATOM   3819  H   GLY A 253      25.740  33.360  -6.687  1.00  0.00           H  
ATOM   3820  HA3 GLY A 253      22.925  33.611  -7.662  1.00  0.00           H  
ATOM   3821  HA2 GLY A 253      23.408  33.782  -6.024  1.00  0.00           H  
ATOM   3822  N   ARG A 254      24.007  30.822  -7.244  1.00 16.72           N  
ATOM   3823  CA  ARG A 254      23.750  29.408  -7.038  1.00 16.69           C  
ATOM   3824  C   ARG A 254      24.003  29.057  -5.581  1.00 16.98           C  
ATOM   3825  O   ARG A 254      24.910  29.599  -4.953  1.00 17.00           O  
ATOM   3826  CB  ARG A 254      24.664  28.559  -7.923  1.00 15.36           C  
ATOM   3827  CG  ARG A 254      24.265  28.524  -9.386  1.00 15.11           C  
ATOM   3828  CD  ARG A 254      25.320  27.808 -10.193  1.00 13.41           C  
ATOM   3829  NE  ARG A 254      26.574  28.554 -10.201  1.00 13.73           N  
ATOM   3830  CZ  ARG A 254      27.696  28.122 -10.771  1.00 14.35           C  
ATOM   3831  NH1 ARG A 254      27.721  26.937 -11.373  1.00 12.04           N  
ATOM   3832  NH2 ARG A 254      28.782  28.887 -10.763  1.00 10.42           N1+
ATOM   3833  H   ARG A 254      24.775  31.101  -7.838  1.00  0.00           H  
ATOM   3834  HA  ARG A 254      22.710  29.193  -7.285  1.00  0.00           H  
ATOM   3835  HB3 ARG A 254      24.699  27.542  -7.534  1.00  0.00           H  
ATOM   3836  HB2 ARG A 254      25.688  28.922  -7.837  1.00  0.00           H  
ATOM   3837  HG3 ARG A 254      24.153  29.543  -9.756  1.00  0.00           H  
ATOM   3838  HG2 ARG A 254      23.313  28.003  -9.490  1.00  0.00           H  
ATOM   3839  HD3 ARG A 254      24.968  27.678 -11.216  1.00  0.00           H  
ATOM   3840  HD2 ARG A 254      25.491  26.818  -9.770  1.00  0.00           H  
ATOM   3841  HE  ARG A 254      26.556  29.451  -9.738  1.00  0.00           H  
ATOM   3842 HH12 ARG A 254      28.573  26.608 -11.805  1.00  0.00           H  
ATOM   3843 HH11 ARG A 254      26.889  26.365 -11.398  1.00  0.00           H  
ATOM   3844 HH22 ARG A 254      29.634  28.559 -11.195  1.00  0.00           H  
ATOM   3845 HH21 ARG A 254      28.756  29.797 -10.325  1.00  0.00           H  
ATOM   3846  N   VAL A 255      23.195  28.153  -5.045  1.00 16.84           N  
ATOM   3847  CA  VAL A 255      23.358  27.719  -3.668  1.00 17.37           C  
ATOM   3848  C   VAL A 255      23.781  26.256  -3.678  1.00 18.65           C  
ATOM   3849  O   VAL A 255      23.081  25.407  -4.223  1.00 20.39           O  
ATOM   3850  CB  VAL A 255      22.043  27.849  -2.868  1.00 18.21           C  
ATOM   3851  CG1 VAL A 255      22.240  27.310  -1.455  1.00 18.32           C  
ATOM   3852  CG2 VAL A 255      21.600  29.305  -2.823  1.00 17.39           C  
ATOM   3853  H   VAL A 255      22.449  27.752  -5.596  1.00  0.00           H  
ATOM   3854  HA  VAL A 255      24.134  28.317  -3.190  1.00  0.00           H  
ATOM   3855  HB  VAL A 255      21.270  27.262  -3.364  1.00  0.00           H  
ATOM   3856 HG11 VAL A 255      21.309  27.405  -0.896  1.00  0.00           H  
ATOM   3857 HG12 VAL A 255      22.529  26.260  -1.503  1.00  0.00           H  
ATOM   3858 HG13 VAL A 255      23.023  27.880  -0.954  1.00  0.00           H  
ATOM   3859 HG21 VAL A 255      20.672  29.385  -2.257  1.00  0.00           H  
ATOM   3860 HG22 VAL A 255      22.372  29.905  -2.342  1.00  0.00           H  
ATOM   3861 HG23 VAL A 255      21.438  29.668  -3.838  1.00  0.00           H  
ATOM   3862  N   ILE A 256      24.933  25.965  -3.087  1.00 18.74           N  
ATOM   3863  CA  ILE A 256      25.419  24.595  -3.031  1.00 17.67           C  
ATOM   3864  C   ILE A 256      24.653  23.835  -1.957  1.00 18.26           C  
ATOM   3865  O   ILE A 256      24.435  24.350  -0.862  1.00 19.29           O  
ATOM   3866  CB  ILE A 256      26.920  24.552  -2.688  1.00 16.28           C  
ATOM   3867  CG1 ILE A 256      27.722  25.274  -3.774  1.00 16.22           C  
ATOM   3868  CG2 ILE A 256      27.381  23.108  -2.548  1.00 14.66           C  
ATOM   3869  CD1 ILE A 256      29.202  25.407  -3.458  1.00 15.59           C  
ATOM   3870  H   ILE A 256      25.485  26.700  -2.668  1.00  0.00           H  
ATOM   3871  HA  ILE A 256      25.257  24.116  -3.997  1.00  0.00           H  
ATOM   3872  HB  ILE A 256      27.077  25.063  -1.738  1.00  0.00           H  
ATOM   3873 HG13 ILE A 256      27.297  26.264  -3.939  1.00  0.00           H  
ATOM   3874 HG12 ILE A 256      27.601  24.749  -4.722  1.00  0.00           H  
ATOM   3875 HG21 ILE A 256      28.443  23.087  -2.305  1.00  0.00           H  
ATOM   3876 HG22 ILE A 256      26.817  22.621  -1.752  1.00  0.00           H  
ATOM   3877 HG23 ILE A 256      27.213  22.580  -3.487  1.00  0.00           H  
ATOM   3878 HD11 ILE A 256      29.702  25.929  -4.274  1.00  0.00           H  
ATOM   3879 HD12 ILE A 256      29.327  25.973  -2.535  1.00  0.00           H  
ATOM   3880 HD13 ILE A 256      29.639  24.416  -3.339  1.00  0.00           H  
ATOM   3881  N   GLU A 257      24.234  22.616  -2.272  1.00 17.69           N  
ATOM   3882  CA  GLU A 257      23.510  21.807  -1.301  1.00 18.37           C  
ATOM   3883  C   GLU A 257      24.444  20.790  -0.659  1.00 17.93           C  
ATOM   3884  O   GLU A 257      25.437  20.373  -1.259  1.00 17.58           O  
ATOM   3885  CB  GLU A 257      22.335  21.083  -1.964  1.00 18.37           C  
ATOM   3886  CG  GLU A 257      21.204  22.003  -2.405  1.00 23.72           C  
ATOM   3887  CD  GLU A 257      20.025  21.249  -3.009  1.00 27.43           C  
ATOM   3888  OE1 GLU A 257      18.986  21.885  -3.271  1.00 31.43           O  
ATOM   3889  OE2 GLU A 257      20.132  20.024  -3.229  1.00 29.18           O1-
ATOM   3890  H   GLU A 257      24.417  22.241  -3.192  1.00  0.00           H  
ATOM   3891  HA  GLU A 257      23.121  22.463  -0.522  1.00  0.00           H  
ATOM   3892  HB3 GLU A 257      21.943  20.330  -1.281  1.00  0.00           H  
ATOM   3893  HB2 GLU A 257      22.697  20.519  -2.824  1.00  0.00           H  
ATOM   3894  HG3 GLU A 257      21.584  22.723  -3.130  1.00  0.00           H  
ATOM   3895  HG2 GLU A 257      20.860  22.588  -1.551  1.00  0.00           H  
ATOM   3896  N   ALA A 258      24.126  20.408   0.572  1.00 17.68           N  
ATOM   3897  CA  ALA A 258      24.911  19.427   1.306  1.00 16.51           C  
ATOM   3898  C   ALA A 258      23.975  18.292   1.709  1.00 16.50           C  
ATOM   3899  O   ALA A 258      22.835  18.529   2.106  1.00 16.56           O  
ATOM   3900  CB  ALA A 258      25.536  20.065   2.538  1.00 15.80           C  
ATOM   3901  H   ALA A 258      23.317  20.802   1.030  1.00  0.00           H  
ATOM   3902  HA  ALA A 258      25.698  19.036   0.661  1.00  0.00           H  
ATOM   3903  HB1 ALA A 258      26.120  19.320   3.078  1.00  0.00           H  
ATOM   3904  HB2 ALA A 258      26.186  20.885   2.233  1.00  0.00           H  
ATOM   3905  HB3 ALA A 258      24.749  20.449   3.188  1.00  0.00           H  
ATOM   3906  N   SER A 259      24.457  17.059   1.600  1.00 17.72           N  
ATOM   3907  CA  SER A 259      23.654  15.891   1.940  1.00 18.85           C  
ATOM   3908  C   SER A 259      23.715  15.581   3.430  1.00 19.74           C  
ATOM   3909  O   SER A 259      23.143  14.596   3.893  1.00 20.20           O  
ATOM   3910  CB  SER A 259      24.149  14.673   1.155  1.00 17.58           C  
ATOM   3911  OG  SER A 259      25.448  14.302   1.583  1.00 17.31           O  
ATOM   3912  H   SER A 259      25.402  16.913   1.275  1.00  0.00           H  
ATOM   3913  HA  SER A 259      22.618  16.087   1.665  1.00  0.00           H  
ATOM   3914  HB3 SER A 259      24.171  14.912   0.091  1.00  0.00           H  
ATOM   3915  HB2 SER A 259      23.463  13.840   1.308  1.00  0.00           H  
ATOM   3916  HG  SER A 259      25.493  13.348   1.681  1.00  0.00           H  
ATOM   3917  N   PHE A 260      24.417  16.424   4.177  1.00 20.72           N  
ATOM   3918  CA  PHE A 260      24.568  16.227   5.611  1.00 21.96           C  
ATOM   3919  C   PHE A 260      24.433  17.548   6.360  1.00 24.39           C  
ATOM   3920  O   PHE A 260      24.769  18.607   5.831  1.00 24.21           O  
ATOM   3921  CB  PHE A 260      25.930  15.595   5.915  1.00 20.73           C  
ATOM   3922  CG  PHE A 260      27.094  16.368   5.362  1.00 20.10           C  
ATOM   3923  CD1 PHE A 260      27.420  16.288   4.014  1.00 17.80           C  
ATOM   3924  CD2 PHE A 260      27.859  17.188   6.190  1.00 22.04           C  
ATOM   3925  CE1 PHE A 260      28.495  17.015   3.491  1.00 19.11           C  
ATOM   3926  CE2 PHE A 260      28.935  17.920   5.679  1.00 21.72           C  
ATOM   3927  CZ  PHE A 260      29.252  17.833   4.326  1.00 20.17           C  
ATOM   3928  H   PHE A 260      24.862  17.225   3.752  1.00  0.00           H  
ATOM   3929  HA  PHE A 260      23.785  15.551   5.955  1.00  0.00           H  
ATOM   3930  HB3 PHE A 260      25.952  14.578   5.523  1.00  0.00           H  
ATOM   3931  HB2 PHE A 260      26.047  15.488   6.993  1.00  0.00           H  
ATOM   3932  HD1 PHE A 260      26.841  15.659   3.354  1.00  0.00           H  
ATOM   3933  HD2 PHE A 260      27.623  17.265   7.241  1.00  0.00           H  
ATOM   3934  HE1 PHE A 260      28.736  16.941   2.440  1.00  0.00           H  
ATOM   3935  HE2 PHE A 260      29.518  18.551   6.333  1.00  0.00           H  
ATOM   3936  HZ  PHE A 260      30.081  18.395   3.923  1.00  0.00           H  
ATOM   3937  N   PRO A 261      23.939  17.499   7.609  1.00 27.00           N  
ATOM   3938  CA  PRO A 261      23.746  18.681   8.455  1.00 29.83           C  
ATOM   3939  C   PRO A 261      25.053  19.318   8.906  1.00 33.31           C  
ATOM   3940  O   PRO A 261      25.131  20.566   8.882  1.00 37.41           O  
ATOM   3941  CB  PRO A 261      22.931  18.134   9.623  1.00 30.36           C  
ATOM   3942  CG  PRO A 261      23.466  16.748   9.767  1.00 30.18           C  
ATOM   3943  CD  PRO A 261      23.531  16.276   8.325  1.00 27.94           C  
ATOM   3944  OXT PRO A 261      25.973  18.565   9.292  1.00 35.58           O1-
ATOM   3945  HA  PRO A 261      23.152  19.418   7.914  1.00  0.00           H  
ATOM   3946  HB3 PRO A 261      21.880  18.085   9.336  1.00  0.00           H  
ATOM   3947  HB2 PRO A 261      23.165  18.705  10.522  1.00  0.00           H  
ATOM   3948  HG3 PRO A 261      22.745  16.140  10.312  1.00  0.00           H  
ATOM   3949  HG2 PRO A 261      24.476  16.795  10.175  1.00  0.00           H  
ATOM   3950  HD2 PRO A 261      24.316  15.525   8.228  1.00  0.00           H  
ATOM   3951  HD3 PRO A 261      22.533  15.984   7.997  1.00  0.00           H  
TER    3952      PRO A 261
HETATM 3953  N1  UNK     0      36.356  18.811 -25.527  1.00  0.00           N  
HETATM 3954  C1  UNK     0      36.241  17.617 -24.944  1.00  0.00           C  
HETATM 3955  N2  UNK     0      36.791  16.474 -25.372  1.00  0.00           N  
HETATM 3956  C2  UNK     0      37.607  16.637 -26.424  1.00  0.00           C  
HETATM 3957  N3  UNK     0      37.872  17.785 -27.056  1.00  0.00           N  
HETATM 3958  C3  UNK     0      37.181  18.819 -26.577  1.00  0.00           C  
HETATM 3959  N4  UNK     0      37.338  19.995 -27.277  1.00  0.00           N  
HETATM 3960  C4  UNK     0      36.352  20.912 -27.652  1.00  0.00           C  
HETATM 3961  C5  UNK     0      35.005  20.551 -27.761  1.00  0.00           C  
HETATM 3962  C6  UNK     0      34.073  21.452 -28.275  1.00  0.00           C  
HETATM 3963  C7  UNK     0      34.490  22.715 -28.699  1.00  0.00           C  
HETATM 3964  C8  UNK     0      35.831  23.070 -28.579  1.00  0.00           C  
HETATM 3965  C9  UNK     0      36.754  22.184 -28.039  1.00  0.00           C  
HETATM 3966  N5  UNK     0      38.234  15.537 -26.987  1.00  0.00           N  
HETATM 3967  C10 UNK     0      33.581  23.728 -29.251  1.00  0.00           C  
HETATM 3968  C11 UNK     0      32.271  23.881 -28.987  1.00  0.00           C  
HETATM 3969  C12 UNK     0      31.431  24.962 -29.531  1.00  0.00           C  
HETATM 3970  C13 UNK     0      31.718  25.598 -30.749  1.00  0.00           C  
HETATM 3971  C14 UNK     0      30.938  26.667 -31.191  1.00  0.00           C  
HETATM 3972  C15 UNK     0      29.870  27.116 -30.415  1.00  0.00           C  
HETATM 3973  C16 UNK     0      29.587  26.500 -29.201  1.00  0.00           C  
HETATM 3974  C17 UNK     0      30.356  25.424 -28.767  1.00  0.00           C  
HETATM 3975  C18 UNK     0      35.061  16.738 -21.486  1.00  0.00           C  
HETATM 3976  C19 UNK     0      34.829  18.028 -20.996  1.00  0.00           C  
HETATM 3977  C20 UNK     0      34.840  18.261 -19.628  1.00  0.00           C  
HETATM 3978  C21 UNK     0      35.041  17.226 -18.726  1.00  0.00           C  
HETATM 3979  C22 UNK     0      35.225  15.928 -19.204  1.00  0.00           C  
HETATM 3980  C23 UNK     0      35.226  15.685 -20.578  1.00  0.00           C  
HETATM 3981  S1  UNK     0      35.176  17.648 -16.982  1.00  0.00           S  
HETATM 3982  O1  UNK     0      34.241  18.746 -16.742  1.00  0.00           O  
HETATM 3983  O2  UNK     0      35.010  16.414 -16.215  1.00  0.00           O  
HETATM 3984  N6  UNK     0      36.659  18.102 -16.932  1.00  0.00           N1-
HETATM 3985  N7  UNK     0      35.492  17.638 -23.781  1.00  0.00           N  
HETATM 3986  C24 UNK     0      35.179  16.448 -22.985  1.00  0.00           C  
HETATM 3987  C25 UNK     0      39.347  14.571 -24.202  1.00  0.00           C  
HETATM 3988  C26 UNK     0      38.547  14.138 -23.143  1.00  0.00           C  
HETATM 3989  C27 UNK     0      38.536  14.851 -21.948  1.00  0.00           C  
HETATM 3990  C28 UNK     0      39.330  15.988 -21.817  1.00  0.00           C  
HETATM 3991  C29 UNK     0      40.143  16.414 -22.867  1.00  0.00           C  
HETATM 3992  C30 UNK     0      40.151  15.704 -24.061  1.00  0.00           C  
HETATM 3993  S2  UNK     0      39.208  16.980 -20.353  1.00  0.00           S  
HETATM 3994  O3  UNK     0      38.661  16.162 -19.267  1.00  0.00           O  
HETATM 3995  O4  UNK     0      40.455  17.731 -20.198  1.00  0.00           O  
HETATM 3996  N8  UNK     0      37.986  18.095 -20.838  1.00  0.00           N  
HETATM 3997  C31 UNK     0      39.326  13.816 -25.520  1.00  0.00           C  
HETATM 3998  C32 UNK     0      38.142  14.190 -26.427  1.00  0.00           C  
HETATM 3999  O5  UNK     0      28.571  26.974 -28.423  1.00  0.00           O  
HETATM 4000  H1  UNK     0      38.090  19.891 -27.940  1.00  0.00           H  
HETATM 4001  H2  UNK     0      34.684  19.561 -27.476  1.00  0.00           H  
HETATM 4002  H3  UNK     0      33.041  21.148 -28.369  1.00  0.00           H  
HETATM 4003  H4  UNK     0      36.164  24.037 -28.923  1.00  0.00           H  
HETATM 4004  H5  UNK     0      37.791  22.478 -27.970  1.00  0.00           H  
HETATM 4005  H6  UNK     0      38.901  15.768 -27.702  1.00  0.00           H  
HETATM 4006  H7  UNK     0      34.044  24.421 -29.937  1.00  0.00           H  
HETATM 4007  H8  UNK     0      31.778  23.185 -28.326  1.00  0.00           H  
HETATM 4008  H9  UNK     0      32.546  25.271 -31.360  1.00  0.00           H  
HETATM 4009  H10 UNK     0      31.167  27.151 -32.130  1.00  0.00           H  
HETATM 4010  H11 UNK     0      29.270  27.951 -30.745  1.00  0.00           H  
HETATM 4011  H12 UNK     0      30.144  24.970 -27.810  1.00  0.00           H  
HETATM 4012  H13 UNK     0      34.700  18.873 -21.653  1.00  0.00           H  
HETATM 4013  H14 UNK     0      34.781  19.265 -19.251  1.00  0.00           H  
HETATM 4014  H15 UNK     0      35.405  15.120 -18.518  1.00  0.00           H  
HETATM 4015  H16 UNK     0      35.394  14.679 -20.934  1.00  0.00           H  
HETATM 4016  H17 UNK     0      36.765  19.042 -17.348  1.00  0.00           H  
HETATM 4017  H18 UNK     0      35.220  18.565 -23.492  1.00  0.00           H  
HETATM 4018  H19 UNK     0      34.237  16.021 -23.331  1.00  0.00           H  
HETATM 4019  H20 UNK     0      35.945  15.684 -23.131  1.00  0.00           H  
HETATM 4020  H21 UNK     0      37.919  13.269 -23.257  1.00  0.00           H  
HETATM 4021  H22 UNK     0      37.885  14.557 -21.139  1.00  0.00           H  
HETATM 4022  H23 UNK     0      40.745  17.305 -22.772  1.00  0.00           H  
HETATM 4023  H24 UNK     0      40.770  16.055 -24.875  1.00  0.00           H  
HETATM 4024  H25 UNK     0      37.064  17.638 -20.850  1.00  0.00           H  
HETATM 4025  H26 UNK     0      38.180  18.467 -21.771  1.00  0.00           H  
HETATM 4026  H27 UNK     0      39.282  12.751 -25.295  1.00  0.00           H  
HETATM 4027  H28 UNK     0      40.267  13.974 -26.046  1.00  0.00           H  
HETATM 4028  H29 UNK     0      37.195  14.021 -25.909  1.00  0.00           H  
HETATM 4029  H30 UNK     0      38.112  13.505 -27.276  1.00  0.00           H  
HETATM 4030  H31 UNK     0      28.513  26.491 -27.593  1.00  0.00           H  
HETATM 4031 ZN    ZN A 262      37.579  17.035 -15.327  1.00 11.49          Zn2+
CONECT 3953 3954 3958
CONECT 3953 3954
CONECT 3954 3953 3955 3985
CONECT 3954 3953
CONECT 3955 3954 3956
CONECT 3955 3956
CONECT 3956 3955 3957 3966
CONECT 3956 3955
CONECT 3957 3956 3958
CONECT 3957 3958
CONECT 3958 3953 3957 3959
CONECT 3958 3957
CONECT 3959 3958 3960 4000
CONECT 3960 3959 3961 3965
CONECT 3960 3961
CONECT 3961 3960 3962 4001
CONECT 3961 3960
CONECT 3962 3961 3963 4002
CONECT 3962 3963
CONECT 3963 3962 3964 3967
CONECT 3963 3962
CONECT 3964 3963 3965 4003
CONECT 3964 3965
CONECT 3965 3960 3964 4004
CONECT 3965 3964
CONECT 3966 3956 3998 4005
CONECT 3967 3963 3968 4006
CONECT 3967 3968
CONECT 3968 3967 3969 4007
CONECT 3968 3967
CONECT 3969 3968 3970 3974
CONECT 3969 3970
CONECT 3970 3969 3971 4008
CONECT 3970 3969
CONECT 3971 3970 3972 4009
CONECT 3971 3972
CONECT 3972 3971 3973 4010
CONECT 3972 3971
CONECT 3973 3972 3974 3999
CONECT 3973 3974
CONECT 3974 3969 3973 4011
CONECT 3974 3973
CONECT 3975 3976 3980 3986
CONECT 3975 3976
CONECT 3976 3975 3977 4012
CONECT 3976 3975
CONECT 3977 3976 3978 4013
CONECT 3977 3978
CONECT 3978 3977 3979 3981
CONECT 3978 3977
CONECT 3979 3978 3980 4014
CONECT 3979 3980
CONECT 3980 3975 3979 4015
CONECT 3980 3979
CONECT 3981 3978 3982 3983 3984
CONECT 3981 3982 3983
CONECT 3982 3981
CONECT 3982 3981
CONECT 3983 3981
CONECT 3983 3981
CONECT 3984 3981 4016
CONECT 3985 3954 3986 4017
CONECT 3986 3975 3985 4018 4019
CONECT 3987 3992 3988 3997
CONECT 3987 3992
CONECT 3988 3987 3989 4020
CONECT 3988 3989
CONECT 3989 3988 3990 4021
CONECT 3989 3988
CONECT 3990 3989 3991 3993
CONECT 3990 3991
CONECT 3991 3990 3992 4022
CONECT 3991 3990
CONECT 3992 3987 3991 4023
CONECT 3992 3987
CONECT 3993 3990 3994 3995 3996
CONECT 3993 3994 3995
CONECT 3994 3993
CONECT 3994 3993
CONECT 3995 3993
CONECT 3995 3993
CONECT 3996 3993 4024 4025
CONECT 3997 3987 3998 4026 4027
CONECT 3998 3966 3997 4028 4029
CONECT 3999 3973 4030
CONECT 4000 3959
CONECT 4001 3961
CONECT 4002 3962
CONECT 4003 3964
CONECT 4004 3965
CONECT 4005 3966
CONECT 4006 3967
CONECT 4007 3968
CONECT 4008 3970
CONECT 4009 3971
CONECT 4010 3972
CONECT 4011 3974
CONECT 4012 3976
CONECT 4013 3977
CONECT 4014 3979
CONECT 4015 3980
CONECT 4016 3984
CONECT 4017 3985
CONECT 4018 3986
CONECT 4019 3986
CONECT 4020 3988
CONECT 4021 3989
CONECT 4022 3991
CONECT 4023 3992
CONECT 4024 3996
CONECT 4025 3996
CONECT 4026 3997
CONECT 4027 3997
CONECT 4028 3998
CONECT 4029 3998
CONECT 4030 3999
CONECT  334 3085
CONECT 3085  334
CONECT 3240 3245 3246
CONECT 4031 1441 1477 1808
CONECT 3245 3240
CONECT 3246 3240
END   
