# Supplementary material for: Novel 1,3,5-Triazinyl Aminobenzenesulfonamides Incorporating Aminoalcohol, Aminochalcone and Aminostilbene Structural Motifs as Potent Anti-VRE Agents, and Carbonic Anhydrases I, II, VII, IX, and XII Inhibitors
Source: Int J Mol Sci. 2021 Dec 26;23(1):231. doi: 10.3390/ijms23010231 (PMC8745223; doi:10.3390/ijms23010231)
Supplement: Supplementary file 1 [file ijms-23-00231-s001.zip › structure files/ligand_9-S_in_enterococcal_CA.pdb]

TITLE     178 - E58 - S_ligand
REMARK   4      COMPLIES WITH FORMAT V. 3.0, 1-DEC-2006
REMARK 888
REMARK 888 WRITTEN BY MAESTRO (A PRODUCT OF SCHRODINGER, LLC)
SEQRES   1 A  222  ASP VAL GLU TRP SER TYR THR GLY ASN ASP GLY PRO GLU
SEQRES   2 A  222  HIS TRP HIS THR LEU CYS ASP TRP PHE ALA GLU GLY ALA
SEQRES   3 A  222  LYS PHE ALA TYR GLN SER PRO ILE ALA LEU GLU LYS GLU
SEQRES   4 A  222  SER ALA GLU THR VAL ASN SER GLN ILE THR PHE HIS TYR
SEQRES   5 A  222  LYS LYS GLU GLU PHE THR GLU LYS GLU PHE LYS ASN THR
SEQRES   6 A  222  PHE HIS PHE VAL PRO PRO ASN THR GLU SER TYR VAL MET
SEQRES   7 A  222  PHE GLU ASN VAL ALA TYR HIS LEU THR ASP ILE HIS PHE
SEQRES   8 A  222  HIS MET PRO SER GLU HIS LEU LEU SER GLY LYS GLN TYR
SEQRES   9 A  222  PRO LEU GLU PHE HIS LEU VAL HIS MET ASN ASP ALA GLY
SEQRES  10 A  222  GLU ASN LEU VAL VAL GLY CYS LEU PHE THR ILE THR GLU
SEQRES  11 A  222  GLU GLU ASN ARG PHE SER GLU ALA ASN HIS PRO MET ASP
SEQRES  12 A  222  TRP GLU ASN GLY THR HIS GLN GLN TRP PHE ASN PRO SER
SEQRES  13 A  222  ILE PHE LEU PRO GLU GLU ARG LEU HIS TYR HIS TYR VAL
SEQRES  14 A  222  GLY SER LEU THR THR PRO PRO THR LYS GLY PRO VAL LYS
SEQRES  15 A  222  TRP PHE VAL PHE ASP THR ILE GLN LYS MET ASP GLN ALA
SEQRES  16 A  222  PHE LEU ASN LYS ILE LYS GLU GLY MET LEU ALA PHE ASN
SEQRES  17 A  222  ASN ARG PRO LEU GLN PRO LEU ASN GLY ARG LYS ILE TYR
SEQRES  18 A  222  PHE
HELIX    1   1 GLU A   31  LYS A   34  1
HELIX    2   2 ASN A  140  ASN A  146  1
HELIX    3   3 GLN A  201  MET A  211  1
TURN     1   1 ASP A   8  ALA A  30
TURN     2   2 PHE A  35  ILE A  41
TURN     3   3 GLU A  44  ILE A  55
TURN     4   4 TYR A  59  PHE A  64
TURN     5   5 PHE A  69  THR A  72
TURN     6   6 PRO A  77  SER A  82
TURN     7   7 GLU A  87  ASN A  88
TURN     8   8 MET A 100  HIS A 104
TURN     9   9 SER A 107  GLY A 108
TURN    10  10 TYR A 111  PRO A 112
TURN    11  11 ASP A 122  GLU A 125
TURN    12  12 THR A 136  GLU A 139
TURN    13  13 HIS A 147  THR A 155
TURN    14  14 GLN A 158  LEU A 171
TURN    15  15 SER A 178  PRO A 187
TURN    16  16 ASP A 194  ILE A 196
TURN    17  17 ASP A 200  ASP A 200
TURN    18  18 LEU A 212  PHE A 229
SHEET    1   1 1 ALA A  42  LEU A  43  0
SHEET    1   2 1 THR A  56  HIS A  58  0
SHEET    1   3 1 THR A  65  GLU A  68  0
SHEET    1   4 1 PHE A  73  VAL A  76  0
SHEET    1   5 1 TYR A  83  PHE A  86  0
SHEET    1   6 1 VAL A  89  HIS A  99  0
SHEET    1   7 1 LEU A 105  LEU A 106  0
SHEET    1   8 1 LYS A 109  GLN A 110  0
SHEET    1   9 1 LEU A 113  ASN A 121  0
SHEET    1  10 1 ASN A 126  ILE A 135  0
SHEET    1  11 1 HIS A 156  GLN A 157  0
SHEET    1  12 1 HIS A 172  GLY A 177  0
SHEET    1  13 1 VAL A 188  PHE A 193  0
SHEET    1  14 1 GLN A 197  MET A 199  0
ATOM      1  N   ASP A   8      22.737  47.230  -0.373  1.00 61.42           N  
ATOM      2  CA  ASP A   8      23.395  46.241  -1.262  1.00 54.99           C  
ATOM      3  C   ASP A   8      24.100  46.983  -2.451  1.00 59.08           C  
ATOM      4  O   ASP A   8      24.772  47.995  -2.231  1.00 69.79           O  
ATOM      5  CB  ASP A   8      22.414  45.094  -1.652  1.00  0.00           C  
ATOM      6  CG  ASP A   8      21.949  44.197  -0.495  1.00  0.00           C  
ATOM      7  OD1 ASP A   8      22.448  44.353   0.639  1.00  0.00           O  
ATOM      8  OD2 ASP A   8      21.104  43.319  -0.765  1.00  0.00           O1-
ATOM      9  HB2 ASP A   8      21.527  45.534  -2.110  1.00  0.00           H  
ATOM     10  HB3 ASP A   8      22.881  44.435  -2.382  1.00  0.00           H  
ATOM     11  H1  ASP A   8      22.469  46.762   0.486  1.00  0.00           H  
ATOM     12  H2  ASP A   8      23.411  47.937  -0.100  1.00  0.00           H  
ATOM     13  HA  ASP A   8      24.232  45.773  -0.737  1.00  0.00           H  
ATOM     14  N   VAL A   9      23.983  46.452  -3.673  1.00 48.48           N  
ATOM     15  CA  VAL A   9      24.555  46.971  -4.910  1.00 37.78           C  
ATOM     16  C   VAL A   9      23.545  46.695  -6.038  1.00 34.19           C  
ATOM     17  O   VAL A   9      22.714  45.791  -5.905  1.00 34.99           O  
ATOM     18  CB  VAL A   9      25.948  46.315  -5.198  1.00  0.00           C  
ATOM     19  CG1 VAL A   9      26.363  46.120  -6.673  1.00  0.00           C  
ATOM     20  CG2 VAL A   9      27.067  47.073  -4.459  1.00  0.00           C  
ATOM     21  HB  VAL A   9      25.923  45.312  -4.772  1.00  0.00           H  
ATOM     22 HG11 VAL A   9      27.372  45.720  -6.750  1.00  0.00           H  
ATOM     23 HG12 VAL A   9      25.718  45.406  -7.186  1.00  0.00           H  
ATOM     24 HG13 VAL A   9      26.350  47.056  -7.230  1.00  0.00           H  
ATOM     25 HG21 VAL A   9      28.051  46.664  -4.683  1.00  0.00           H  
ATOM     26 HG22 VAL A   9      27.084  48.126  -4.738  1.00  0.00           H  
ATOM     27 HG23 VAL A   9      26.936  47.020  -3.378  1.00  0.00           H  
ATOM     28  H   VAL A   9      23.347  45.680  -3.808  1.00  0.00           H  
ATOM     29  HA  VAL A   9      24.661  48.054  -4.827  1.00  0.00           H  
ATOM     30  N   GLU A  10      23.608  47.489  -7.112  1.00 32.66           N  
ATOM     31  CA  GLU A  10      22.776  47.323  -8.298  1.00 32.65           C  
ATOM     32  C   GLU A  10      23.218  46.091  -9.109  1.00 27.60           C  
ATOM     33  O   GLU A  10      24.407  45.936  -9.389  1.00 28.48           O  
ATOM     34  CB  GLU A  10      22.826  48.618  -9.133  1.00  0.00           C  
ATOM     35  CG  GLU A  10      21.799  48.638 -10.284  1.00  0.00           C  
ATOM     36  CD  GLU A  10      21.766  49.940 -11.081  1.00  0.00           C  
ATOM     37  OE1 GLU A  10      22.721  50.737 -10.970  1.00  0.00           O  
ATOM     38  OE2 GLU A  10      20.763  50.119 -11.804  1.00  0.00           O1-
ATOM     39  HB2 GLU A  10      22.647  49.476  -8.483  1.00  0.00           H  
ATOM     40  HB3 GLU A  10      23.830  48.750  -9.541  1.00  0.00           H  
ATOM     41  HG2 GLU A  10      21.983  47.824 -10.987  1.00  0.00           H  
ATOM     42  HG3 GLU A  10      20.807  48.479  -9.866  1.00  0.00           H  
ATOM     43  H   GLU A  10      24.348  48.169  -7.183  1.00  0.00           H  
ATOM     44  HA  GLU A  10      21.745  47.187  -7.972  1.00  0.00           H  
ATOM     45  N   TRP A  11      22.246  45.268  -9.500  1.00 27.28           N  
ATOM     46  CA  TRP A  11      22.410  44.158 -10.430  1.00 22.39           C  
ATOM     47  C   TRP A  11      21.202  44.168 -11.378  1.00 23.29           C  
ATOM     48  O   TRP A  11      20.186  44.791 -11.055  1.00 22.55           O  
ATOM     49  CB  TRP A  11      22.543  42.835  -9.649  1.00 25.60           C  
ATOM     50  CG  TRP A  11      21.445  42.446  -8.701  1.00 25.71           C  
ATOM     51  CD1 TRP A  11      21.460  42.678  -7.370  1.00 26.38           C  
ATOM     52  CD2 TRP A  11      20.157  41.806  -8.975  1.00 22.21           C  
ATOM     53  NE1 TRP A  11      20.300  42.194  -6.805  1.00 26.34           N  
ATOM     54  CE2 TRP A  11      19.452  41.659  -7.744  1.00 24.54           C  
ATOM     55  CE3 TRP A  11      19.506  41.326 -10.133  1.00 20.26           C  
ATOM     56  CZ2 TRP A  11      18.179  41.070  -7.663  1.00 25.48           C  
ATOM     57  CZ3 TRP A  11      18.233  40.723 -10.065  1.00 22.39           C  
ATOM     58  CH2 TRP A  11      17.567  40.593  -8.834  1.00 22.27           C  
ATOM     59  H   TRP A  11      21.281  45.454  -9.256  1.00  0.00           H  
ATOM     60  HA  TRP A  11      23.303  44.305 -11.041  1.00  0.00           H  
ATOM     61  HB3 TRP A  11      23.473  42.851  -9.083  1.00  0.00           H  
ATOM     62  HB2 TRP A  11      22.654  42.025 -10.362  1.00  0.00           H  
ATOM     63  HD1 TRP A  11      22.267  43.167  -6.846  1.00  0.00           H  
ATOM     64  HE1 TRP A  11      20.076  42.280  -5.821  1.00  0.00           H  
ATOM     65  HE3 TRP A  11      20.006  41.403 -11.084  1.00  0.00           H  
ATOM     66  HZ2 TRP A  11      17.681  40.978  -6.709  1.00  0.00           H  
ATOM     67  HZ3 TRP A  11      17.769  40.346 -10.963  1.00  0.00           H  
ATOM     68  HH2 TRP A  11      16.593  40.127  -8.790  1.00  0.00           H  
ATOM     69  N   SER A  12      21.308  43.463 -12.509  1.00 22.80           N  
ATOM     70  CA  SER A  12      20.191  43.342 -13.458  1.00 23.64           C  
ATOM     71  C   SER A  12      20.137  42.009 -14.156  1.00 25.04           C  
ATOM     72  O   SER A  12      20.670  41.006 -13.681  1.00 24.85           O  
ATOM     73  CB  SER A  12      20.288  44.465 -14.507  1.00  0.00           C  
ATOM     74  OG  SER A  12      19.567  45.618 -14.056  1.00  0.00           O  
ATOM     75  HB2 SER A  12      21.334  44.732 -14.659  1.00  0.00           H  
ATOM     76  HB3 SER A  12      19.862  44.120 -15.450  1.00  0.00           H  
ATOM     77  HG  SER A  12      18.657  45.564 -14.357  1.00  0.00           H  
ATOM     78  H   SER A  12      22.111  42.860 -12.621  1.00  0.00           H  
ATOM     79  HA  SER A  12      19.261  43.474 -12.905  1.00  0.00           H  
ATOM     80  N   TYR A  13      19.376  41.903 -15.260  1.00 23.10           N  
ATOM     81  CA  TYR A  13      19.130  40.686 -16.030  1.00 22.87           C  
ATOM     82  C   TYR A  13      19.988  40.567 -17.306  1.00 28.62           C  
ATOM     83  O   TYR A  13      20.033  39.466 -17.852  1.00 30.57           O  
ATOM     84  CB  TYR A  13      17.622  40.556 -16.298  1.00 22.66           C  
ATOM     85  CG  TYR A  13      16.849  40.467 -14.991  1.00 19.00           C  
ATOM     86  CD1 TYR A  13      16.925  39.292 -14.210  1.00 25.82           C  
ATOM     87  CD2 TYR A  13      16.111  41.572 -14.522  1.00 21.75           C  
ATOM     88  CE1 TYR A  13      16.266  39.224 -12.969  1.00 18.52           C  
ATOM     89  CE2 TYR A  13      15.447  41.499 -13.285  1.00 21.48           C  
ATOM     90  CZ  TYR A  13      15.513  40.321 -12.515  1.00 22.19           C  
ATOM     91  OH  TYR A  13      14.829  40.226 -11.342  1.00 21.43           O  
ATOM     92  H   TYR A  13      18.854  42.703 -15.578  1.00  0.00           H  
ATOM     93  HA  TYR A  13      19.342  39.821 -15.418  1.00  0.00           H  
ATOM     94  HB3 TYR A  13      17.416  39.655 -16.880  1.00  0.00           H  
ATOM     95  HB2 TYR A  13      17.258  41.389 -16.901  1.00  0.00           H  
ATOM     96  HD1 TYR A  13      17.486  38.437 -14.560  1.00  0.00           H  
ATOM     97  HD2 TYR A  13      16.048  42.477 -15.110  1.00  0.00           H  
ATOM     98  HE1 TYR A  13      16.312  38.318 -12.381  1.00  0.00           H  
ATOM     99  HE2 TYR A  13      14.872  42.348 -12.951  1.00  0.00           H  
ATOM    100  HH  TYR A  13      14.130  40.895 -11.262  1.00  0.00           H  
ATOM    101  N   THR A  14      20.681  41.640 -17.744  1.00 30.04           N  
ATOM    102  CA  THR A  14      21.415  41.628 -19.007  1.00 33.17           C  
ATOM    103  C   THR A  14      22.751  42.355 -18.870  1.00 30.98           C  
ATOM    104  O   THR A  14      22.957  43.131 -17.938  1.00 33.25           O  
ATOM    105  CB  THR A  14      20.570  42.314 -20.096  1.00  0.00           C  
ATOM    106  OG1 THR A  14      19.195  41.959 -19.913  1.00  0.00           O  
ATOM    107  CG2 THR A  14      20.991  41.937 -21.522  1.00  0.00           C  
ATOM    108  HB  THR A  14      20.703  43.394 -20.033  1.00  0.00           H  
ATOM    109  HG1 THR A  14      18.662  42.384 -20.589  1.00  0.00           H  
ATOM    110 HG21 THR A  14      20.355  42.455 -22.239  1.00  0.00           H  
ATOM    111 HG22 THR A  14      22.030  42.226 -21.683  1.00  0.00           H  
ATOM    112 HG23 THR A  14      20.889  40.860 -21.659  1.00  0.00           H  
ATOM    113  H   THR A  14      20.749  42.454 -17.149  1.00  0.00           H  
ATOM    114  HA  THR A  14      21.601  40.595 -19.300  1.00  0.00           H  
ATOM    115  N   GLY A  15      23.653  42.089 -19.814  1.00 35.97           N  
ATOM    116  CA  GLY A  15      24.897  42.838 -19.922  1.00 32.76           C  
ATOM    117  C   GLY A  15      25.858  42.512 -18.800  1.00 31.69           C  
ATOM    118  O   GLY A  15      25.831  41.408 -18.252  1.00 32.26           O  
ATOM    119  H   GLY A  15      23.483  41.350 -20.481  1.00  0.00           H  
ATOM    120  HA3 GLY A  15      24.679  43.906 -19.914  1.00  0.00           H  
ATOM    121  HA2 GLY A  15      25.370  42.619 -20.879  1.00  0.00           H  
ATOM    122  N   ASN A  16      26.693  43.489 -18.457  1.00 29.04           N  
ATOM    123  CA  ASN A  16      27.774  43.300 -17.484  1.00 33.72           C  
ATOM    124  C   ASN A  16      27.273  43.111 -16.052  1.00 31.48           C  
ATOM    125  O   ASN A  16      28.050  42.765 -15.157  1.00 32.87           O  
ATOM    126  CB  ASN A  16      28.749  44.491 -17.536  1.00  0.00           C  
ATOM    127  CG  ASN A  16      29.218  44.932 -18.922  1.00  0.00           C  
ATOM    128  OD1 ASN A  16      28.610  45.775 -19.571  1.00  0.00           O  
ATOM    129  ND2 ASN A  16      30.345  44.390 -19.378  1.00  0.00           N  
ATOM    130  HB2 ASN A  16      28.278  45.367 -17.090  1.00  0.00           H  
ATOM    131  HB3 ASN A  16      29.655  44.244 -16.982  1.00  0.00           H  
ATOM    132 HD22 ASN A  16      30.697  44.648 -20.289  1.00  0.00           H  
ATOM    133 HD21 ASN A  16      30.848  43.721 -18.813  1.00  0.00           H  
ATOM    134  H   ASN A  16      26.596  44.405 -18.871  1.00  0.00           H  
ATOM    135  HA  ASN A  16      28.325  42.403 -17.767  1.00  0.00           H  
ATOM    136  N   ASP A  17      25.983  43.349 -15.838  1.00 32.85           N  
ATOM    137  CA  ASP A  17      25.387  43.221 -14.504  1.00 29.05           C  
ATOM    138  C   ASP A  17      24.347  42.109 -14.454  1.00 26.56           C  
ATOM    139  O   ASP A  17      23.573  42.025 -13.488  1.00 25.77           O  
ATOM    140  CB  ASP A  17      24.769  44.547 -14.023  1.00  0.00           C  
ATOM    141  CG  ASP A  17      24.788  45.702 -15.028  1.00  0.00           C  
ATOM    142  OD1 ASP A  17      23.801  45.811 -15.792  1.00  0.00           O  
ATOM    143  OD2 ASP A  17      25.805  46.426 -15.040  1.00  0.00           O1-
ATOM    144  HB2 ASP A  17      23.722  44.389 -13.766  1.00  0.00           H  
ATOM    145  HB3 ASP A  17      25.309  44.903 -13.146  1.00  0.00           H  
ATOM    146  H   ASP A  17      25.387  43.626 -16.605  1.00  0.00           H  
ATOM    147  HA  ASP A  17      26.185  42.958 -13.810  1.00  0.00           H  
ATOM    148  N   GLY A  18      24.322  41.286 -15.504  1.00 25.34           N  
ATOM    149  CA  GLY A  18      23.417  40.144 -15.606  1.00 27.11           C  
ATOM    150  C   GLY A  18      23.793  39.024 -14.639  1.00 27.04           C  
ATOM    151  O   GLY A  18      24.897  39.053 -14.055  1.00 23.01           O  
ATOM    152  H   GLY A  18      24.950  41.438 -16.280  1.00  0.00           H  
ATOM    153  HA3 GLY A  18      23.430  39.761 -16.627  1.00  0.00           H  
ATOM    154  HA2 GLY A  18      22.397  40.471 -15.403  1.00  0.00           H  
ATOM    155  N   PRO A  19      22.890  38.033 -14.481  1.00 26.47           N  
ATOM    156  CA  PRO A  19      23.022  36.907 -13.535  1.00 22.91           C  
ATOM    157  C   PRO A  19      24.356  36.183 -13.575  1.00 24.72           C  
ATOM    158  O   PRO A  19      24.905  35.897 -12.511  1.00 23.24           O  
ATOM    159  CB  PRO A  19      21.897  35.950 -13.945  1.00 24.82           C  
ATOM    160  CG  PRO A  19      20.891  36.801 -14.635  1.00 30.36           C  
ATOM    161  CD  PRO A  19      21.588  38.012 -15.179  1.00 26.29           C  
ATOM    162  HA  PRO A  19      22.838  37.265 -12.522  1.00  0.00           H  
ATOM    163  HB3 PRO A  19      21.450  35.514 -13.052  1.00  0.00           H  
ATOM    164  HB2 PRO A  19      22.288  35.212 -14.645  1.00  0.00           H  
ATOM    165  HG3 PRO A  19      20.128  37.111 -13.922  1.00  0.00           H  
ATOM    166  HG2 PRO A  19      20.443  36.241 -15.456  1.00  0.00           H  
ATOM    167  HD2 PRO A  19      21.754  37.883 -16.249  1.00  0.00           H  
ATOM    168  HD3 PRO A  19      21.021  38.904 -14.913  1.00  0.00           H  
ATOM    169  N   GLU A  20      24.906  35.907 -14.768  1.00 25.20           N  
ATOM    170  CA  GLU A  20      26.192  35.216 -14.883  0.50 29.88           C  
ATOM    171  C   GLU A  20      27.345  36.025 -14.287  1.00 27.36           C  
ATOM    172  O   GLU A  20      28.443  35.505 -14.085  1.00 32.42           O  
ATOM    173  CB  GLU A  20      26.500  34.870 -16.343  0.50 33.05           C  
ATOM    174  CG  GLU A  20      26.046  33.483 -16.777  0.50 34.34           C  
ATOM    175  CD  GLU A  20      24.544  33.358 -16.929  0.50 47.55           C  
ATOM    176  OE1 GLU A  20      23.869  34.393 -17.105  0.50 50.76           O  
ATOM    177  OE2 GLU A  20      24.036  32.215 -16.883  0.50 50.51           O1-
ATOM    178  H   GLU A  20      24.431  36.177 -15.618  1.00  0.00           H  
ATOM    179  HA  GLU A  20      26.119  34.281 -14.327  0.50  0.00           H  
ATOM    180  HB3 GLU A  20      27.571  34.971 -16.520  0.50  0.00           H  
ATOM    181  HB2 GLU A  20      26.048  35.618 -16.994  0.50  0.00           H  
ATOM    182  HG3 GLU A  20      26.399  32.745 -16.057  0.50  0.00           H  
ATOM    183  HG2 GLU A  20      26.528  33.223 -17.720  0.50  0.00           H  
ATOM    184  N   HIS A  21      27.092  37.304 -14.008  1.00 24.28           N  
ATOM    185  CA  HIS A  21      28.114  38.190 -13.487  1.00 26.81           C  
ATOM    186  C   HIS A  21      27.862  38.627 -12.047  1.00 25.97           C  
ATOM    187  O   HIS A  21      28.691  39.336 -11.477  1.00 29.72           O  
ATOM    188  CB  HIS A  21      28.241  39.440 -14.379  1.00 24.72           C  
ATOM    189  CG  HIS A  21      28.680  39.145 -15.778  1.00 33.17           C  
ATOM    190  ND1 HIS A  21      29.923  38.628 -16.078  1.00 37.34           N  
ATOM    191  CD2 HIS A  21      28.041  39.304 -16.962  1.00 36.03           C  
ATOM    192  CE1 HIS A  21      30.027  38.474 -17.387  1.00 43.46           C  
ATOM    193  NE2 HIS A  21      28.897  38.870 -17.946  1.00 35.32           N  
ATOM    194  H   HIS A  21      26.167  37.680 -14.159  1.00  0.00           H  
ATOM    195  HA  HIS A  21      29.065  37.659 -13.515  1.00  0.00           H  
ATOM    196  HB3 HIS A  21      28.939  40.141 -13.921  1.00  0.00           H  
ATOM    197  HB2 HIS A  21      27.286  39.965 -14.403  1.00  0.00           H  
ATOM    198  HD1 HIS A  21      30.581  38.432 -15.337  1.00  0.00           H  
ATOM    199  HD2 HIS A  21      27.041  39.710 -16.985  1.00  0.00           H  
ATOM    200  HE1 HIS A  21      30.937  38.079 -17.814  1.00  0.00           H  
ATOM    201  N   TRP A  22      26.706  38.275 -11.448  1.00 23.13           N  
ATOM    202  CA  TRP A  22      26.280  38.823 -10.146  1.00 22.13           C  
ATOM    203  C   TRP A  22      27.311  38.631  -9.023  1.00 22.99           C  
ATOM    204  O   TRP A  22      27.488  39.529  -8.202  1.00 24.36           O  
ATOM    205  CB  TRP A  22      24.917  38.273  -9.673  1.00 21.98           C  
ATOM    206  CG  TRP A  22      23.662  38.685 -10.384  1.00 20.01           C  
ATOM    207  CD1 TRP A  22      23.535  39.725 -11.237  1.00 24.48           C  
ATOM    208  CD2 TRP A  22      22.324  38.095 -10.282  1.00 20.04           C  
ATOM    209  NE1 TRP A  22      22.238  39.787 -11.703  1.00 19.51           N  
ATOM    210  CE2 TRP A  22      21.447  38.810 -11.154  1.00 22.41           C  
ATOM    211  CE3 TRP A  22      21.767  36.990  -9.598  1.00 18.19           C  
ATOM    212  CZ2 TRP A  22      20.108  38.442 -11.357  1.00 21.65           C  
ATOM    213  CZ3 TRP A  22      20.413  36.632  -9.772  1.00 19.09           C  
ATOM    214  CH2 TRP A  22      19.582  37.353 -10.647  1.00 21.41           C  
ATOM    215  H   TRP A  22      26.055  37.672 -11.938  1.00  0.00           H  
ATOM    216  HA  TRP A  22      26.188  39.903 -10.261  1.00  0.00           H  
ATOM    217  HB3 TRP A  22      24.773  38.611  -8.650  1.00  0.00           H  
ATOM    218  HB2 TRP A  22      24.946  37.184  -9.636  1.00  0.00           H  
ATOM    219  HD1 TRP A  22      24.339  40.375 -11.546  1.00  0.00           H  
ATOM    220  HE1 TRP A  22      21.924  40.440 -12.425  1.00  0.00           H  
ATOM    221  HE3 TRP A  22      22.389  36.411  -8.933  1.00  0.00           H  
ATOM    222  HZ2 TRP A  22      19.489  38.997 -12.047  1.00  0.00           H  
ATOM    223  HZ3 TRP A  22      20.004  35.800  -9.229  1.00  0.00           H  
ATOM    224  HH2 TRP A  22      18.545  37.079 -10.771  1.00  0.00           H  
ATOM    225  N   HIS A  23      28.028  37.499  -9.037  1.00 24.59           N  
ATOM    226  CA  HIS A  23      29.007  37.181  -7.991  1.00 32.06           C  
ATOM    227  C   HIS A  23      30.225  38.085  -8.002  1.00 38.14           C  
ATOM    228  O   HIS A  23      30.970  38.137  -7.023  1.00 39.48           O  
ATOM    229  CB  HIS A  23      29.457  35.716  -8.141  1.00  0.00           C  
ATOM    230  CG  HIS A  23      30.219  35.787  -9.552  1.00  0.00           C  
ATOM    231  ND1 HIS A  23      29.548  35.626 -10.764  1.00  0.00           N  
ATOM    232  CD2 HIS A  23      31.561  35.523  -9.746  1.00  0.00           C  
ATOM    233  CE1 HIS A  23      30.471  35.200 -11.616  1.00  0.00           C  
ATOM    234  NE2 HIS A  23      31.682  35.113 -11.062  1.00  0.00           N  
ATOM    235  HB2 HIS A  23      30.036  35.626  -7.201  1.00  0.00           H  
ATOM    236  HB3 HIS A  23      28.456  35.258  -8.133  1.00  0.00           H  
ATOM    237  HD2 HIS A  23      32.370  35.480  -9.033  1.00  0.00           H  
ATOM    238  HE1 HIS A  23      30.286  34.909 -12.634  1.00  0.00           H  
ATOM    239  HE2 HIS A  23      32.512  34.761 -11.516  1.00  0.00           H  
ATOM    240  H   HIS A  23      27.847  36.807  -9.750  1.00  0.00           H  
ATOM    241  HA  HIS A  23      28.516  37.287  -7.024  1.00  0.00           H  
ATOM    242  N   THR A  24      30.425  38.793  -9.112  1.00 31.77           N  
ATOM    243  CA  THR A  24      31.564  39.701  -9.277  1.00 43.42           C  
ATOM    244  C   THR A  24      31.249  41.158  -8.920  1.00 38.95           C  
ATOM    245  O   THR A  24      32.156  41.985  -8.876  1.00 38.32           O  
ATOM    246  CB  THR A  24      32.102  39.643 -10.719  1.00  0.00           C  
ATOM    247  OG1 THR A  24      31.474  40.671 -11.493  1.00  0.00           O  
ATOM    248  CG2 THR A  24      31.862  38.292 -11.404  1.00  0.00           C  
ATOM    249  HB  THR A  24      33.184  39.772 -10.709  1.00  0.00           H  
ATOM    250  HG1 THR A  24      31.805  40.641 -12.394  1.00  0.00           H  
ATOM    251 HG21 THR A  24      32.266  38.321 -12.417  1.00  0.00           H  
ATOM    252 HG22 THR A  24      32.358  37.504 -10.838  1.00  0.00           H  
ATOM    253 HG23 THR A  24      30.792  38.091 -11.447  1.00  0.00           H  
ATOM    254  H   THR A  24      29.778  38.716  -9.884  1.00  0.00           H  
ATOM    255  HA  THR A  24      32.358  39.361  -8.613  1.00  0.00           H  
ATOM    256  N   LEU A  25      29.980  41.469  -8.647  1.00 32.22           N  
ATOM    257  CA  LEU A  25      29.537  42.860  -8.508  1.00 27.09           C  
ATOM    258  C   LEU A  25      29.681  43.483  -7.116  1.00 32.83           C  
ATOM    259  O   LEU A  25      29.731  44.710  -6.982  1.00 34.12           O  
ATOM    260  CB  LEU A  25      28.074  43.011  -8.973  1.00 25.66           C  
ATOM    261  CG  LEU A  25      27.782  42.624 -10.440  1.00 25.84           C  
ATOM    262  CD1 LEU A  25      26.273  42.700 -10.738  1.00 31.22           C  
ATOM    263  CD2 LEU A  25      28.593  43.442 -11.465  1.00 32.55           C  
ATOM    264  H   LEU A  25      29.294  40.737  -8.530  1.00  0.00           H  
ATOM    265  HA  LEU A  25      30.148  43.456  -9.186  1.00  0.00           H  
ATOM    266  HB3 LEU A  25      27.753  44.045  -8.827  1.00  0.00           H  
ATOM    267  HB2 LEU A  25      27.438  42.418  -8.321  1.00  0.00           H  
ATOM    268  HG  LEU A  25      28.068  41.581 -10.558  1.00  0.00           H  
ATOM    269 HD11 LEU A  25      25.998  41.985 -11.512  1.00  0.00           H  
ATOM    270 HD12 LEU A  25      25.668  42.482  -9.857  1.00  0.00           H  
ATOM    271 HD13 LEU A  25      25.980  43.689 -11.090  1.00  0.00           H  
ATOM    272 HD21 LEU A  25      27.983  43.774 -12.306  1.00  0.00           H  
ATOM    273 HD22 LEU A  25      29.039  44.333 -11.024  1.00  0.00           H  
ATOM    274 HD23 LEU A  25      29.401  42.838 -11.880  1.00  0.00           H  
ATOM    275  N   CYS A  26      29.717  42.665  -6.070  1.00 28.59           N  
ATOM    276  CA  CYS A  26      29.808  43.143  -4.698  1.00 31.49           C  
ATOM    277  C   CYS A  26      30.352  41.979  -3.886  1.00 31.86           C  
ATOM    278  O   CYS A  26      30.012  40.834  -4.207  1.00 28.68           O  
ATOM    279  CB  CYS A  26      28.439  43.608  -4.148  1.00  0.00           C  
ATOM    280  SG  CYS A  26      28.586  44.426  -2.529  1.00  0.00           S  
ATOM    281  HB2 CYS A  26      27.968  44.301  -4.839  1.00  0.00           H  
ATOM    282  HB3 CYS A  26      27.756  42.765  -4.046  1.00  0.00           H  
ATOM    283  HG  CYS A  26      29.117  45.563  -2.994  1.00  0.00           H  
ATOM    284  H   CYS A  26      29.718  41.659  -6.183  1.00  0.00           H  
ATOM    285  HA  CYS A  26      30.526  43.965  -4.652  1.00  0.00           H  
ATOM    286  N   ASP A  27      31.117  42.266  -2.818  1.00 32.44           N  
ATOM    287  CA  ASP A  27      31.572  41.173  -1.938  1.00 33.09           C  
ATOM    288  C   ASP A  27      30.402  40.413  -1.307  1.00 29.32           C  
ATOM    289  O   ASP A  27      30.502  39.205  -1.076  1.00 30.99           O  
ATOM    290  CB  ASP A  27      32.405  41.895  -0.863  1.00  0.00           C  
ATOM    291  CG  ASP A  27      33.192  43.122  -1.332  1.00  0.00           C  
ATOM    292  OD1 ASP A  27      32.612  44.230  -1.267  1.00  0.00           O  
ATOM    293  OD2 ASP A  27      34.338  42.921  -1.782  1.00  0.00           O1-
ATOM    294  HB2 ASP A  27      31.748  42.244  -0.066  1.00  0.00           H  
ATOM    295  HB3 ASP A  27      33.141  41.205  -0.449  1.00  0.00           H  
ATOM    296  H   ASP A  27      31.399  43.223  -2.662  1.00  0.00           H  
ATOM    297  HA  ASP A  27      32.204  40.484  -2.498  1.00  0.00           H  
ATOM    298  N   TRP A  28      29.297  41.112  -1.038  1.00 25.06           N  
ATOM    299  CA  TRP A  28      28.109  40.536  -0.417  0.60 29.17           C  
ATOM    300  C   TRP A  28      27.396  39.492  -1.309  1.00 25.55           C  
ATOM    301  O   TRP A  28      26.513  38.778  -0.835  1.00 30.41           O  
ATOM    302  CB  TRP A  28      27.204  41.710  -0.009  1.00  0.00           C  
ATOM    303  CG  TRP A  28      26.077  41.372   0.908  1.00  0.00           C  
ATOM    304  CD1 TRP A  28      24.769  41.563   0.645  1.00  0.00           C  
ATOM    305  CD2 TRP A  28      26.143  40.798   2.250  1.00  0.00           C  
ATOM    306  NE1 TRP A  28      24.024  41.130   1.720  1.00  0.00           N  
ATOM    307  CE2 TRP A  28      24.811  40.635   2.734  1.00  0.00           C  
ATOM    308  CE3 TRP A  28      27.192  40.393   3.110  1.00  0.00           C  
ATOM    309  CZ2 TRP A  28      24.532  40.083   3.996  1.00  0.00           C  
ATOM    310  CZ3 TRP A  28      26.926  39.841   4.380  1.00  0.00           C  
ATOM    311  CH2 TRP A  28      25.598  39.683   4.822  1.00  0.00           C  
ATOM    312  HB2 TRP A  28      27.795  42.462   0.515  1.00  0.00           H  
ATOM    313  HB3 TRP A  28      26.807  42.204  -0.898  1.00  0.00           H  
ATOM    314  HD1 TRP A  28      24.387  42.018  -0.257  1.00  0.00           H  
ATOM    315  HE1 TRP A  28      23.001  41.265   1.771  1.00  0.00           H  
ATOM    316  HE3 TRP A  28      28.216  40.506   2.788  1.00  0.00           H  
ATOM    317  HZ2 TRP A  28      23.514  39.961   4.330  1.00  0.00           H  
ATOM    318  HZ3 TRP A  28      27.744  39.536   5.016  1.00  0.00           H  
ATOM    319  HH2 TRP A  28      25.397  39.255   5.793  1.00  0.00           H  
ATOM    320  H   TRP A  28      29.276  42.096  -1.264  1.00  0.00           H  
ATOM    321  HA  TRP A  28      28.436  40.015   0.484  0.60  0.00           H  
ATOM    322  N   PHE A  29      27.783  39.424  -2.590  1.00 27.21           N  
ATOM    323  CA  PHE A  29      27.134  38.618  -3.615  1.00 26.07           C  
ATOM    324  C   PHE A  29      27.891  37.310  -3.926  1.00 23.59           C  
ATOM    325  O   PHE A  29      27.503  36.637  -4.882  1.00 25.57           O  
ATOM    326  CB  PHE A  29      26.926  39.475  -4.894  1.00  0.00           C  
ATOM    327  CG  PHE A  29      25.991  40.686  -4.831  1.00  0.00           C  
ATOM    328  CD1 PHE A  29      25.318  41.083  -3.653  1.00  0.00           C  
ATOM    329  CD2 PHE A  29      25.790  41.452  -6.000  1.00  0.00           C  
ATOM    330  CE1 PHE A  29      24.517  42.213  -3.646  1.00  0.00           C  
ATOM    331  CE2 PHE A  29      24.965  42.567  -5.983  1.00  0.00           C  
ATOM    332  CZ  PHE A  29      24.332  42.944  -4.809  1.00  0.00           C  
ATOM    333  HB2 PHE A  29      27.893  39.830  -5.249  1.00  0.00           H  
ATOM    334  HB3 PHE A  29      26.565  38.839  -5.701  1.00  0.00           H  
ATOM    335  HD1 PHE A  29      25.399  40.521  -2.740  1.00  0.00           H  
ATOM    336  HD2 PHE A  29      26.266  41.166  -6.922  1.00  0.00           H  
ATOM    337  HE1 PHE A  29      24.010  42.499  -2.736  1.00  0.00           H  
ATOM    338  HE2 PHE A  29      24.810  43.139  -6.888  1.00  0.00           H  
ATOM    339  HZ  PHE A  29      23.681  43.802  -4.801  1.00  0.00           H  
ATOM    340  H   PHE A  29      28.563  39.987  -2.908  1.00  0.00           H  
ATOM    341  HA  PHE A  29      26.155  38.313  -3.261  1.00  0.00           H  
ATOM    342  N   ALA A  30      28.934  36.936  -3.147  1.00 24.20           N  
ATOM    343  CA  ALA A  30      29.810  35.821  -3.479  1.00 22.29           C  
ATOM    344  C   ALA A  30      29.106  34.471  -3.694  1.00 20.79           C  
ATOM    345  O   ALA A  30      29.549  33.657  -4.508  1.00 25.15           O  
ATOM    346  CB  ALA A  30      30.909  35.713  -2.406  1.00  0.00           C  
ATOM    347  HB1 ALA A  30      31.659  36.486  -2.574  1.00  0.00           H  
ATOM    348  HB2 ALA A  30      30.467  35.845  -1.418  1.00  0.00           H  
ATOM    349  HB3 ALA A  30      31.380  34.732  -2.465  1.00  0.00           H  
ATOM    350  H   ALA A  30      29.088  37.451  -2.292  1.00  0.00           H  
ATOM    351  HA  ALA A  30      30.305  36.074  -4.417  1.00  0.00           H  
ATOM    352  N   GLU A  31      28.014  34.226  -2.964  1.00 21.79           N  
ATOM    353  CA  GLU A  31      27.311  32.959  -3.025  0.70 21.81           C  
ATOM    354  C   GLU A  31      26.782  32.715  -4.435  1.00 22.58           C  
ATOM    355  O   GLU A  31      26.670  31.574  -4.876  1.00 23.47           O  
ATOM    356  CB  GLU A  31      26.155  32.969  -2.007  1.00  0.00           C  
ATOM    357  CG  GLU A  31      26.544  32.976  -0.520  1.00  0.00           C  
ATOM    358  CD  GLU A  31      27.352  31.779  -0.028  1.00  0.00           C  
ATOM    359  OE1 GLU A  31      26.908  30.635  -0.271  1.00  0.00           O  
ATOM    360  OE2 GLU A  31      28.411  32.033   0.583  1.00  0.00           O1-
ATOM    361  HB2 GLU A  31      25.546  33.860  -2.157  1.00  0.00           H  
ATOM    362  HB3 GLU A  31      25.540  32.081  -2.147  1.00  0.00           H  
ATOM    363  HG2 GLU A  31      27.152  33.856  -0.307  1.00  0.00           H  
ATOM    364  HG3 GLU A  31      25.643  33.001   0.092  1.00  0.00           H  
ATOM    365  H   GLU A  31      27.652  34.936  -2.343  1.00  0.00           H  
ATOM    366  HA  GLU A  31      28.003  32.159  -2.765  0.70  0.00           H  
ATOM    367  N   GLY A  32      26.460  33.810  -5.136  1.00 24.63           N  
ATOM    368  CA  GLY A  32      25.920  33.707  -6.493  0.70 26.46           C  
ATOM    369  C   GLY A  32      26.849  32.860  -7.352  1.00 28.64           C  
ATOM    370  O   GLY A  32      26.386  32.095  -8.204  1.00 34.24           O  
ATOM    371  HA3 GLY A  32      25.770  34.697  -6.947  1.00  0.00           H  
ATOM    372  H   GLY A  32      26.589  34.726  -4.730  1.00  0.00           H  
ATOM    373  HA2 GLY A  32      24.954  33.206  -6.439  0.70  0.00           H  
ATOM    374  N   ALA A  33      28.162  32.987  -7.126  1.00 27.11           N  
ATOM    375  CA  ALA A  33      29.143  32.204  -7.888  1.00 32.41           C  
ATOM    376  C   ALA A  33      29.805  30.984  -7.208  1.00 29.63           C  
ATOM    377  O   ALA A  33      30.239  30.059  -7.911  1.00 36.19           O  
ATOM    378  CB  ALA A  33      30.218  33.114  -8.511  1.00  0.00           C  
ATOM    379  HB1 ALA A  33      30.266  32.939  -9.585  1.00  0.00           H  
ATOM    380  HB2 ALA A  33      29.964  34.158  -8.324  1.00  0.00           H  
ATOM    381  HB3 ALA A  33      31.187  32.891  -8.063  1.00  0.00           H  
ATOM    382  H   ALA A  33      28.493  33.630  -6.421  1.00  0.00           H  
ATOM    383  HA  ALA A  33      28.589  31.795  -8.733  1.00  0.00           H  
ATOM    384  N   LYS A  34      29.904  30.974  -5.876  1.00 24.98           N  
ATOM    385  CA  LYS A  34      30.553  29.856  -5.168  0.50 25.83           C  
ATOM    386  C   LYS A  34      29.554  28.805  -4.687  1.00 21.96           C  
ATOM    387  O   LYS A  34      29.933  27.659  -4.423  1.00 23.98           O  
ATOM    388  CB  LYS A  34      31.439  30.293  -3.987  1.00  0.00           C  
ATOM    389  CG  LYS A  34      32.132  31.640  -4.215  1.00  0.00           C  
ATOM    390  CD  LYS A  34      33.062  32.077  -3.076  1.00  0.00           C  
ATOM    391  CE  LYS A  34      33.766  33.424  -3.286  1.00  0.00           C  
ATOM    392  NZ  LYS A  34      34.647  33.796  -2.164  1.00  0.00           N1+
ATOM    393  HB2 LYS A  34      30.829  30.387  -3.089  1.00  0.00           H  
ATOM    394  HB3 LYS A  34      32.217  29.548  -3.821  1.00  0.00           H  
ATOM    395  HG2 LYS A  34      32.740  31.588  -5.118  1.00  0.00           H  
ATOM    396  HG3 LYS A  34      31.381  32.421  -4.328  1.00  0.00           H  
ATOM    397  HD2 LYS A  34      32.490  32.167  -2.153  1.00  0.00           H  
ATOM    398  HD3 LYS A  34      33.849  31.334  -2.943  1.00  0.00           H  
ATOM    399  HE2 LYS A  34      34.380  33.378  -4.186  1.00  0.00           H  
ATOM    400  HE3 LYS A  34      33.020  34.211  -3.395  1.00  0.00           H  
ATOM    401  HZ1 LYS A  34      35.081  34.687  -2.357  1.00  0.00           H  
ATOM    402  HZ2 LYS A  34      34.102  33.864  -1.316  1.00  0.00           H  
ATOM    403  HZ3 LYS A  34      35.361  33.091  -2.049  1.00  0.00           H  
ATOM    404  H   LYS A  34      29.531  31.742  -5.336  1.00  0.00           H  
ATOM    405  HA  LYS A  34      31.207  29.364  -5.888  0.50  0.00           H  
ATOM    406  N   PHE A  35      28.282  29.196  -4.587  1.00 23.60           N  
ATOM    407  CA  PHE A  35      27.219  28.307  -4.093  1.00 19.69           C  
ATOM    408  C   PHE A  35      26.994  27.067  -4.938  1.00 23.73           C  
ATOM    409  O   PHE A  35      26.999  27.139  -6.176  1.00 21.52           O  
ATOM    410  CB  PHE A  35      25.902  29.097  -3.986  1.00  0.00           C  
ATOM    411  CG  PHE A  35      24.845  28.615  -2.985  1.00  0.00           C  
ATOM    412  CD1 PHE A  35      25.109  27.641  -1.988  1.00  0.00           C  
ATOM    413  CD2 PHE A  35      23.678  29.396  -2.835  1.00  0.00           C  
ATOM    414  CE1 PHE A  35      24.219  27.431  -0.945  1.00  0.00           C  
ATOM    415  CE2 PHE A  35      22.813  29.187  -1.768  1.00  0.00           C  
ATOM    416  CZ  PHE A  35      23.067  28.191  -0.841  1.00  0.00           C  
ATOM    417  HB2 PHE A  35      26.165  29.982  -3.419  1.00  0.00           H  
ATOM    418  HB3 PHE A  35      25.476  29.348  -4.949  1.00  0.00           H  
ATOM    419  HD1 PHE A  35      26.015  27.060  -1.965  1.00  0.00           H  
ATOM    420  HD2 PHE A  35      23.491  30.221  -3.503  1.00  0.00           H  
ATOM    421  HE1 PHE A  35      24.438  26.689  -0.191  1.00  0.00           H  
ATOM    422  HE2 PHE A  35      21.953  29.825  -1.630  1.00  0.00           H  
ATOM    423  HZ  PHE A  35      22.381  28.033  -0.021  1.00  0.00           H  
ATOM    424  H   PHE A  35      28.019  30.134  -4.856  1.00  0.00           H  
ATOM    425  HA  PHE A  35      27.495  27.982  -3.090  1.00  0.00           H  
ATOM    426  N   ALA A  36      26.830  25.928  -4.271  1.00 16.69           N  
ATOM    427  CA  ALA A  36      26.484  24.669  -4.911  1.00 15.16           C  
ATOM    428  C   ALA A  36      25.032  24.252  -4.697  1.00 14.46           C  
ATOM    429  O   ALA A  36      24.642  23.174  -5.134  1.00 16.41           O  
ATOM    430  CB  ALA A  36      27.406  23.535  -4.424  1.00  0.00           C  
ATOM    431  HB1 ALA A  36      28.439  23.883  -4.419  1.00  0.00           H  
ATOM    432  HB2 ALA A  36      27.118  23.240  -3.415  1.00  0.00           H  
ATOM    433  HB3 ALA A  36      27.314  22.679  -5.093  1.00  0.00           H  
ATOM    434  H   ALA A  36      26.946  25.909  -3.268  1.00  0.00           H  
ATOM    435  HA  ALA A  36      26.641  24.787  -5.983  1.00  0.00           H  
ATOM    436  N   TYR A  37      24.262  25.096  -4.001  1.00 15.62           N  
ATOM    437  CA  TYR A  37      22.861  24.828  -3.672  1.00 17.19           C  
ATOM    438  C   TYR A  37      21.995  26.019  -4.047  1.00 15.43           C  
ATOM    439  O   TYR A  37      21.195  26.545  -3.266  1.00 16.10           O  
ATOM    440  CB  TYR A  37      22.711  24.422  -2.194  1.00  0.00           C  
ATOM    441  CG  TYR A  37      23.557  23.242  -1.738  1.00  0.00           C  
ATOM    442  CD1 TYR A  37      23.539  22.027  -2.457  1.00  0.00           C  
ATOM    443  CD2 TYR A  37      24.373  23.354  -0.593  1.00  0.00           C  
ATOM    444  CE1 TYR A  37      24.331  20.940  -2.045  1.00  0.00           C  
ATOM    445  CE2 TYR A  37      25.166  22.266  -0.179  1.00  0.00           C  
ATOM    446  CZ  TYR A  37      25.146  21.060  -0.905  1.00  0.00           C  
ATOM    447  OH  TYR A  37      25.912  20.003  -0.515  1.00  0.00           O  
ATOM    448  HB2 TYR A  37      22.916  25.274  -1.553  1.00  0.00           H  
ATOM    449  HB3 TYR A  37      21.667  24.171  -1.998  1.00  0.00           H  
ATOM    450  HD1 TYR A  37      22.946  21.931  -3.352  1.00  0.00           H  
ATOM    451  HD2 TYR A  37      24.398  24.273  -0.026  1.00  0.00           H  
ATOM    452  HE1 TYR A  37      24.319  20.019  -2.609  1.00  0.00           H  
ATOM    453  HE2 TYR A  37      25.787  22.369   0.699  1.00  0.00           H  
ATOM    454  HH  TYR A  37      26.432  20.186   0.276  1.00  0.00           H  
ATOM    455  H   TYR A  37      24.642  25.972  -3.673  1.00  0.00           H  
ATOM    456  HA  TYR A  37      22.537  23.983  -4.279  1.00  0.00           H  
ATOM    457  N   GLN A  38      22.115  26.416  -5.324  1.00 15.25           N  
ATOM    458  CA  GLN A  38      21.489  27.630  -5.824  1.00 16.29           C  
ATOM    459  C   GLN A  38      20.099  27.392  -6.472  1.00 12.12           C  
ATOM    460  O   GLN A  38      19.753  26.272  -6.828  1.00 15.33           O  
ATOM    461  CB  GLN A  38      22.436  28.305  -6.834  1.00 15.83           C  
ATOM    462  CG  GLN A  38      22.197  29.784  -7.213  1.00 17.30           C  
ATOM    463  CD  GLN A  38      22.915  30.725  -6.271  1.00 19.73           C  
ATOM    464  OE1 GLN A  38      22.309  31.321  -5.391  1.00 18.96           O  
ATOM    465  NE2 GLN A  38      24.221  30.839  -6.439  1.00 19.67           N  
ATOM    466  H   GLN A  38      22.655  25.865  -5.976  1.00  0.00           H  
ATOM    467  HA  GLN A  38      21.355  28.310  -4.983  1.00  0.00           H  
ATOM    468  HB3 GLN A  38      22.418  27.718  -7.751  1.00  0.00           H  
ATOM    469  HB2 GLN A  38      23.463  28.199  -6.479  1.00  0.00           H  
ATOM    470  HG3 GLN A  38      21.150  30.065  -7.286  1.00  0.00           H  
ATOM    471  HG2 GLN A  38      22.615  29.965  -8.201  1.00  0.00           H  
ATOM    472 HE22 GLN A  38      24.796  31.342  -5.774  1.00  0.00           H  
ATOM    473 HE21 GLN A  38      24.694  30.392  -7.214  1.00  0.00           H  
ATOM    474  N   SER A  39      19.323  28.464  -6.613  1.00 12.94           N  
ATOM    475  CA  SER A  39      17.973  28.479  -7.174  1.00 14.47           C  
ATOM    476  C   SER A  39      17.932  29.530  -8.302  1.00 13.18           C  
ATOM    477  O   SER A  39      18.740  30.464  -8.247  1.00 15.43           O  
ATOM    478  CB  SER A  39      17.023  28.885  -6.038  1.00 15.22           C  
ATOM    479  OG  SER A  39      17.005  27.865  -5.064  1.00 15.69           O  
ATOM    480  H   SER A  39      19.683  29.383  -6.407  1.00  0.00           H  
ATOM    481  HA  SER A  39      17.706  27.493  -7.553  1.00  0.00           H  
ATOM    482  HB3 SER A  39      16.006  29.044  -6.401  1.00  0.00           H  
ATOM    483  HB2 SER A  39      17.346  29.814  -5.573  1.00  0.00           H  
ATOM    484  HG  SER A  39      16.300  27.242  -5.334  1.00  0.00           H  
ATOM    485  N   PRO A  40      17.016  29.394  -9.288  1.00 15.00           N  
ATOM    486  CA  PRO A  40      16.052  28.291  -9.448  1.00 15.38           C  
ATOM    487  C   PRO A  40      16.701  27.045 -10.070  1.00 12.33           C  
ATOM    488  O   PRO A  40      17.890  27.066 -10.388  1.00 16.42           O  
ATOM    489  CB  PRO A  40      15.015  28.906 -10.391  1.00 15.56           C  
ATOM    490  CG  PRO A  40      15.831  29.797 -11.318  1.00 14.27           C  
ATOM    491  CD  PRO A  40      16.909  30.345 -10.398  1.00 15.74           C  
ATOM    492  HA  PRO A  40      15.577  28.015  -8.506  1.00  0.00           H  
ATOM    493  HB3 PRO A  40      14.315  29.498  -9.801  1.00  0.00           H  
ATOM    494  HB2 PRO A  40      14.431  28.167 -10.937  1.00  0.00           H  
ATOM    495  HG3 PRO A  40      15.266  30.579 -11.823  1.00  0.00           H  
ATOM    496  HG2 PRO A  40      16.279  29.193 -12.103  1.00  0.00           H  
ATOM    497  HD2 PRO A  40      17.852  30.478 -10.925  1.00  0.00           H  
ATOM    498  HD3 PRO A  40      16.585  31.307 -10.016  1.00  0.00           H  
ATOM    499  N   ILE A  41      15.916  25.982 -10.242  1.00 15.67           N  
ATOM    500  CA  ILE A  41      16.350  24.748 -10.844  1.00 14.48           C  
ATOM    501  C   ILE A  41      15.317  24.248 -11.835  1.00 13.49           C  
ATOM    502  O   ILE A  41      14.175  24.731 -11.849  1.00 15.72           O  
ATOM    503  CB  ILE A  41      16.607  23.634  -9.785  1.00 18.03           C  
ATOM    504  CG1 ILE A  41      15.349  23.375  -8.929  1.00 16.41           C  
ATOM    505  CG2 ILE A  41      17.804  24.008  -8.927  1.00 17.21           C  
ATOM    506  CD1 ILE A  41      15.414  22.052  -8.193  1.00 16.64           C  
ATOM    507  H   ILE A  41      14.954  26.016  -9.935  1.00  0.00           H  
ATOM    508  HA  ILE A  41      17.280  24.935 -11.381  1.00  0.00           H  
ATOM    509  HB  ILE A  41      16.848  22.713 -10.316  1.00  0.00           H  
ATOM    510 HG13 ILE A  41      14.466  23.391  -9.568  1.00  0.00           H  
ATOM    511 HG12 ILE A  41      15.227  24.185  -8.209  1.00  0.00           H  
ATOM    512 HG21 ILE A  41      17.980  23.226  -8.188  1.00  0.00           H  
ATOM    513 HG22 ILE A  41      18.686  24.115  -9.559  1.00  0.00           H  
ATOM    514 HG23 ILE A  41      17.606  24.951  -8.418  1.00  0.00           H  
ATOM    515 HD11 ILE A  41      14.506  21.917  -7.606  1.00  0.00           H  
ATOM    516 HD12 ILE A  41      15.504  21.239  -8.913  1.00  0.00           H  
ATOM    517 HD13 ILE A  41      16.279  22.047  -7.530  1.00  0.00           H  
ATOM    518  N   ALA A  42      15.751  23.301 -12.682  1.00 18.62           N  
ATOM    519  CA  ALA A  42      14.832  22.443 -13.429  1.00 19.96           C  
ATOM    520  C   ALA A  42      14.371  21.269 -12.562  1.00 18.44           C  
ATOM    521  O   ALA A  42      15.175  20.593 -11.926  1.00 20.27           O  
ATOM    522  CB  ALA A  42      15.508  21.912 -14.707  1.00  0.00           C  
ATOM    523  HB1 ALA A  42      14.934  21.073 -15.101  1.00  0.00           H  
ATOM    524  HB2 ALA A  42      15.551  22.705 -15.453  1.00  0.00           H  
ATOM    525  HB3 ALA A  42      16.520  21.580 -14.472  1.00  0.00           H  
ATOM    526  H   ALA A  42      16.742  23.163 -12.820  1.00  0.00           H  
ATOM    527  HA  ALA A  42      13.959  23.031 -13.714  1.00  0.00           H  
ATOM    528  N   LEU A  43      13.069  21.057 -12.538  1.00 19.29           N  
ATOM    529  CA  LEU A  43      12.467  19.945 -11.828  1.00 19.41           C  
ATOM    530  C   LEU A  43      12.210  18.898 -12.925  1.00 21.85           C  
ATOM    531  O   LEU A  43      11.230  18.973 -13.665  1.00 25.79           O  
ATOM    532  CB  LEU A  43      11.261  20.426 -11.000  1.00  0.00           C  
ATOM    533  CG  LEU A  43      11.432  20.991  -9.569  1.00  0.00           C  
ATOM    534  CD1 LEU A  43      12.423  22.151  -9.520  1.00  0.00           C  
ATOM    535  CD2 LEU A  43      10.083  21.416  -8.989  1.00  0.00           C  
ATOM    536  HB2 LEU A  43      10.677  21.129 -11.598  1.00  0.00           H  
ATOM    537  HB3 LEU A  43      10.604  19.560 -10.897  1.00  0.00           H  
ATOM    538  HG  LEU A  43      12.340  20.472  -9.249  1.00  0.00           H  
ATOM    539 HD11 LEU A  43      12.630  22.458  -8.495  1.00  0.00           H  
ATOM    540 HD12 LEU A  43      13.332  21.879 -10.052  1.00  0.00           H  
ATOM    541 HD13 LEU A  43      12.016  23.024 -10.033  1.00  0.00           H  
ATOM    542 HD21 LEU A  43      10.076  21.332  -7.913  1.00  0.00           H  
ATOM    543 HD22 LEU A  43       9.849  22.455  -9.222  1.00  0.00           H  
ATOM    544 HD23 LEU A  43       9.324  20.809  -9.464  1.00  0.00           H  
ATOM    545  H   LEU A  43      12.423  21.690 -13.009  1.00  0.00           H  
ATOM    546  HA  LEU A  43      13.159  19.492 -11.115  1.00  0.00           H  
ATOM    547  N   GLU A  44      13.242  18.072 -13.128  1.00 31.02           N  
ATOM    548  CA  GLU A  44      13.512  17.346 -14.364  1.00 32.28           C  
ATOM    549  C   GLU A  44      14.454  16.178 -14.054  1.00 31.44           C  
ATOM    550  O   GLU A  44      14.101  15.018 -14.261  1.00 32.07           O  
ATOM    551  CB  GLU A  44      14.151  18.337 -15.374  1.00  0.00           C  
ATOM    552  CG  GLU A  44      14.700  17.756 -16.699  1.00  0.00           C  
ATOM    553  CD  GLU A  44      15.566  18.781 -17.431  1.00  0.00           C  
ATOM    554  OE1 GLU A  44      16.643  18.377 -17.914  1.00  0.00           O  
ATOM    555  OE2 GLU A  44      15.209  19.977 -17.398  1.00  0.00           O1-
ATOM    556  HB2 GLU A  44      13.429  19.118 -15.617  1.00  0.00           H  
ATOM    557  HB3 GLU A  44      14.975  18.850 -14.877  1.00  0.00           H  
ATOM    558  HG2 GLU A  44      15.317  16.878 -16.522  1.00  0.00           H  
ATOM    559  HG3 GLU A  44      13.889  17.433 -17.349  1.00  0.00           H  
ATOM    560  H   GLU A  44      13.995  18.082 -12.458  1.00  0.00           H  
ATOM    561  HA  GLU A  44      12.583  16.941 -14.769  1.00  0.00           H  
ATOM    562  N   LYS A  45      15.658  16.521 -13.573  1.00 31.02           N  
ATOM    563  CA  LYS A  45      16.788  15.605 -13.407  1.00 30.54           C  
ATOM    564  C   LYS A  45      16.662  14.823 -12.096  1.00 30.29           C  
ATOM    565  O   LYS A  45      17.443  15.029 -11.169  1.00 30.82           O  
ATOM    566  CB  LYS A  45      18.111  16.390 -13.557  1.00  0.00           C  
ATOM    567  CG  LYS A  45      18.184  17.022 -14.958  1.00  0.00           C  
ATOM    568  CD  LYS A  45      19.509  17.674 -15.375  1.00  0.00           C  
ATOM    569  CE  LYS A  45      19.287  18.311 -16.758  1.00  0.00           C  
ATOM    570  NZ  LYS A  45      20.460  18.973 -17.332  1.00  0.00           N1+
ATOM    571  HB2 LYS A  45      18.186  17.155 -12.783  1.00  0.00           H  
ATOM    572  HB3 LYS A  45      18.952  15.710 -13.407  1.00  0.00           H  
ATOM    573  HG2 LYS A  45      17.926  16.260 -15.697  1.00  0.00           H  
ATOM    574  HG3 LYS A  45      17.401  17.778 -15.040  1.00  0.00           H  
ATOM    575  HD2 LYS A  45      19.808  18.420 -14.639  1.00  0.00           H  
ATOM    576  HD3 LYS A  45      20.297  16.920 -15.413  1.00  0.00           H  
ATOM    577  HE2 LYS A  45      18.955  17.550 -17.468  1.00  0.00           H  
ATOM    578  HE3 LYS A  45      18.513  19.073 -16.681  1.00  0.00           H  
ATOM    579  HZ1 LYS A  45      20.153  19.336 -18.223  1.00  0.00           H  
ATOM    580  HZ2 LYS A  45      20.752  19.740 -16.746  1.00  0.00           H  
ATOM    581  HZ3 LYS A  45      21.200  18.302 -17.468  1.00  0.00           H  
ATOM    582  H   LYS A  45      15.860  17.494 -13.415  1.00  0.00           H  
ATOM    583  HA  LYS A  45      16.758  14.868 -14.214  1.00  0.00           H  
ATOM    584  N   GLU A  46      15.636  13.967 -12.089  1.00 27.98           N  
ATOM    585  CA  GLU A  46      15.197  13.027 -11.072  1.00 27.56           C  
ATOM    586  C   GLU A  46      15.015  13.617  -9.658  1.00 27.51           C  
ATOM    587  O   GLU A  46      15.912  13.653  -8.825  1.00 28.08           O  
ATOM    588  CB  GLU A  46      15.946  11.681 -11.136  1.00  0.00           C  
ATOM    589  CG  GLU A  46      17.474  11.749 -11.293  1.00  0.00           C  
ATOM    590  CD  GLU A  46      18.094  10.379 -11.083  1.00  0.00           C  
ATOM    591  OE1 GLU A  46      18.381   9.731 -12.098  1.00  0.00           O  
ATOM    592  OE2 GLU A  46      18.184   9.992  -9.891  1.00  0.00           O1-
ATOM    593  HB2 GLU A  46      15.672  11.065 -10.280  1.00  0.00           H  
ATOM    594  HB3 GLU A  46      15.561  11.121 -11.989  1.00  0.00           H  
ATOM    595  HG2 GLU A  46      17.716  12.068 -12.306  1.00  0.00           H  
ATOM    596  HG3 GLU A  46      17.924  12.474 -10.618  1.00  0.00           H  
ATOM    597  H   GLU A  46      15.046  13.988 -12.917  1.00  0.00           H  
ATOM    598  HA  GLU A  46      14.188  12.772 -11.399  1.00  0.00           H  
ATOM    599  N   SER A  47      13.789  14.028  -9.426  0.60 23.98           N  
ATOM    600  CA  SER A  47      12.937  14.164  -8.246  0.60 24.08           C  
ATOM    601  C   SER A  47      12.711  12.775  -7.649  0.60 22.74           C  
ATOM    602  O   SER A  47      12.884  11.749  -8.331  0.60 25.08           O  
ATOM    603  CB  SER A  47      11.625  14.733  -8.817  1.00  0.00           C  
ATOM    604  OG  SER A  47      11.794  15.049 -10.205  1.00  0.00           O  
ATOM    605  HB2 SER A  47      10.800  14.022  -8.730  1.00  0.00           H  
ATOM    606  HB3 SER A  47      11.293  15.617  -8.292  1.00  0.00           H  
ATOM    607  HG  SER A  47      10.924  15.280 -10.555  1.00  0.00           H  
ATOM    608  HA  SER A  47      13.471  14.615  -7.443  0.60  0.00           H  
ATOM    609  H   SER A  47      13.162  14.179 -10.219  1.00  0.00           H  
ATOM    610  N   ALA A  48      12.294  12.747  -6.379  1.00 21.56           N  
ATOM    611  CA  ALA A  48      12.051  11.507  -5.648  0.60 19.21           C  
ATOM    612  C   ALA A  48      10.788  11.621  -4.789  1.00 19.91           C  
ATOM    613  O   ALA A  48      10.568  12.609  -4.092  1.00 20.78           O  
ATOM    614  CB  ALA A  48      13.287  11.070  -4.840  1.00  0.00           C  
ATOM    615  HB1 ALA A  48      14.137  11.697  -5.107  1.00  0.00           H  
ATOM    616  HB2 ALA A  48      13.080  11.173  -3.774  1.00  0.00           H  
ATOM    617  HB3 ALA A  48      13.519  10.029  -5.065  1.00  0.00           H  
ATOM    618  H   ALA A  48      12.133  13.611  -5.881  1.00  0.00           H  
ATOM    619  HA  ALA A  48      11.864  10.731  -6.390  0.60  0.00           H  
ATOM    620  N   GLU A  49       9.937  10.604  -4.900  1.00 21.04           N  
ATOM    621  CA  GLU A  49       8.707  10.526  -4.138  1.00 20.43           C  
ATOM    622  C   GLU A  49       9.073  10.526  -2.644  1.00 19.66           C  
ATOM    623  O   GLU A  49       9.934   9.764  -2.216  1.00 19.83           O  
ATOM    624  CB  GLU A  49       7.972   9.230  -4.528  1.00  0.00           C  
ATOM    625  CG  GLU A  49       6.599   8.992  -3.878  1.00  0.00           C  
ATOM    626  CD  GLU A  49       5.859   7.729  -4.308  1.00  0.00           C  
ATOM    627  OE1 GLU A  49       6.413   6.985  -5.147  1.00  0.00           O  
ATOM    628  OE2 GLU A  49       4.745   7.527  -3.780  1.00  0.00           O1-
ATOM    629  HB2 GLU A  49       7.795   9.222  -5.603  1.00  0.00           H  
ATOM    630  HB3 GLU A  49       8.581   8.369  -4.253  1.00  0.00           H  
ATOM    631  HG2 GLU A  49       6.716   8.918  -2.797  1.00  0.00           H  
ATOM    632  HG3 GLU A  49       5.935   9.824  -4.116  1.00  0.00           H  
ATOM    633  H   GLU A  49      10.137   9.845  -5.536  1.00  0.00           H  
ATOM    634  HA  GLU A  49       8.079  11.388  -4.363  1.00  0.00           H  
ATOM    635  N   THR A  50       8.458  11.426  -1.893  1.00 18.68           N  
ATOM    636  CA  THR A  50       8.761  11.586  -0.467  1.00 20.83           C  
ATOM    637  C   THR A  50       7.504  11.910   0.339  1.00 20.55           C  
ATOM    638  O   THR A  50       6.554  12.487  -0.180  1.00 22.91           O  
ATOM    639  CB  THR A  50       9.804  12.702  -0.273  1.00  0.00           C  
ATOM    640  OG1 THR A  50       9.217  13.763   0.487  1.00  0.00           O  
ATOM    641  CG2 THR A  50      10.336  13.275  -1.593  1.00  0.00           C  
ATOM    642  HB  THR A  50      10.678  12.298   0.238  1.00  0.00           H  
ATOM    643  HG1 THR A  50       9.862  14.463   0.612  1.00  0.00           H  
ATOM    644 HG21 THR A  50      11.066  14.056  -1.382  1.00  0.00           H  
ATOM    645 HG22 THR A  50      10.810  12.481  -2.170  1.00  0.00           H  
ATOM    646 HG23 THR A  50       9.510  13.696  -2.166  1.00  0.00           H  
ATOM    647  H   THR A  50       7.756  12.028  -2.299  1.00  0.00           H  
ATOM    648  HA  THR A  50       9.180  10.651  -0.095  1.00  0.00           H  
ATOM    649  N   VAL A  51       7.514  11.534   1.610  1.00 21.28           N  
ATOM    650  CA  VAL A  51       6.350  11.742   2.476  1.00 22.59           C  
ATOM    651  C   VAL A  51       6.307  13.138   3.082  1.00 22.66           C  
ATOM    652  O   VAL A  51       6.352  13.319   4.301  1.00 26.72           O  
ATOM    653  CB  VAL A  51       6.299  10.661   3.571  1.00  0.00           C  
ATOM    654  CG1 VAL A  51       5.133  10.963   4.516  1.00  0.00           C  
ATOM    655  CG2 VAL A  51       6.114   9.252   2.990  1.00  0.00           C  
ATOM    656  HB  VAL A  51       7.239  10.656   4.122  1.00  0.00           H  
ATOM    657 HG11 VAL A  51       5.090  10.201   5.295  1.00  0.00           H  
ATOM    658 HG12 VAL A  51       5.280  11.941   4.973  1.00  0.00           H  
ATOM    659 HG13 VAL A  51       4.200  10.960   3.954  1.00  0.00           H  
ATOM    660 HG21 VAL A  51       6.084   8.525   3.801  1.00  0.00           H  
ATOM    661 HG22 VAL A  51       5.180   9.210   2.429  1.00  0.00           H  
ATOM    662 HG23 VAL A  51       6.947   9.021   2.326  1.00  0.00           H  
ATOM    663  H   VAL A  51       8.335  11.094   2.000  1.00  0.00           H  
ATOM    664  HA  VAL A  51       5.459  11.626   1.859  1.00  0.00           H  
ATOM    665  N   ASN A  52       6.181  14.131   2.208  1.00 22.39           N  
ATOM    666  CA  ASN A  52       6.205  15.536   2.578  1.00 23.83           C  
ATOM    667  C   ASN A  52       4.961  15.962   3.352  1.00 22.48           C  
ATOM    668  O   ASN A  52       3.835  15.655   2.965  1.00 25.45           O  
ATOM    669  CB  ASN A  52       6.309  16.389   1.300  1.00  0.00           C  
ATOM    670  CG  ASN A  52       6.574  15.640  -0.005  1.00  0.00           C  
ATOM    671  OD1 ASN A  52       5.661  15.222  -0.706  1.00  0.00           O  
ATOM    672  ND2 ASN A  52       7.846  15.498  -0.370  1.00  0.00           N  
ATOM    673  HB2 ASN A  52       5.374  16.930   1.147  1.00  0.00           H  
ATOM    674  HB3 ASN A  52       7.127  17.102   1.404  1.00  0.00           H  
ATOM    675 HD22 ASN A  52       8.075  15.011  -1.224  1.00  0.00           H  
ATOM    676 HD21 ASN A  52       8.583  15.879   0.207  1.00  0.00           H  
ATOM    677  H   ASN A  52       6.061  13.927   1.226  1.00  0.00           H  
ATOM    678  HA  ASN A  52       7.084  15.721   3.196  1.00  0.00           H  
ATOM    679  N   SER A  53       5.191  16.672   4.451  1.00 22.03           N  
ATOM    680  CA  SER A  53       4.121  17.193   5.304  1.00 22.37           C  
ATOM    681  C   SER A  53       3.264  18.227   4.575  1.00 23.47           C  
ATOM    682  O   SER A  53       3.786  19.015   3.790  1.00 22.33           O  
ATOM    683  CB  SER A  53       4.749  17.833   6.556  1.00  0.00           C  
ATOM    684  OG  SER A  53       5.357  19.084   6.212  1.00  0.00           O  
ATOM    685  HB2 SER A  53       3.975  18.003   7.305  1.00  0.00           H  
ATOM    686  HB3 SER A  53       5.507  17.165   6.965  1.00  0.00           H  
ATOM    687  HG  SER A  53       5.746  19.477   6.996  1.00  0.00           H  
ATOM    688  H   SER A  53       6.140  16.875   4.732  1.00  0.00           H  
ATOM    689  HA  SER A  53       3.484  16.365   5.614  1.00  0.00           H  
ATOM    690  N   GLN A  54       1.949  18.260   4.849  1.00 22.66           N  
ATOM    691  CA  GLN A  54       1.140  19.355   4.329  1.00 23.54           C  
ATOM    692  C   GLN A  54       1.702  20.684   4.817  1.00 23.15           C  
ATOM    693  O   GLN A  54       2.088  20.797   5.985  1.00 22.50           O  
ATOM    694  CB  GLN A  54      -0.247  19.104   4.950  1.00  0.00           C  
ATOM    695  CG  GLN A  54      -1.365  20.115   4.644  1.00  0.00           C  
ATOM    696  CD  GLN A  54      -2.705  19.799   5.293  1.00  0.00           C  
ATOM    697  OE1 GLN A  54      -2.989  20.227   6.406  1.00  0.00           O  
ATOM    698  NE2 GLN A  54      -3.547  19.036   4.603  1.00  0.00           N  
ATOM    699  HB2 GLN A  54      -0.631  18.143   4.607  1.00  0.00           H  
ATOM    700  HB3 GLN A  54      -0.162  19.094   6.037  1.00  0.00           H  
ATOM    701  HG2 GLN A  54      -1.070  21.102   4.999  1.00  0.00           H  
ATOM    702  HG3 GLN A  54      -1.538  20.152   3.569  1.00  0.00           H  
ATOM    703 HE22 GLN A  54      -4.449  18.799   4.991  1.00  0.00           H  
ATOM    704 HE21 GLN A  54      -3.285  18.692   3.690  1.00  0.00           H  
ATOM    705  H   GLN A  54       1.532  17.531   5.410  1.00  0.00           H  
ATOM    706  HA  GLN A  54       1.093  19.325   3.240  1.00  0.00           H  
ATOM    707  N   ILE A  55       1.785  21.670   3.925  1.00 21.75           N  
ATOM    708  CA  ILE A  55       2.201  23.015   4.323  1.00 22.28           C  
ATOM    709  C   ILE A  55       0.923  23.823   4.511  1.00 26.24           C  
ATOM    710  O   ILE A  55       0.216  24.126   3.551  1.00 29.14           O  
ATOM    711  CB  ILE A  55       3.139  23.650   3.280  1.00  0.00           C  
ATOM    712  CG1 ILE A  55       2.715  25.097   2.953  1.00  0.00           C  
ATOM    713  CG2 ILE A  55       3.218  22.787   2.008  1.00  0.00           C  
ATOM    714  CD1 ILE A  55       3.548  25.884   1.928  1.00  0.00           C  
ATOM    715  HB  ILE A  55       4.169  23.592   3.634  1.00  0.00           H  
ATOM    716 HG12 ILE A  55       1.702  25.096   2.551  1.00  0.00           H  
ATOM    717 HG13 ILE A  55       2.744  25.699   3.861  1.00  0.00           H  
ATOM    718 HG21 ILE A  55       3.887  23.259   1.289  1.00  0.00           H  
ATOM    719 HG22 ILE A  55       3.598  21.798   2.263  1.00  0.00           H  
ATOM    720 HG23 ILE A  55       2.224  22.692   1.571  1.00  0.00           H  
ATOM    721 HD11 ILE A  55       3.126  26.881   1.805  1.00  0.00           H  
ATOM    722 HD12 ILE A  55       4.576  25.965   2.281  1.00  0.00           H  
ATOM    723 HD13 ILE A  55       3.533  25.363   0.971  1.00  0.00           H  
ATOM    724  H   ILE A  55       1.559  21.495   2.956  1.00  0.00           H  
ATOM    725  HA  ILE A  55       2.724  22.955   5.278  1.00  0.00           H  
ATOM    726  N   THR A  56       0.603  24.141   5.760  1.00 24.69           N  
ATOM    727  CA  THR A  56      -0.639  24.836   6.053  0.50 25.04           C  
ATOM    728  C   THR A  56      -0.446  26.345   5.995  1.00 23.62           C  
ATOM    729  O   THR A  56       0.600  26.870   6.390  1.00 23.05           O  
ATOM    730  CB  THR A  56      -1.198  24.400   7.420  1.00  0.00           C  
ATOM    731  OG1 THR A  56      -2.344  23.567   7.211  1.00  0.00           O  
ATOM    732  CG2 THR A  56      -1.600  25.576   8.317  1.00  0.00           C  
ATOM    733  HB  THR A  56      -0.428  23.864   7.974  1.00  0.00           H  
ATOM    734  HG1 THR A  56      -2.699  23.291   8.059  1.00  0.00           H  
ATOM    735 HG21 THR A  56      -1.986  25.197   9.264  1.00  0.00           H  
ATOM    736 HG22 THR A  56      -0.729  26.204   8.506  1.00  0.00           H  
ATOM    737 HG23 THR A  56      -2.371  26.166   7.822  1.00  0.00           H  
ATOM    738  H   THR A  56       1.226  23.900   6.518  1.00  0.00           H  
ATOM    739  HA  THR A  56      -1.366  24.561   5.289  0.50  0.00           H  
ATOM    740  N   PHE A  57      -1.459  27.031   5.475  1.00 21.48           N  
ATOM    741  CA  PHE A  57      -1.369  28.455   5.217  1.00 20.62           C  
ATOM    742  C   PHE A  57      -2.354  29.221   6.095  1.00 22.81           C  
ATOM    743  O   PHE A  57      -3.535  28.874   6.150  1.00 25.62           O  
ATOM    744  CB  PHE A  57      -1.664  28.701   3.726  1.00  0.00           C  
ATOM    745  CG  PHE A  57      -0.636  28.156   2.759  1.00  0.00           C  
ATOM    746  CD1 PHE A  57      -0.855  26.918   2.129  1.00  0.00           C  
ATOM    747  CD2 PHE A  57       0.536  28.884   2.491  1.00  0.00           C  
ATOM    748  CE1 PHE A  57       0.096  26.411   1.226  1.00  0.00           C  
ATOM    749  CE2 PHE A  57       1.487  28.377   1.587  1.00  0.00           C  
ATOM    750  CZ  PHE A  57       1.267  27.140   0.955  1.00  0.00           C  
ATOM    751  HB2 PHE A  57      -2.613  28.233   3.461  1.00  0.00           H  
ATOM    752  HB3 PHE A  57      -1.724  29.773   3.538  1.00  0.00           H  
ATOM    753  HD1 PHE A  57      -1.753  26.356   2.339  1.00  0.00           H  
ATOM    754  HD2 PHE A  57       0.706  29.832   2.978  1.00  0.00           H  
ATOM    755  HE1 PHE A  57      -0.074  25.462   0.739  1.00  0.00           H  
ATOM    756  HE2 PHE A  57       2.386  28.937   1.379  1.00  0.00           H  
ATOM    757  HZ  PHE A  57       1.997  26.750   0.262  1.00  0.00           H  
ATOM    758  H   PHE A  57      -2.323  26.561   5.248  1.00  0.00           H  
ATOM    759  HA  PHE A  57      -0.357  28.793   5.439  1.00  0.00           H  
ATOM    760  N   HIS A  58      -1.840  30.249   6.774  1.00 20.78           N  
ATOM    761  CA  HIS A  58      -2.590  31.102   7.683  1.00 22.87           C  
ATOM    762  C   HIS A  58      -2.267  32.546   7.382  1.00 19.80           C  
ATOM    763  O   HIS A  58      -1.661  33.271   8.191  1.00 22.71           O  
ATOM    764  CB  HIS A  58      -2.218  30.770   9.140  1.00  0.00           C  
ATOM    765  CG  HIS A  58      -3.046  29.706   9.823  1.00  0.00           C  
ATOM    766  ND1 HIS A  58      -2.725  28.410   9.785  1.00  0.00           N  
ATOM    767  CD2 HIS A  58      -4.200  29.794  10.564  1.00  0.00           C  
ATOM    768  CE1 HIS A  58      -3.644  27.716  10.475  1.00  0.00           C  
ATOM    769  NE2 HIS A  58      -4.579  28.522  10.976  1.00  0.00           N  
ATOM    770  HB2 HIS A  58      -1.188  30.416   9.181  1.00  0.00           H  
ATOM    771  HB3 HIS A  58      -2.319  31.665   9.754  1.00  0.00           H  
ATOM    772  HD2 HIS A  58      -4.658  30.756  10.739  1.00  0.00           H  
ATOM    773  HE1 HIS A  58      -3.557  26.643  10.562  1.00  0.00           H  
ATOM    774  HE2 HIS A  58      -5.413  28.398  11.532  1.00  0.00           H  
ATOM    775  H   HIS A  58      -0.862  30.482   6.675  1.00  0.00           H  
ATOM    776  HA  HIS A  58      -3.657  30.934   7.537  1.00  0.00           H  
ATOM    777  N   TYR A  59      -2.666  32.968   6.180  1.00 22.65           N  
ATOM    778  CA  TYR A  59      -2.408  34.327   5.752  1.00 22.28           C  
ATOM    779  C   TYR A  59      -3.482  35.285   6.257  1.00 22.19           C  
ATOM    780  O   TYR A  59      -4.618  34.877   6.547  1.00 28.60           O  
ATOM    781  CB  TYR A  59      -2.340  34.386   4.217  1.00 21.64           C  
ATOM    782  CG  TYR A  59      -1.084  33.781   3.582  1.00 23.16           C  
ATOM    783  CD1 TYR A  59       0.089  33.551   4.319  1.00 20.23           C  
ATOM    784  CD2 TYR A  59      -1.067  33.478   2.214  1.00 21.46           C  
ATOM    785  CE1 TYR A  59       1.236  33.025   3.708  1.00 22.29           C  
ATOM    786  CE2 TYR A  59       0.065  32.950   1.603  1.00 22.15           C  
ATOM    787  CZ  TYR A  59       1.209  32.725   2.346  1.00 24.18           C  
ATOM    788  OH  TYR A  59       2.322  32.216   1.709  1.00 21.39           O  
ATOM    789  H   TYR A  59      -3.153  32.337   5.559  1.00  0.00           H  
ATOM    790  HA  TYR A  59      -1.445  34.641   6.155  1.00  0.00           H  
ATOM    791  HB3 TYR A  59      -2.445  35.421   3.892  1.00  0.00           H  
ATOM    792  HB2 TYR A  59      -3.223  33.903   3.799  1.00  0.00           H  
ATOM    793  HD1 TYR A  59       0.117  33.780   5.374  1.00  0.00           H  
ATOM    794  HD2 TYR A  59      -1.946  33.654   1.611  1.00  0.00           H  
ATOM    795  HE1 TYR A  59       2.129  32.856   4.291  1.00  0.00           H  
ATOM    796  HE2 TYR A  59       0.050  32.716   0.549  1.00  0.00           H  
ATOM    797  HH  TYR A  59       2.122  32.071   0.781  1.00  0.00           H  
ATOM    798  N   LYS A  60      -3.092  36.549   6.359  1.00 23.60           N  
ATOM    799  CA  LYS A  60      -3.998  37.639   6.699  1.00 26.57           C  
ATOM    800  C   LYS A  60      -3.889  38.777   5.688  1.00 28.48           C  
ATOM    801  O   LYS A  60      -2.913  38.877   4.925  1.00 26.28           O  
ATOM    802  CB  LYS A  60      -3.726  38.182   8.114  1.00  0.00           C  
ATOM    803  CG  LYS A  60      -4.056  37.177   9.223  1.00  0.00           C  
ATOM    804  CD  LYS A  60      -3.817  37.700  10.645  1.00  0.00           C  
ATOM    805  CE  LYS A  60      -4.119  36.699  11.769  1.00  0.00           C  
ATOM    806  NZ  LYS A  60      -3.874  37.251  13.113  1.00  0.00           N1+
ATOM    807  HB2 LYS A  60      -2.671  38.439   8.209  1.00  0.00           H  
ATOM    808  HB3 LYS A  60      -4.334  39.070   8.286  1.00  0.00           H  
ATOM    809  HG2 LYS A  60      -5.108  36.898   9.160  1.00  0.00           H  
ATOM    810  HG3 LYS A  60      -3.437  36.288   9.104  1.00  0.00           H  
ATOM    811  HD2 LYS A  60      -2.771  37.985  10.757  1.00  0.00           H  
ATOM    812  HD3 LYS A  60      -4.452  38.568  10.825  1.00  0.00           H  
ATOM    813  HE2 LYS A  60      -5.167  36.402  11.720  1.00  0.00           H  
ATOM    814  HE3 LYS A  60      -3.487  35.819  11.652  1.00  0.00           H  
ATOM    815  HZ1 LYS A  60      -4.089  36.551  13.809  1.00  0.00           H  
ATOM    816  HZ2 LYS A  60      -2.904  37.520  13.195  1.00  0.00           H  
ATOM    817  HZ3 LYS A  60      -4.461  38.060  13.258  1.00  0.00           H  
ATOM    818  H   LYS A  60      -2.125  36.794   6.198  1.00  0.00           H  
ATOM    819  HA  LYS A  60      -5.018  37.255   6.671  1.00  0.00           H  
ATOM    820  N   LYS A  61      -4.895  39.641   5.689  1.00 26.01           N  
ATOM    821  CA  LYS A  61      -4.871  40.828   4.840  1.00 30.69           C  
ATOM    822  C   LYS A  61      -4.120  41.985   5.490  1.00 32.59           C  
ATOM    823  O   LYS A  61      -4.736  42.920   6.022  1.00 33.42           O  
ATOM    824  CB  LYS A  61      -6.306  41.246   4.467  1.00  0.00           C  
ATOM    825  CG  LYS A  61      -6.465  41.612   2.988  1.00  0.00           C  
ATOM    826  CD  LYS A  61      -7.872  42.082   2.598  1.00  0.00           C  
ATOM    827  CE  LYS A  61      -8.052  42.454   1.120  1.00  0.00           C  
ATOM    828  NZ  LYS A  61      -9.420  42.897   0.800  1.00  0.00           N1+
ATOM    829  HB2 LYS A  61      -6.990  40.424   4.676  1.00  0.00           H  
ATOM    830  HB3 LYS A  61      -6.595  42.117   5.054  1.00  0.00           H  
ATOM    831  HG2 LYS A  61      -5.780  42.423   2.738  1.00  0.00           H  
ATOM    832  HG3 LYS A  61      -6.239  40.743   2.371  1.00  0.00           H  
ATOM    833  HD2 LYS A  61      -8.591  41.289   2.808  1.00  0.00           H  
ATOM    834  HD3 LYS A  61      -8.133  42.969   3.175  1.00  0.00           H  
ATOM    835  HE2 LYS A  61      -7.373  43.267   0.864  1.00  0.00           H  
ATOM    836  HE3 LYS A  61      -7.831  41.587   0.497  1.00  0.00           H  
ATOM    837  HZ1 LYS A  61      -9.479  43.127  -0.182  1.00  0.00           H  
ATOM    838  HZ2 LYS A  61     -10.073  42.156   1.011  1.00  0.00           H  
ATOM    839  HZ3 LYS A  61      -9.648  43.712   1.351  1.00  0.00           H  
ATOM    840  H   LYS A  61      -5.696  39.483   6.284  1.00  0.00           H  
ATOM    841  HA  LYS A  61      -4.349  40.568   3.919  1.00  0.00           H  
ATOM    842  N   GLU A  62      -2.787  41.927   5.455  1.00 26.80           N  
ATOM    843  CA  GLU A  62      -1.970  43.017   5.973  1.00 26.92           C  
ATOM    844  C   GLU A  62      -0.978  43.608   4.954  1.00 25.22           C  
ATOM    845  O   GLU A  62       0.148  43.970   5.291  1.00 28.20           O  
ATOM    846  CB  GLU A  62      -1.293  42.631   7.301  1.00  0.00           C  
ATOM    847  CG  GLU A  62      -2.222  42.257   8.467  1.00  0.00           C  
ATOM    848  CD  GLU A  62      -3.201  43.334   8.923  1.00  0.00           C  
ATOM    849  OE1 GLU A  62      -2.858  44.530   8.788  1.00  0.00           O  
ATOM    850  OE2 GLU A  62      -4.286  42.939   9.398  1.00  0.00           O1-
ATOM    851  HB2 GLU A  62      -0.652  41.764   7.144  1.00  0.00           H  
ATOM    852  HB3 GLU A  62      -0.692  43.467   7.659  1.00  0.00           H  
ATOM    853  HG2 GLU A  62      -2.831  41.398   8.186  1.00  0.00           H  
ATOM    854  HG3 GLU A  62      -1.623  42.006   9.343  1.00  0.00           H  
ATOM    855  H   GLU A  62      -2.327  41.117   5.064  1.00  0.00           H  
ATOM    856  HA  GLU A  62      -2.664  43.822   6.215  1.00  0.00           H  
ATOM    857  N   GLU A  63      -1.426  43.744   3.713  1.00 24.54           N  
ATOM    858  CA  GLU A  63      -0.602  44.429   2.707  1.00 25.81           C  
ATOM    859  C   GLU A  63      -0.362  45.888   3.079  1.00 26.54           C  
ATOM    860  O   GLU A  63      -1.246  46.551   3.639  1.00 34.34           O  
ATOM    861  CB  GLU A  63      -1.276  44.339   1.325  1.00  0.00           C  
ATOM    862  CG  GLU A  63      -1.346  42.945   0.680  1.00  0.00           C  
ATOM    863  CD  GLU A  63      -2.057  42.860  -0.667  1.00  0.00           C  
ATOM    864  OE1 GLU A  63      -2.561  43.908  -1.129  1.00  0.00           O  
ATOM    865  OE2 GLU A  63      -2.080  41.739  -1.217  1.00  0.00           O1-
ATOM    866  HB2 GLU A  63      -2.308  44.682   1.400  1.00  0.00           H  
ATOM    867  HB3 GLU A  63      -0.736  44.966   0.615  1.00  0.00           H  
ATOM    868  HG2 GLU A  63      -0.336  42.572   0.510  1.00  0.00           H  
ATOM    869  HG3 GLU A  63      -1.878  42.264   1.344  1.00  0.00           H  
ATOM    870  H   GLU A  63      -2.332  43.377   3.460  1.00  0.00           H  
ATOM    871  HA  GLU A  63       0.363  43.925   2.652  1.00  0.00           H  
ATOM    872  N   PHE A  64       0.814  46.433   2.767  1.00 27.46           N  
ATOM    873  CA  PHE A  64       1.076  47.869   2.909  0.60 26.63           C  
ATOM    874  C   PHE A  64       0.897  48.587   1.569  1.00 31.69           C  
ATOM    875  O   PHE A  64       0.287  49.654   1.512  1.00 31.84           O  
ATOM    876  CB  PHE A  64       2.481  48.098   3.511  1.00  0.00           C  
ATOM    877  CG  PHE A  64       3.018  49.523   3.547  1.00  0.00           C  
ATOM    878  CD1 PHE A  64       2.214  50.590   4.005  1.00  0.00           C  
ATOM    879  CD2 PHE A  64       4.374  49.775   3.248  1.00  0.00           C  
ATOM    880  CE1 PHE A  64       2.737  51.874   4.077  1.00  0.00           C  
ATOM    881  CE2 PHE A  64       4.878  51.065   3.326  1.00  0.00           C  
ATOM    882  CZ  PHE A  64       4.061  52.112   3.731  1.00  0.00           C  
ATOM    883  HB2 PHE A  64       2.495  47.730   4.537  1.00  0.00           H  
ATOM    884  HB3 PHE A  64       3.193  47.498   2.945  1.00  0.00           H  
ATOM    885  HD1 PHE A  64       1.183  50.425   4.286  1.00  0.00           H  
ATOM    886  HD2 PHE A  64       5.029  48.974   2.937  1.00  0.00           H  
ATOM    887  HE1 PHE A  64       2.112  52.692   4.407  1.00  0.00           H  
ATOM    888  HE2 PHE A  64       5.912  51.256   3.074  1.00  0.00           H  
ATOM    889  HZ  PHE A  64       4.460  53.115   3.790  1.00  0.00           H  
ATOM    890  H   PHE A  64       1.528  45.872   2.303  1.00  0.00           H  
ATOM    891  HA  PHE A  64       0.366  48.328   3.600  0.60  0.00           H  
ATOM    892  N   THR A  65       1.467  48.008   0.512  1.00 26.22           N  
ATOM    893  CA  THR A  65       1.751  48.726  -0.716  1.00 26.23           C  
ATOM    894  C   THR A  65       2.131  47.688  -1.787  1.00 27.90           C  
ATOM    895  O   THR A  65       2.600  46.600  -1.429  1.00 24.21           O  
ATOM    896  CB  THR A  65       2.923  49.741  -0.452  1.00  0.00           C  
ATOM    897  OG1 THR A  65       3.255  50.563  -1.548  1.00  0.00           O  
ATOM    898  CG2 THR A  65       4.256  49.075  -0.058  1.00  0.00           C  
ATOM    899  HB  THR A  65       2.632  50.420   0.351  1.00  0.00           H  
ATOM    900  HG1 THR A  65       2.453  50.757  -2.064  1.00  0.00           H  
ATOM    901 HG21 THR A  65       5.002  49.823   0.213  1.00  0.00           H  
ATOM    902 HG22 THR A  65       4.135  48.406   0.792  1.00  0.00           H  
ATOM    903 HG23 THR A  65       4.670  48.483  -0.874  1.00  0.00           H  
ATOM    904  H   THR A  65       1.912  47.100   0.567  1.00  0.00           H  
ATOM    905  HA  THR A  65       0.849  49.251  -1.036  1.00  0.00           H  
ATOM    906  N   GLU A  66       1.945  48.044  -3.063  1.00 26.08           N  
ATOM    907  CA  GLU A  66       2.731  47.458  -4.140  1.00 22.52           C  
ATOM    908  C   GLU A  66       3.900  48.411  -4.412  1.00 23.35           C  
ATOM    909  O   GLU A  66       3.726  49.626  -4.307  1.00 27.35           O  
ATOM    910  CB  GLU A  66       1.877  47.170  -5.395  1.00  0.00           C  
ATOM    911  CG  GLU A  66       2.712  46.653  -6.599  1.00  0.00           C  
ATOM    912  CD  GLU A  66       1.903  46.093  -7.759  1.00  0.00           C  
ATOM    913  OE1 GLU A  66       0.661  46.153  -7.689  1.00  0.00           O  
ATOM    914  OE2 GLU A  66       2.549  45.589  -8.701  1.00  0.00           O1-
ATOM    915  HB2 GLU A  66       1.118  46.432  -5.134  1.00  0.00           H  
ATOM    916  HB3 GLU A  66       1.338  48.070  -5.695  1.00  0.00           H  
ATOM    917  HG2 GLU A  66       3.343  47.448  -6.996  1.00  0.00           H  
ATOM    918  HG3 GLU A  66       3.379  45.856  -6.280  1.00  0.00           H  
ATOM    919  H   GLU A  66       1.630  48.989  -3.256  1.00  0.00           H  
ATOM    920  HA  GLU A  66       3.138  46.507  -3.809  1.00  0.00           H  
ATOM    921  N   LYS A  67       5.050  47.831  -4.748  1.00 20.17           N  
ATOM    922  CA  LYS A  67       6.238  48.525  -5.213  1.00 23.17           C  
ATOM    923  C   LYS A  67       6.807  47.801  -6.432  1.00 23.21           C  
ATOM    924  O   LYS A  67       6.510  46.625  -6.653  1.00 22.38           O  
ATOM    925  CB  LYS A  67       7.299  48.525  -4.094  1.00  0.00           C  
ATOM    926  CG  LYS A  67       7.063  49.564  -2.988  1.00  0.00           C  
ATOM    927  CD  LYS A  67       8.359  50.187  -2.435  1.00  0.00           C  
ATOM    928  CE  LYS A  67       9.062  51.130  -3.434  1.00  0.00           C  
ATOM    929  NZ  LYS A  67      10.270  51.737  -2.856  1.00  0.00           N1+
ATOM    930  HB2 LYS A  67       7.376  47.524  -3.676  1.00  0.00           H  
ATOM    931  HB3 LYS A  67       8.271  48.723  -4.542  1.00  0.00           H  
ATOM    932  HG2 LYS A  67       6.413  50.352  -3.358  1.00  0.00           H  
ATOM    933  HG3 LYS A  67       6.510  49.093  -2.176  1.00  0.00           H  
ATOM    934  HD2 LYS A  67       8.123  50.737  -1.523  1.00  0.00           H  
ATOM    935  HD3 LYS A  67       9.045  49.391  -2.138  1.00  0.00           H  
ATOM    936  HE2 LYS A  67       9.351  50.614  -4.349  1.00  0.00           H  
ATOM    937  HE3 LYS A  67       8.396  51.936  -3.730  1.00  0.00           H  
ATOM    938  HZ1 LYS A  67      10.670  52.364  -3.540  1.00  0.00           H  
ATOM    939  HZ2 LYS A  67      10.028  52.256  -2.026  1.00  0.00           H  
ATOM    940  HZ3 LYS A  67      10.938  51.018  -2.624  1.00  0.00           H  
ATOM    941  H   LYS A  67       5.074  46.817  -4.850  1.00  0.00           H  
ATOM    942  HA  LYS A  67       5.990  49.543  -5.512  1.00  0.00           H  
ATOM    943  N   GLU A  68       7.711  48.494  -7.130  1.00 24.34           N  
ATOM    944  CA  GLU A  68       8.644  47.887  -8.066  1.00 22.57           C  
ATOM    945  C   GLU A  68      10.038  48.041  -7.423  1.00 22.69           C  
ATOM    946  O   GLU A  68      10.524  49.164  -7.279  1.00 24.99           O  
ATOM    947  CB  GLU A  68       8.458  48.558  -9.449  1.00  0.00           C  
ATOM    948  CG  GLU A  68       8.977  47.738 -10.652  1.00  0.00           C  
ATOM    949  CD  GLU A  68      10.482  47.529 -10.670  1.00  0.00           C  
ATOM    950  OE1 GLU A  68      11.188  48.517 -10.386  1.00  0.00           O  
ATOM    951  OE2 GLU A  68      10.917  46.393 -10.943  1.00  0.00           O1-
ATOM    952  HB2 GLU A  68       7.395  48.742  -9.617  1.00  0.00           H  
ATOM    953  HB3 GLU A  68       8.913  49.549  -9.449  1.00  0.00           H  
ATOM    954  HG2 GLU A  68       8.496  46.759 -10.672  1.00  0.00           H  
ATOM    955  HG3 GLU A  68       8.697  48.233 -11.583  1.00  0.00           H  
ATOM    956  H   GLU A  68       7.880  49.463  -6.889  1.00  0.00           H  
ATOM    957  HA  GLU A  68       8.432  46.828  -8.182  1.00  0.00           H  
ATOM    958  N   PHE A  69      10.656  46.916  -7.042  1.00 21.52           N  
ATOM    959  CA  PHE A  69      11.957  46.784  -6.366  1.00 22.85           C  
ATOM    960  C   PHE A  69      13.153  46.831  -7.349  1.00 22.19           C  
ATOM    961  O   PHE A  69      14.097  46.054  -7.217  1.00 23.29           O  
ATOM    962  CB  PHE A  69      11.973  45.490  -5.499  1.00  0.00           C  
ATOM    963  CG  PHE A  69      11.382  45.540  -4.095  1.00  0.00           C  
ATOM    964  CD1 PHE A  69      10.178  46.219  -3.801  1.00  0.00           C  
ATOM    965  CD2 PHE A  69      11.954  44.721  -3.094  1.00  0.00           C  
ATOM    966  CE1 PHE A  69       9.623  46.126  -2.529  1.00  0.00           C  
ATOM    967  CE2 PHE A  69      11.377  44.634  -1.836  1.00  0.00           C  
ATOM    968  CZ  PHE A  69      10.217  45.338  -1.553  1.00  0.00           C  
ATOM    969  HB2 PHE A  69      11.501  44.676  -6.046  1.00  0.00           H  
ATOM    970  HB3 PHE A  69      12.998  45.156  -5.342  1.00  0.00           H  
ATOM    971  HD1 PHE A  69       9.676  46.797  -4.560  1.00  0.00           H  
ATOM    972  HD2 PHE A  69      12.839  44.136  -3.303  1.00  0.00           H  
ATOM    973  HE1 PHE A  69       8.709  46.641  -2.286  1.00  0.00           H  
ATOM    974  HE2 PHE A  69      11.819  43.996  -1.084  1.00  0.00           H  
ATOM    975  HZ  PHE A  69       9.761  45.252  -0.577  1.00  0.00           H  
ATOM    976  H   PHE A  69      10.239  46.034  -7.341  1.00  0.00           H  
ATOM    977  HA  PHE A  69      12.096  47.635  -5.698  1.00  0.00           H  
ATOM    978  N   LYS A  70      13.082  47.687  -8.376  1.00 24.36           N  
ATOM    979  CA  LYS A  70      14.016  47.856  -9.506  1.00 25.19           C  
ATOM    980  C   LYS A  70      14.044  46.651 -10.479  1.00 25.42           C  
ATOM    981  O   LYS A  70      14.173  46.858 -11.684  1.00 29.37           O  
ATOM    982  CB  LYS A  70      15.439  48.234  -9.027  1.00  0.00           C  
ATOM    983  CG  LYS A  70      16.296  48.959 -10.092  1.00  0.00           C  
ATOM    984  CD  LYS A  70      17.806  48.682  -9.954  1.00  0.00           C  
ATOM    985  CE  LYS A  70      18.293  47.517 -10.837  1.00  0.00           C  
ATOM    986  NZ  LYS A  70      18.761  47.979 -12.153  1.00  0.00           N1+
ATOM    987  HB2 LYS A  70      15.373  48.892  -8.160  1.00  0.00           H  
ATOM    988  HB3 LYS A  70      15.944  47.338  -8.665  1.00  0.00           H  
ATOM    989  HG2 LYS A  70      15.970  48.710 -11.102  1.00  0.00           H  
ATOM    990  HG3 LYS A  70      16.124  50.032  -9.997  1.00  0.00           H  
ATOM    991  HD2 LYS A  70      18.372  49.587 -10.179  1.00  0.00           H  
ATOM    992  HD3 LYS A  70      18.041  48.447  -8.915  1.00  0.00           H  
ATOM    993  HE2 LYS A  70      19.114  46.998 -10.344  1.00  0.00           H  
ATOM    994  HE3 LYS A  70      17.504  46.788 -11.001  1.00  0.00           H  
ATOM    995  HZ1 LYS A  70      19.500  48.662 -12.033  1.00  0.00           H  
ATOM    996  HZ2 LYS A  70      19.118  47.191 -12.678  1.00  0.00           H  
ATOM    997  HZ3 LYS A  70      17.997  48.402 -12.657  1.00  0.00           H  
ATOM    998  H   LYS A  70      12.219  48.207  -8.472  1.00  0.00           H  
ATOM    999  HA  LYS A  70      13.647  48.704 -10.078  1.00  0.00           H  
ATOM   1000  N   ASN A  71      13.930  45.433  -9.940  1.00 20.17           N  
ATOM   1001  CA  ASN A  71      14.179  44.161 -10.623  1.00 19.73           C  
ATOM   1002  C   ASN A  71      12.935  43.252 -10.633  1.00 18.35           C  
ATOM   1003  O   ASN A  71      12.972  42.197 -11.268  1.00 18.04           O  
ATOM   1004  CB  ASN A  71      15.349  43.434  -9.903  1.00  0.00           C  
ATOM   1005  CG  ASN A  71      16.694  44.150 -10.024  1.00  0.00           C  
ATOM   1006  OD1 ASN A  71      16.961  45.112  -9.318  1.00  0.00           O  
ATOM   1007  ND2 ASN A  71      17.566  43.707 -10.914  1.00  0.00           N  
ATOM   1008  HB2 ASN A  71      15.123  43.300  -8.844  1.00  0.00           H  
ATOM   1009  HB3 ASN A  71      15.480  42.431 -10.302  1.00  0.00           H  
ATOM   1010 HD22 ASN A  71      18.494  44.134 -10.923  1.00  0.00           H  
ATOM   1011 HD21 ASN A  71      17.413  42.834 -11.392  1.00  0.00           H  
ATOM   1012  H   ASN A  71      13.930  45.411  -8.923  1.00  0.00           H  
ATOM   1013  HA  ASN A  71      14.466  44.356 -11.658  1.00  0.00           H  
ATOM   1014  N   THR A  72      11.873  43.618  -9.914  1.00 18.77           N  
ATOM   1015  CA  THR A  72      10.671  42.813  -9.689  1.00 17.40           C  
ATOM   1016  C   THR A  72       9.565  43.761  -9.182  1.00 16.67           C  
ATOM   1017  O   THR A  72       9.864  44.687  -8.424  1.00 20.80           O  
ATOM   1018  CB  THR A  72      10.907  41.723  -8.584  1.00 15.18           C  
ATOM   1019  OG1 THR A  72      11.809  42.198  -7.592  1.00 17.21           O  
ATOM   1020  CG2 THR A  72      11.517  40.403  -9.076  1.00 21.83           C  
ATOM   1021  H   THR A  72      11.814  44.556  -9.536  1.00  0.00           H  
ATOM   1022  HA  THR A  72      10.348  42.359 -10.628  1.00  0.00           H  
ATOM   1023  HB  THR A  72       9.963  41.479  -8.092  1.00  0.00           H  
ATOM   1024  HG1 THR A  72      12.610  42.473  -8.047  1.00  0.00           H  
ATOM   1025 HG21 THR A  72      11.576  39.684  -8.257  1.00  0.00           H  
ATOM   1026 HG22 THR A  72      10.900  39.945  -9.847  1.00  0.00           H  
ATOM   1027 HG23 THR A  72      12.526  40.514  -9.468  1.00  0.00           H  
ATOM   1028  N   PHE A  73       8.306  43.482  -9.547  1.00 17.01           N  
ATOM   1029  CA  PHE A  73       7.132  43.999  -8.839  1.00 18.74           C  
ATOM   1030  C   PHE A  73       6.918  43.162  -7.569  1.00 18.84           C  
ATOM   1031  O   PHE A  73       7.239  41.967  -7.591  1.00 18.93           O  
ATOM   1032  CB  PHE A  73       5.859  43.859  -9.702  1.00  0.00           C  
ATOM   1033  CG  PHE A  73       5.802  44.675 -10.972  1.00  0.00           C  
ATOM   1034  CD1 PHE A  73       5.867  46.080 -10.920  1.00  0.00           C  
ATOM   1035  CD2 PHE A  73       5.655  44.036 -12.219  1.00  0.00           C  
ATOM   1036  CE1 PHE A  73       5.850  46.809 -12.100  1.00  0.00           C  
ATOM   1037  CE2 PHE A  73       5.596  44.793 -13.381  1.00  0.00           C  
ATOM   1038  CZ  PHE A  73       5.724  46.172 -13.324  1.00  0.00           C  
ATOM   1039  HB2 PHE A  73       5.715  42.814  -9.971  1.00  0.00           H  
ATOM   1040  HB3 PHE A  73       4.984  44.138  -9.111  1.00  0.00           H  
ATOM   1041  HD1 PHE A  73       5.966  46.592  -9.973  1.00  0.00           H  
ATOM   1042  HD2 PHE A  73       5.591  42.961 -12.270  1.00  0.00           H  
ATOM   1043  HE1 PHE A  73       5.956  47.879 -12.066  1.00  0.00           H  
ATOM   1044  HE2 PHE A  73       5.461  44.314 -14.337  1.00  0.00           H  
ATOM   1045  HZ  PHE A  73       5.704  46.757 -14.231  1.00  0.00           H  
ATOM   1046  H   PHE A  73       8.139  42.642 -10.077  1.00  0.00           H  
ATOM   1047  HA  PHE A  73       7.295  45.042  -8.581  1.00  0.00           H  
ATOM   1048  N   HIS A  74       6.488  43.804  -6.477  1.00 19.38           N  
ATOM   1049  CA  HIS A  74       6.300  43.212  -5.150  1.00 19.10           C  
ATOM   1050  C   HIS A  74       4.987  43.738  -4.568  1.00 20.86           C  
ATOM   1051  O   HIS A  74       4.844  44.957  -4.480  1.00 23.08           O  
ATOM   1052  CB  HIS A  74       7.430  43.646  -4.184  1.00  0.00           C  
ATOM   1053  CG  HIS A  74       8.725  42.897  -4.279  1.00  0.00           C  
ATOM   1054  ND1 HIS A  74       9.237  42.139  -3.223  1.00  0.00           N  
ATOM   1055  CD2 HIS A  74       9.589  42.804  -5.342  1.00  0.00           C  
ATOM   1056  CE1 HIS A  74      10.362  41.608  -3.687  1.00  0.00           C  
ATOM   1057  NE2 HIS A  74      10.613  41.965  -4.947  1.00  0.00           N  
ATOM   1058  HB2 HIS A  74       7.637  44.711  -4.289  1.00  0.00           H  
ATOM   1059  HB3 HIS A  74       7.095  43.503  -3.158  1.00  0.00           H  
ATOM   1060  HD2 HIS A  74       9.545  43.239  -6.325  1.00  0.00           H  
ATOM   1061  HE1 HIS A  74      10.989  40.942  -3.111  1.00  0.00           H  
ATOM   1062  HE2 HIS A  74      11.385  41.677  -5.542  1.00  0.00           H  
ATOM   1063  H   HIS A  74       6.282  44.802  -6.527  1.00  0.00           H  
ATOM   1064  HA  HIS A  74       6.259  42.126  -5.209  1.00  0.00           H  
ATOM   1065  N   PHE A  75       4.104  42.848  -4.102  1.00 19.12           N  
ATOM   1066  CA  PHE A  75       2.977  43.189  -3.231  1.00 18.76           C  
ATOM   1067  C   PHE A  75       3.525  42.924  -1.818  1.00 21.28           C  
ATOM   1068  O   PHE A  75       3.864  41.779  -1.508  1.00 21.78           O  
ATOM   1069  CB  PHE A  75       1.725  42.300  -3.492  1.00  0.00           C  
ATOM   1070  CG  PHE A  75       1.300  41.974  -4.922  1.00  0.00           C  
ATOM   1071  CD1 PHE A  75       1.697  42.751  -6.033  1.00  0.00           C  
ATOM   1072  CD2 PHE A  75       0.390  40.912  -5.134  1.00  0.00           C  
ATOM   1073  CE1 PHE A  75       1.334  42.364  -7.316  1.00  0.00           C  
ATOM   1074  CE2 PHE A  75       0.006  40.562  -6.423  1.00  0.00           C  
ATOM   1075  CZ  PHE A  75       0.503  41.267  -7.512  1.00  0.00           C  
ATOM   1076  HB2 PHE A  75       1.829  41.345  -2.975  1.00  0.00           H  
ATOM   1077  HB3 PHE A  75       0.870  42.782  -3.016  1.00  0.00           H  
ATOM   1078  HD1 PHE A  75       2.325  43.621  -5.911  1.00  0.00           H  
ATOM   1079  HD2 PHE A  75       0.021  40.342  -4.294  1.00  0.00           H  
ATOM   1080  HE1 PHE A  75       1.683  42.934  -8.166  1.00  0.00           H  
ATOM   1081  HE2 PHE A  75      -0.661  39.729  -6.583  1.00  0.00           H  
ATOM   1082  HZ  PHE A  75       0.219  40.987  -8.516  1.00  0.00           H  
ATOM   1083  H   PHE A  75       4.367  41.860  -4.110  1.00  0.00           H  
ATOM   1084  HA  PHE A  75       2.696  44.236  -3.349  1.00  0.00           H  
ATOM   1085  N   VAL A  76       3.679  43.966  -0.998  1.00 21.64           N  
ATOM   1086  CA  VAL A  76       4.429  43.861   0.252  1.00 22.46           C  
ATOM   1087  C   VAL A  76       3.437  43.920   1.439  1.00 25.12           C  
ATOM   1088  O   VAL A  76       2.819  44.970   1.648  1.00 25.99           O  
ATOM   1089  CB  VAL A  76       5.434  45.052   0.407  1.00 26.65           C  
ATOM   1090  CG1 VAL A  76       6.557  44.697   1.404  1.00 25.49           C  
ATOM   1091  CG2 VAL A  76       6.093  45.492  -0.915  1.00 28.67           C  
ATOM   1092  H   VAL A  76       3.365  44.897  -1.267  1.00  0.00           H  
ATOM   1093  HA  VAL A  76       5.010  42.940   0.300  1.00  0.00           H  
ATOM   1094  HB  VAL A  76       4.917  45.933   0.791  1.00  0.00           H  
ATOM   1095 HG11 VAL A  76       7.153  45.573   1.660  1.00  0.00           H  
ATOM   1096 HG12 VAL A  76       6.185  44.265   2.331  1.00  0.00           H  
ATOM   1097 HG13 VAL A  76       7.234  43.955   0.978  1.00  0.00           H  
ATOM   1098 HG21 VAL A  76       6.793  46.311  -0.749  1.00  0.00           H  
ATOM   1099 HG22 VAL A  76       6.651  44.671  -1.359  1.00  0.00           H  
ATOM   1100 HG23 VAL A  76       5.368  45.846  -1.649  1.00  0.00           H  
ATOM   1101  N   PRO A  77       3.297  42.820   2.211  1.00 24.65           N  
ATOM   1102  CA  PRO A  77       2.839  42.868   3.615  1.00 24.86           C  
ATOM   1103  C   PRO A  77       3.998  42.935   4.648  1.00 25.20           C  
ATOM   1104  O   PRO A  77       4.207  41.957   5.370  1.00 27.75           O  
ATOM   1105  CD  PRO A  77       3.141  41.474   1.650  1.00  0.00           C  
ATOM   1106  CB  PRO A  77       1.998  41.577   3.727  1.00  0.00           C  
ATOM   1107  CG  PRO A  77       2.696  40.589   2.808  1.00  0.00           C  
ATOM   1108  HD3 PRO A  77       2.367  41.497   0.880  1.00  0.00           H  
ATOM   1109  HD2 PRO A  77       4.039  41.081   1.196  1.00  0.00           H  
ATOM   1110  HB2 PRO A  77       1.891  41.197   4.744  1.00  0.00           H  
ATOM   1111  HB3 PRO A  77       0.990  41.762   3.355  1.00  0.00           H  
ATOM   1112  HG3 PRO A  77       2.065  39.755   2.499  1.00  0.00           H  
ATOM   1113  HG2 PRO A  77       3.571  40.176   3.314  1.00  0.00           H  
ATOM   1114  HA  PRO A  77       2.196  43.723   3.805  1.00  0.00           H  
ATOM   1115  N   PRO A  78       4.712  44.084   4.784  1.00 74.05           N  
ATOM   1116  CA  PRO A  78       5.852  44.200   5.723  1.00 62.87           C  
ATOM   1117  C   PRO A  78       5.461  44.069   7.209  1.00 59.18           C  
ATOM   1118  O   PRO A  78       6.324  43.847   8.055  1.00 59.42           O  
ATOM   1119  CD  PRO A  78       4.341  45.409   4.286  1.00  0.00           C  
ATOM   1120  CB  PRO A  78       6.407  45.601   5.434  1.00  0.00           C  
ATOM   1121  CG  PRO A  78       5.169  46.410   5.085  1.00  0.00           C  
ATOM   1122  HD3 PRO A  78       4.628  45.512   3.247  1.00  0.00           H  
ATOM   1123  HD2 PRO A  78       3.273  45.599   4.383  1.00  0.00           H  
ATOM   1124  HB2 PRO A  78       6.967  46.032   6.266  1.00  0.00           H  
ATOM   1125  HB3 PRO A  78       7.080  45.556   4.577  1.00  0.00           H  
ATOM   1126  HG3 PRO A  78       5.397  47.323   4.536  1.00  0.00           H  
ATOM   1127  HG2 PRO A  78       4.639  46.694   5.995  1.00  0.00           H  
ATOM   1128  HA  PRO A  78       6.602  43.439   5.500  1.00  0.00           H  
ATOM   1129  N   ASN A  79       4.156  44.166   7.490  1.00 61.02           N  
ATOM   1130  CA  ASN A  79       3.499  43.887   8.763  1.00 50.85           C  
ATOM   1131  C   ASN A  79       3.785  42.470   9.290  1.00 46.91           C  
ATOM   1132  O   ASN A  79       3.807  42.301  10.506  1.00 43.18           O  
ATOM   1133  CB  ASN A  79       1.984  44.113   8.581  1.00  0.00           C  
ATOM   1134  CG  ASN A  79       1.665  45.572   8.250  1.00  0.00           C  
ATOM   1135  OD1 ASN A  79       2.146  46.474   8.923  1.00  0.00           O  
ATOM   1136  ND2 ASN A  79       0.906  45.838   7.194  1.00  0.00           N  
ATOM   1137  HB2 ASN A  79       1.597  43.449   7.808  1.00  0.00           H  
ATOM   1138  HB3 ASN A  79       1.456  43.862   9.502  1.00  0.00           H  
ATOM   1139 HD22 ASN A  79       0.671  46.796   6.982  1.00  0.00           H  
ATOM   1140 HD21 ASN A  79       0.547  45.104   6.581  1.00  0.00           H  
ATOM   1141  H   ASN A  79       3.537  44.374   6.724  1.00  0.00           H  
ATOM   1142  HA  ASN A  79       3.896  44.602   9.487  1.00  0.00           H  
ATOM   1143  N   THR A  80       4.051  41.505   8.390  1.00 28.01           N  
ATOM   1144  CA  THR A  80       4.638  40.194   8.699  1.00 23.79           C  
ATOM   1145  C   THR A  80       3.829  39.383   9.751  1.00 21.00           C  
ATOM   1146  O   THR A  80       4.386  38.817  10.690  1.00 24.41           O  
ATOM   1147  CB  THR A  80       6.147  40.352   9.079  1.00  0.00           C  
ATOM   1148  OG1 THR A  80       6.807  41.147   8.106  1.00  0.00           O  
ATOM   1149  CG2 THR A  80       6.976  39.064   9.158  1.00  0.00           C  
ATOM   1150  HB  THR A  80       6.227  40.870  10.037  1.00  0.00           H  
ATOM   1151  HG1 THR A  80       6.552  42.077   8.227  1.00  0.00           H  
ATOM   1152 HG21 THR A  80       8.045  39.279   9.185  1.00  0.00           H  
ATOM   1153 HG22 THR A  80       6.757  38.508  10.066  1.00  0.00           H  
ATOM   1154 HG23 THR A  80       6.789  38.422   8.296  1.00  0.00           H  
ATOM   1155  HA  THR A  80       4.589  39.612   7.782  1.00  0.00           H  
ATOM   1156  H   THR A  80       4.063  41.728   7.399  1.00  0.00           H  
ATOM   1157  N   GLU A  81       2.495  39.414   9.605  1.00 22.00           N  
ATOM   1158  CA  GLU A  81       1.554  38.842  10.568  0.50 24.19           C  
ATOM   1159  C   GLU A  81       1.053  37.456  10.127  1.00 21.91           C  
ATOM   1160  O   GLU A  81       0.858  36.594  10.983  1.00 27.10           O  
ATOM   1161  CB  GLU A  81       0.401  39.842  10.805  1.00  0.00           C  
ATOM   1162  CG  GLU A  81      -0.468  39.491  12.033  1.00  0.00           C  
ATOM   1163  CD  GLU A  81      -1.616  40.468  12.278  1.00  0.00           C  
ATOM   1164  OE1 GLU A  81      -1.427  41.674  12.015  1.00  0.00           O  
ATOM   1165  OE2 GLU A  81      -2.668  39.990  12.753  1.00  0.00           O1-
ATOM   1166  HB2 GLU A  81       0.820  40.841  10.939  1.00  0.00           H  
ATOM   1167  HB3 GLU A  81      -0.233  39.898   9.918  1.00  0.00           H  
ATOM   1168  HG2 GLU A  81      -0.876  38.485  11.941  1.00  0.00           H  
ATOM   1169  HG3 GLU A  81       0.153  39.483  12.929  1.00  0.00           H  
ATOM   1170  H   GLU A  81       2.121  39.944   8.835  1.00  0.00           H  
ATOM   1171  HA  GLU A  81       2.055  38.705  11.529  0.50  0.00           H  
ATOM   1172  N   SER A  82       0.828  37.259   8.818  1.00 23.21           N  
ATOM   1173  CA  SER A  82       0.410  35.972   8.299  1.00 19.83           C  
ATOM   1174  C   SER A  82       1.598  35.050   8.141  1.00 15.00           C  
ATOM   1175  O   SER A  82       2.753  35.509   8.157  1.00 17.00           O  
ATOM   1176  CB  SER A  82      -0.273  36.167   6.933  1.00  0.00           C  
ATOM   1177  OG  SER A  82       0.397  35.385   5.936  1.00  0.00           O  
ATOM   1178  HB2 SER A  82      -1.314  35.851   6.997  1.00  0.00           H  
ATOM   1179  HB3 SER A  82      -0.231  37.220   6.652  1.00  0.00           H  
ATOM   1180  HG  SER A  82      -0.033  35.511   5.087  1.00  0.00           H  
ATOM   1181  H   SER A  82       0.957  38.020   8.166  1.00  0.00           H  
ATOM   1182  HA  SER A  82      -0.301  35.522   8.992  1.00  0.00           H  
ATOM   1183  N   TYR A  83       1.324  33.756   8.069  1.00 20.41           N  
ATOM   1184  CA  TYR A  83       2.371  32.741   8.110  1.00 20.39           C  
ATOM   1185  C   TYR A  83       1.952  31.428   7.459  1.00 19.54           C  
ATOM   1186  O   TYR A  83       0.751  31.150   7.267  1.00 20.75           O  
ATOM   1187  CB  TYR A  83       2.857  32.497   9.562  1.00 19.73           C  
ATOM   1188  CG  TYR A  83       1.781  31.947  10.476  1.00 19.22           C  
ATOM   1189  CD1 TYR A  83       1.548  30.581  10.558  1.00 19.04           C  
ATOM   1190  CD2 TYR A  83       1.014  32.804  11.272  1.00 23.72           C  
ATOM   1191  CE1 TYR A  83       0.543  30.064  11.385  1.00 23.72           C  
ATOM   1192  CE2 TYR A  83       0.020  32.304  12.101  1.00 25.49           C  
ATOM   1193  CZ  TYR A  83      -0.205  30.941  12.160  1.00 24.24           C  
ATOM   1194  OH  TYR A  83      -1.194  30.441  12.981  1.00 26.19           O  
ATOM   1195  H   TYR A  83       0.366  33.447   7.983  1.00  0.00           H  
ATOM   1196  HA  TYR A  83       3.219  33.127   7.545  1.00  0.00           H  
ATOM   1197  HB3 TYR A  83       3.242  33.429   9.976  1.00  0.00           H  
ATOM   1198  HB2 TYR A  83       3.705  31.813   9.549  1.00  0.00           H  
ATOM   1199  HD1 TYR A  83       2.147  29.895   9.977  1.00  0.00           H  
ATOM   1200  HD2 TYR A  83       1.192  33.869  11.246  1.00  0.00           H  
ATOM   1201  HE1 TYR A  83       0.361  29.000  11.412  1.00  0.00           H  
ATOM   1202  HE2 TYR A  83      -0.575  32.979  12.698  1.00  0.00           H  
ATOM   1203  HH  TYR A  83      -1.618  31.164  13.448  1.00  0.00           H  
ATOM   1204  N   VAL A  84       2.965  30.661   7.055  1.00 15.85           N  
ATOM   1205  CA  VAL A  84       2.820  29.253   6.743  1.00 16.85           C  
ATOM   1206  C   VAL A  84       3.531  28.435   7.795  1.00 16.98           C  
ATOM   1207  O   VAL A  84       4.409  28.945   8.504  1.00 23.86           O  
ATOM   1208  CB  VAL A  84       3.429  28.881   5.363  1.00 18.20           C  
ATOM   1209  CG1 VAL A  84       2.676  29.622   4.268  1.00 27.53           C  
ATOM   1210  CG2 VAL A  84       4.919  29.204   5.327  1.00 18.31           C  
ATOM   1211  H   VAL A  84       3.889  31.057   6.953  1.00  0.00           H  
ATOM   1212  HA  VAL A  84       1.761  28.995   6.746  1.00  0.00           H  
ATOM   1213  HB  VAL A  84       3.303  27.810   5.206  1.00  0.00           H  
ATOM   1214 HG11 VAL A  84       3.099  29.365   3.297  1.00  0.00           H  
ATOM   1215 HG12 VAL A  84       1.624  29.337   4.292  1.00  0.00           H  
ATOM   1216 HG13 VAL A  84       2.764  30.696   4.429  1.00  0.00           H  
ATOM   1217 HG21 VAL A  84       5.326  28.936   4.352  1.00  0.00           H  
ATOM   1218 HG22 VAL A  84       5.064  30.270   5.500  1.00  0.00           H  
ATOM   1219 HG23 VAL A  84       5.433  28.637   6.103  1.00  0.00           H  
ATOM   1220  N   MET A  85       3.154  27.167   7.874  1.00 18.43           N  
ATOM   1221  CA  MET A  85       3.815  26.240   8.783  1.00 19.02           C  
ATOM   1222  C   MET A  85       4.643  25.267   7.982  1.00 18.76           C  
ATOM   1223  O   MET A  85       4.098  24.506   7.163  1.00 20.67           O  
ATOM   1224  CB  MET A  85       2.817  25.466   9.665  1.00  0.00           C  
ATOM   1225  CG  MET A  85       1.626  26.238  10.257  1.00  0.00           C  
ATOM   1226  SD  MET A  85       0.445  25.340  11.296  1.00  0.00           S  
ATOM   1227  CE  MET A  85      -0.684  26.701  11.685  1.00  0.00           C  
ATOM   1228  HB2 MET A  85       2.370  24.658   9.086  1.00  0.00           H  
ATOM   1229  HB3 MET A  85       3.340  25.050  10.526  1.00  0.00           H  
ATOM   1230  HG2 MET A  85       1.994  27.046  10.889  1.00  0.00           H  
ATOM   1231  HG3 MET A  85       1.025  26.655   9.449  1.00  0.00           H  
ATOM   1232  HE1 MET A  85      -1.487  26.336  12.325  1.00  0.00           H  
ATOM   1233  HE2 MET A  85      -0.138  27.489  12.203  1.00  0.00           H  
ATOM   1234  HE3 MET A  85      -1.107  27.098  10.763  1.00  0.00           H  
ATOM   1235  H   MET A  85       2.396  26.829   7.298  1.00  0.00           H  
ATOM   1236  HA  MET A  85       4.481  26.808   9.432  1.00  0.00           H  
ATOM   1237  N   PHE A  86       5.953  25.304   8.228  1.00 18.42           N  
ATOM   1238  CA  PHE A  86       6.922  24.402   7.578  1.00 21.64           C  
ATOM   1239  C   PHE A  86       7.859  23.885   8.665  1.00 16.70           C  
ATOM   1240  O   PHE A  86       8.360  24.680   9.463  1.00 19.12           O  
ATOM   1241  CB  PHE A  86       7.731  25.131   6.489  1.00  0.00           C  
ATOM   1242  CG  PHE A  86       8.610  24.079   5.803  1.00  0.00           C  
ATOM   1243  CD1 PHE A  86       8.223  22.723   5.560  1.00  0.00           C  
ATOM   1244  CD2 PHE A  86       9.924  24.422   5.528  1.00  0.00           C  
ATOM   1245  CE1 PHE A  86       9.158  21.764   5.179  1.00  0.00           C  
ATOM   1246  CE2 PHE A  86      10.780  23.490   5.013  1.00  0.00           C  
ATOM   1247  CZ  PHE A  86      10.447  22.157   4.873  1.00  0.00           C  
ATOM   1248  HB2 PHE A  86       7.047  25.543   5.747  1.00  0.00           H  
ATOM   1249  HB3 PHE A  86       8.322  25.959   6.888  1.00  0.00           H  
ATOM   1250  HD1 PHE A  86       7.221  22.367   5.712  1.00  0.00           H  
ATOM   1251  HD2 PHE A  86      10.354  25.325   5.940  1.00  0.00           H  
ATOM   1252  HE1 PHE A  86       8.907  20.715   5.098  1.00  0.00           H  
ATOM   1253  HE2 PHE A  86      11.773  23.797   5.090  1.00  0.00           H  
ATOM   1254  HZ  PHE A  86      11.217  21.423   4.677  1.00  0.00           H  
ATOM   1255  H   PHE A  86       6.324  25.973   8.887  1.00  0.00           H  
ATOM   1256  HA  PHE A  86       6.390  23.562   7.131  1.00  0.00           H  
ATOM   1257  N   GLU A  87       8.079  22.575   8.684  1.00 18.51           N  
ATOM   1258  CA  GLU A  87       9.016  21.941   9.628  1.00 18.98           C  
ATOM   1259  C   GLU A  87       8.603  22.284  11.060  1.00 19.73           C  
ATOM   1260  O   GLU A  87       9.455  22.526  11.932  1.00 24.40           O  
ATOM   1261  CB  GLU A  87      10.481  22.324   9.346  1.00  0.00           C  
ATOM   1262  CG  GLU A  87      10.896  22.431   7.870  1.00  0.00           C  
ATOM   1263  CD  GLU A  87      12.349  22.811   7.603  1.00  0.00           C  
ATOM   1264  OE1 GLU A  87      13.185  21.885   7.501  1.00  0.00           O  
ATOM   1265  OE2 GLU A  87      12.598  24.030   7.500  1.00  0.00           O1-
ATOM   1266  HB2 GLU A  87      10.692  23.300   9.784  1.00  0.00           H  
ATOM   1267  HB3 GLU A  87      11.143  21.578   9.786  1.00  0.00           H  
ATOM   1268  HG2 GLU A  87      10.741  21.470   7.378  1.00  0.00           H  
ATOM   1269  HG3 GLU A  87      10.291  23.192   7.377  1.00  0.00           H  
ATOM   1270  H   GLU A  87       7.595  21.972   8.034  1.00  0.00           H  
ATOM   1271  HA  GLU A  87       8.927  20.861   9.508  1.00  0.00           H  
ATOM   1272  N   ASN A  88       7.294  22.326  11.257  1.00 23.34           N  
ATOM   1273  CA  ASN A  88       6.698  22.580  12.576  1.00 21.29           C  
ATOM   1274  C   ASN A  88       6.821  23.986  13.125  1.00 25.79           C  
ATOM   1275  O   ASN A  88       6.542  24.213  14.310  1.00 26.07           O  
ATOM   1276  CB  ASN A  88       7.282  21.585  13.596  1.00  0.00           C  
ATOM   1277  CG  ASN A  88       6.861  20.124  13.446  1.00  0.00           C  
ATOM   1278  OD1 ASN A  88       5.826  19.806  12.872  1.00  0.00           O  
ATOM   1279  ND2 ASN A  88       7.693  19.204  13.930  1.00  0.00           N  
ATOM   1280  HB2 ASN A  88       8.370  21.588  13.525  1.00  0.00           H  
ATOM   1281  HB3 ASN A  88       6.983  21.878  14.602  1.00  0.00           H  
ATOM   1282 HD22 ASN A  88       7.461  18.224  13.856  1.00  0.00           H  
ATOM   1283 HD21 ASN A  88       8.557  19.487  14.371  1.00  0.00           H  
ATOM   1284  H   ASN A  88       6.662  22.180  10.483  1.00  0.00           H  
ATOM   1285  HA  ASN A  88       5.633  22.362  12.492  1.00  0.00           H  
ATOM   1286  N   VAL A  89       7.204  24.937  12.271  0.60 20.59           N  
ATOM   1287  CA  VAL A  89       7.475  26.313  12.679  0.60 20.92           C  
ATOM   1288  C   VAL A  89       6.730  27.305  11.797  0.60 22.15           C  
ATOM   1289  O   VAL A  89       6.438  27.002  10.630  0.60 23.24           O  
ATOM   1290  CB  VAL A  89       8.984  26.608  12.590  1.00  0.00           C  
ATOM   1291  CG1 VAL A  89       9.365  26.821  11.124  1.00  0.00           C  
ATOM   1292  CG2 VAL A  89       9.380  27.856  13.392  1.00  0.00           C  
ATOM   1293  HB  VAL A  89       9.544  25.772  13.009  1.00  0.00           H  
ATOM   1294 HG11 VAL A  89      10.432  27.030  11.052  1.00  0.00           H  
ATOM   1295 HG12 VAL A  89       9.133  25.921  10.554  1.00  0.00           H  
ATOM   1296 HG13 VAL A  89       8.802  27.662  10.720  1.00  0.00           H  
ATOM   1297 HG21 VAL A  89      10.453  28.023  13.298  1.00  0.00           H  
ATOM   1298 HG22 VAL A  89       8.843  28.722  13.005  1.00  0.00           H  
ATOM   1299 HG23 VAL A  89       9.125  27.710  14.442  1.00  0.00           H  
ATOM   1300  H   VAL A  89       7.319  24.720  11.291  0.60  0.00           H  
ATOM   1301  HA  VAL A  89       7.150  26.445  13.711  0.60  0.00           H  
ATOM   1302  N   ALA A  90       6.427  28.477  12.355  1.00 18.87           N  
ATOM   1303  CA  ALA A  90       5.760  29.551  11.635  1.00 19.57           C  
ATOM   1304  C   ALA A  90       6.782  30.407  10.891  1.00 16.60           C  
ATOM   1305  O   ALA A  90       7.765  30.898  11.472  1.00 18.34           O  
ATOM   1306  CB  ALA A  90       4.952  30.423  12.614  1.00  0.00           C  
ATOM   1307  HB1 ALA A  90       4.822  31.419  12.192  1.00  0.00           H  
ATOM   1308  HB2 ALA A  90       3.974  29.970  12.782  1.00  0.00           H  
ATOM   1309  HB3 ALA A  90       5.486  30.496  13.562  1.00  0.00           H  
ATOM   1310  H   ALA A  90       6.661  28.652  13.322  1.00  0.00           H  
ATOM   1311  HA  ALA A  90       5.075  29.113  10.909  1.00  0.00           H  
ATOM   1312  N   TYR A  91       6.565  30.536   9.572  1.00 17.24           N  
ATOM   1313  CA  TYR A  91       7.355  31.420   8.726  1.00 17.66           C  
ATOM   1314  C   TYR A  91       6.426  32.509   8.252  1.00 13.45           C  
ATOM   1315  O   TYR A  91       5.427  32.215   7.609  1.00 18.34           O  
ATOM   1316  CB  TYR A  91       7.897  30.624   7.524  1.00  0.00           C  
ATOM   1317  CG  TYR A  91       9.096  29.705   7.713  1.00  0.00           C  
ATOM   1318  CD1 TYR A  91      10.392  30.163   7.382  1.00  0.00           C  
ATOM   1319  CD2 TYR A  91       8.922  28.358   8.091  1.00  0.00           C  
ATOM   1320  CE1 TYR A  91      11.487  29.277   7.390  1.00  0.00           C  
ATOM   1321  CE2 TYR A  91      10.026  27.478   8.104  1.00  0.00           C  
ATOM   1322  CZ  TYR A  91      11.305  27.928   7.735  1.00  0.00           C  
ATOM   1323  OH  TYR A  91      12.366  27.069   7.691  1.00  0.00           O  
ATOM   1324  HB2 TYR A  91       7.097  30.085   7.015  1.00  0.00           H  
ATOM   1325  HB3 TYR A  91       8.287  31.321   6.805  1.00  0.00           H  
ATOM   1326  HD1 TYR A  91      10.557  31.186   7.073  1.00  0.00           H  
ATOM   1327  HD2 TYR A  91       7.940  27.988   8.351  1.00  0.00           H  
ATOM   1328  HE1 TYR A  91      12.467  29.623   7.101  1.00  0.00           H  
ATOM   1329  HE2 TYR A  91       9.886  26.446   8.388  1.00  0.00           H  
ATOM   1330  HH  TYR A  91      12.164  26.149   7.907  1.00  0.00           H  
ATOM   1331  H   TYR A  91       5.828  30.007   9.127  1.00  0.00           H  
ATOM   1332  HA  TYR A  91       8.179  31.849   9.296  1.00  0.00           H  
ATOM   1333  N   HIS A  92       6.745  33.748   8.603  1.00 17.63           N  
ATOM   1334  CA  HIS A  92       5.821  34.867   8.502  1.00 17.90           C  
ATOM   1335  C   HIS A  92       5.959  35.529   7.125  1.00 15.99           C  
ATOM   1336  O   HIS A  92       7.096  35.813   6.750  1.00 19.26           O  
ATOM   1337  CB  HIS A  92       6.113  35.838   9.655  1.00  0.00           C  
ATOM   1338  CG  HIS A  92       6.236  35.188  11.007  1.00  0.00           C  
ATOM   1339  ND1 HIS A  92       5.150  34.626  11.685  1.00  0.00           N  
ATOM   1340  CD2 HIS A  92       7.380  34.961  11.743  1.00  0.00           C  
ATOM   1341  CE1 HIS A  92       5.667  34.095  12.785  1.00  0.00           C  
ATOM   1342  NE2 HIS A  92       6.987  34.256  12.868  1.00  0.00           N  
ATOM   1343  HB2 HIS A  92       7.053  36.353   9.460  1.00  0.00           H  
ATOM   1344  HB3 HIS A  92       5.328  36.591   9.701  1.00  0.00           H  
ATOM   1345  HD2 HIS A  92       8.411  35.214  11.541  1.00  0.00           H  
ATOM   1346  HE1 HIS A  92       5.082  33.573  13.530  1.00  0.00           H  
ATOM   1347  HE2 HIS A  92       7.591  33.902  13.611  1.00  0.00           H  
ATOM   1348  H   HIS A  92       7.656  33.951   9.007  1.00  0.00           H  
ATOM   1349  HA  HIS A  92       4.819  34.478   8.643  1.00  0.00           H  
ATOM   1350  N   LEU A  93       4.878  35.753   6.373  1.00 18.46           N  
ATOM   1351  CA  LEU A  93       4.927  36.283   4.997  1.00 19.61           C  
ATOM   1352  C   LEU A  93       5.343  37.769   4.975  1.00 19.65           C  
ATOM   1353  O   LEU A  93       4.633  38.579   5.571  1.00 20.04           O  
ATOM   1354  CB  LEU A  93       3.552  36.048   4.317  1.00 18.67           C  
ATOM   1355  CG  LEU A  93       3.404  36.573   2.865  1.00 17.28           C  
ATOM   1356  CD1 LEU A  93       4.451  35.977   1.907  1.00 19.77           C  
ATOM   1357  CD2 LEU A  93       1.970  36.369   2.335  1.00 20.65           C  
ATOM   1358  H   LEU A  93       3.963  35.618   6.797  1.00  0.00           H  
ATOM   1359  HA  LEU A  93       5.678  35.712   4.449  1.00  0.00           H  
ATOM   1360  HB3 LEU A  93       2.781  36.513   4.935  1.00  0.00           H  
ATOM   1361  HB2 LEU A  93       3.336  34.979   4.326  1.00  0.00           H  
ATOM   1362  HG  LEU A  93       3.563  37.652   2.881  1.00  0.00           H  
ATOM   1363 HD11 LEU A  93       4.046  35.775   0.917  1.00  0.00           H  
ATOM   1364 HD12 LEU A  93       5.276  36.673   1.767  1.00  0.00           H  
ATOM   1365 HD13 LEU A  93       4.872  35.044   2.283  1.00  0.00           H  
ATOM   1366 HD21 LEU A  93       1.584  37.290   1.899  1.00  0.00           H  
ATOM   1367 HD22 LEU A  93       1.916  35.596   1.567  1.00  0.00           H  
ATOM   1368 HD23 LEU A  93       1.282  36.069   3.125  1.00  0.00           H  
ATOM   1369  N   THR A  94       6.446  38.105   4.290  0.60 18.03           N  
ATOM   1370  CA  THR A  94       7.012  39.457   4.261  0.60 18.76           C  
ATOM   1371  C   THR A  94       6.762  40.178   2.917  0.60 17.50           C  
ATOM   1372  O   THR A  94       6.472  41.378   2.924  0.60 18.42           O  
ATOM   1373  CB  THR A  94       8.549  39.404   4.505  1.00  0.00           C  
ATOM   1374  OG1 THR A  94       9.249  38.596   3.568  1.00  0.00           O  
ATOM   1375  CG2 THR A  94       8.909  38.852   5.890  1.00  0.00           C  
ATOM   1376  HB  THR A  94       8.950  40.417   4.430  1.00  0.00           H  
ATOM   1377  HG1 THR A  94       9.316  39.053   2.714  1.00  0.00           H  
ATOM   1378 HG21 THR A  94       9.987  38.870   6.054  1.00  0.00           H  
ATOM   1379 HG22 THR A  94       8.449  39.449   6.676  1.00  0.00           H  
ATOM   1380 HG23 THR A  94       8.574  37.823   6.013  1.00  0.00           H  
ATOM   1381  H   THR A  94       6.996  37.395   3.808  0.60  0.00           H  
ATOM   1382  HA  THR A  94       6.566  40.072   5.047  0.60  0.00           H  
ATOM   1383  N   ASP A  95       6.865  39.460   1.791  1.00 18.64           N  
ATOM   1384  CA  ASP A  95       6.699  40.009   0.444  1.00 18.93           C  
ATOM   1385  C   ASP A  95       6.190  38.890  -0.463  1.00 19.36           C  
ATOM   1386  O   ASP A  95       6.560  37.732  -0.264  1.00 17.64           O  
ATOM   1387  CB  ASP A  95       7.955  40.679  -0.174  1.00  0.00           C  
ATOM   1388  CG  ASP A  95       9.243  39.857  -0.144  1.00  0.00           C  
ATOM   1389  OD1 ASP A  95       9.624  39.352  -1.224  1.00  0.00           O  
ATOM   1390  OD2 ASP A  95       9.835  39.765   0.955  1.00  0.00           O1-
ATOM   1391  HB2 ASP A  95       7.755  40.958  -1.210  1.00  0.00           H  
ATOM   1392  HB3 ASP A  95       8.156  41.633   0.311  1.00  0.00           H  
ATOM   1393  H   ASP A  95       7.077  38.468   1.830  1.00  0.00           H  
ATOM   1394  HA  ASP A  95       5.938  40.780   0.466  1.00  0.00           H  
ATOM   1395  N   ILE A  96       5.373  39.253  -1.454  1.00 17.94           N  
ATOM   1396  CA  ILE A  96       5.008  38.381  -2.560  1.00 15.91           C  
ATOM   1397  C   ILE A  96       5.422  39.135  -3.840  1.00 16.39           C  
ATOM   1398  O   ILE A  96       5.083  40.311  -3.964  1.00 18.27           O  
ATOM   1399  CB  ILE A  96       3.495  37.934  -2.536  1.00  0.00           C  
ATOM   1400  CG1 ILE A  96       2.674  38.259  -3.803  1.00  0.00           C  
ATOM   1401  CG2 ILE A  96       2.741  38.338  -1.248  1.00  0.00           C  
ATOM   1402  CD1 ILE A  96       1.327  37.557  -3.957  1.00  0.00           C  
ATOM   1403  HB  ILE A  96       3.541  36.848  -2.499  1.00  0.00           H  
ATOM   1404 HG12 ILE A  96       2.524  39.336  -3.851  1.00  0.00           H  
ATOM   1405 HG13 ILE A  96       3.251  37.964  -4.678  1.00  0.00           H  
ATOM   1406 HG21 ILE A  96       1.756  37.881  -1.192  1.00  0.00           H  
ATOM   1407 HG22 ILE A  96       3.278  38.015  -0.355  1.00  0.00           H  
ATOM   1408 HG23 ILE A  96       2.606  39.418  -1.187  1.00  0.00           H  
ATOM   1409 HD11 ILE A  96       0.826  37.894  -4.865  1.00  0.00           H  
ATOM   1410 HD12 ILE A  96       1.476  36.484  -4.052  1.00  0.00           H  
ATOM   1411 HD13 ILE A  96       0.658  37.761  -3.123  1.00  0.00           H  
ATOM   1412  H   ILE A  96       5.088  40.221  -1.575  1.00  0.00           H  
ATOM   1413  HA  ILE A  96       5.613  37.486  -2.501  1.00  0.00           H  
ATOM   1414  N   HIS A  97       6.161  38.486  -4.748  1.00 18.47           N  
ATOM   1415  CA  HIS A  97       6.768  39.134  -5.919  1.00 18.82           C  
ATOM   1416  C   HIS A  97       6.802  38.187  -7.136  1.00 16.99           C  
ATOM   1417  O   HIS A  97       6.511  37.002  -6.965  1.00 15.37           O  
ATOM   1418  CB  HIS A  97       8.149  39.674  -5.514  1.00 18.71           C  
ATOM   1419  CG  HIS A  97       9.227  38.647  -5.341  1.00 19.09           C  
ATOM   1420  ND1 HIS A  97       9.705  38.212  -4.114  1.00 19.47           N  
ATOM   1421  CD2 HIS A  97       9.959  37.983  -6.291  1.00 14.29           C  
ATOM   1422  CE1 HIS A  97      10.638  37.292  -4.370  1.00 22.26           C  
ATOM   1423  NE2 HIS A  97      10.816  37.091  -5.666  1.00 18.30           N  
ATOM   1424  H   HIS A  97       6.426  37.516  -4.592  1.00  0.00           H  
ATOM   1425  HA  HIS A  97       6.149  39.980  -6.208  1.00  0.00           H  
ATOM   1426  HB3 HIS A  97       8.051  40.242  -4.593  1.00  0.00           H  
ATOM   1427  HB2 HIS A  97       8.513  40.368  -6.267  1.00  0.00           H  
ATOM   1428  HD1 HIS A  97       9.446  38.550  -3.187  1.00  0.00           H  
ATOM   1429  HD2 HIS A  97       9.901  38.050  -7.370  1.00  0.00           H  
ATOM   1430  HE1 HIS A  97      11.198  36.769  -3.610  1.00  0.00           H  
ATOM   1431  N   PHE A  98       7.088  38.713  -8.345  1.00 17.70           N  
ATOM   1432  CA  PHE A  98       6.729  38.043  -9.612  1.00 17.73           C  
ATOM   1433  C   PHE A  98       7.854  38.080 -10.648  1.00 12.96           C  
ATOM   1434  O   PHE A  98       8.548  39.094 -10.778  1.00 17.08           O  
ATOM   1435  CB  PHE A  98       5.484  38.708 -10.253  1.00 15.41           C  
ATOM   1436  CG  PHE A  98       4.443  39.072  -9.228  1.00 16.45           C  
ATOM   1437  CD1 PHE A  98       3.684  38.061  -8.619  1.00 20.97           C  
ATOM   1438  CD2 PHE A  98       4.510  40.340  -8.627  1.00 18.55           C  
ATOM   1439  CE1 PHE A  98       3.005  38.316  -7.442  1.00 19.96           C  
ATOM   1440  CE2 PHE A  98       3.855  40.574  -7.438  1.00 20.24           C  
ATOM   1441  CZ  PHE A  98       3.108  39.566  -6.857  1.00 18.64           C  
ATOM   1442  H   PHE A  98       7.332  39.692  -8.410  1.00  0.00           H  
ATOM   1443  HA  PHE A  98       6.488  37.002  -9.406  1.00  0.00           H  
ATOM   1444  HB3 PHE A  98       5.041  38.017 -10.973  1.00  0.00           H  
ATOM   1445  HB2 PHE A  98       5.751  39.605 -10.816  1.00  0.00           H  
ATOM   1446  HD1 PHE A  98       3.709  37.069  -9.027  1.00  0.00           H  
ATOM   1447  HD2 PHE A  98       5.161  41.092  -9.026  1.00  0.00           H  
ATOM   1448  HE1 PHE A  98       2.432  37.535  -6.966  1.00  0.00           H  
ATOM   1449  HE2 PHE A  98       3.953  41.530  -6.947  1.00  0.00           H  
ATOM   1450  HZ  PHE A  98       2.605  39.778  -5.934  1.00  0.00           H  
ATOM   1451  N   HIS A  99       7.923  36.997 -11.431  1.00 16.69           N  
ATOM   1452  CA  HIS A  99       8.869  36.793 -12.524  1.00 15.53           C  
ATOM   1453  C   HIS A  99       8.135  36.349 -13.778  1.00 16.12           C  
ATOM   1454  O   HIS A  99       7.251  35.498 -13.673  1.00 16.82           O  
ATOM   1455  CB  HIS A  99       9.862  35.692 -12.140  1.00 16.26           C  
ATOM   1456  CG  HIS A  99      10.614  36.054 -10.902  1.00 16.61           C  
ATOM   1457  ND1 HIS A  99      11.710  36.893 -10.918  1.00 16.90           N  
ATOM   1458  CD2 HIS A  99      10.389  35.742  -9.584  1.00 20.52           C  
ATOM   1459  CE1 HIS A  99      12.109  37.050  -9.664  1.00 24.03           C  
ATOM   1460  NE2 HIS A  99      11.362  36.367  -8.815  1.00 13.19           N  
ATOM   1461  H   HIS A  99       7.316  36.204 -11.235  1.00  0.00           H  
ATOM   1462  HA  HIS A  99       9.419  37.708 -12.719  1.00  0.00           H  
ATOM   1463  HB3 HIS A  99      10.575  35.520 -12.949  1.00  0.00           H  
ATOM   1464  HB2 HIS A  99       9.351  34.742 -11.972  1.00  0.00           H  
ATOM   1465  HD1 HIS A  99      12.177  37.321 -11.732  1.00  0.00           H  
ATOM   1466  HD2 HIS A  99       9.616  35.128  -9.140  1.00  0.00           H  
ATOM   1467  HE1 HIS A  99      12.963  37.651  -9.385  1.00  0.00           H  
ATOM   1468  N   MET A 100       8.537  36.888 -14.933  1.00 17.83           N  
ATOM   1469  CA  MET A 100       8.122  36.388 -16.246  1.00 17.75           C  
ATOM   1470  C   MET A 100       9.370  36.314 -17.100  1.00 14.29           C  
ATOM   1471  O   MET A 100      10.125  37.277 -17.159  1.00 17.44           O  
ATOM   1472  CB  MET A 100       7.089  37.311 -16.918  1.00  0.00           C  
ATOM   1473  CG  MET A 100       5.755  37.555 -16.192  1.00  0.00           C  
ATOM   1474  SD  MET A 100       4.913  39.139 -16.439  1.00  0.00           S  
ATOM   1475  CE  MET A 100       4.671  39.056 -18.232  1.00  0.00           C  
ATOM   1476  HB2 MET A 100       7.521  38.303 -17.054  1.00  0.00           H  
ATOM   1477  HB3 MET A 100       6.811  36.901 -17.889  1.00  0.00           H  
ATOM   1478  HG2 MET A 100       5.030  36.803 -16.502  1.00  0.00           H  
ATOM   1479  HG3 MET A 100       5.910  37.487 -15.115  1.00  0.00           H  
ATOM   1480  HE1 MET A 100       4.160  39.956 -18.572  1.00  0.00           H  
ATOM   1481  HE2 MET A 100       5.639  38.979 -18.726  1.00  0.00           H  
ATOM   1482  HE3 MET A 100       4.068  38.182 -18.477  1.00  0.00           H  
ATOM   1483  H   MET A 100       9.171  37.673 -14.896  1.00  0.00           H  
ATOM   1484  HA  MET A 100       7.698  35.390 -16.136  1.00  0.00           H  
ATOM   1485  N   PRO A 101       9.604  35.160 -17.742  1.00 15.96           N  
ATOM   1486  CA  PRO A 101       8.917  33.887 -17.602  1.00 16.01           C  
ATOM   1487  C   PRO A 101       9.232  33.301 -16.221  1.00 16.59           C  
ATOM   1488  O   PRO A 101       9.900  33.967 -15.425  1.00 16.32           O  
ATOM   1489  CB  PRO A 101       9.544  33.020 -18.690  1.00 20.36           C  
ATOM   1490  CG  PRO A 101      10.861  33.634 -18.990  1.00 23.56           C  
ATOM   1491  CD  PRO A 101      10.779  35.081 -18.639  1.00 20.27           C  
ATOM   1492  HA  PRO A 101       7.843  33.997 -17.751  1.00  0.00           H  
ATOM   1493  HB3 PRO A 101       8.919  33.050 -19.582  1.00  0.00           H  
ATOM   1494  HB2 PRO A 101       9.694  32.011 -18.307  1.00  0.00           H  
ATOM   1495  HG3 PRO A 101      11.076  33.530 -20.054  1.00  0.00           H  
ATOM   1496  HG2 PRO A 101      11.631  33.157 -18.383  1.00  0.00           H  
ATOM   1497  HD2 PRO A 101      11.674  35.369 -18.087  1.00  0.00           H  
ATOM   1498  HD3 PRO A 101      10.583  35.660 -19.541  1.00  0.00           H  
ATOM   1499  N   SER A 102       8.795  32.086 -15.987  1.00 17.69           N  
ATOM   1500  CA  SER A 102       9.052  31.437 -14.670  1.00 16.15           C  
ATOM   1501  C   SER A 102      10.540  31.256 -14.440  1.00 20.52           C  
ATOM   1502  O   SER A 102      11.356  31.155 -15.377  1.00 17.89           O  
ATOM   1503  CB  SER A 102       8.330  30.103 -14.587  1.00 14.35           C  
ATOM   1504  OG  SER A 102       8.917  29.145 -15.446  1.00 16.44           O  
ATOM   1505  H   SER A 102       8.283  31.587 -16.700  1.00  0.00           H  
ATOM   1506  HA  SER A 102       8.661  32.087 -13.887  1.00  0.00           H  
ATOM   1507  HB3 SER A 102       7.283  30.240 -14.858  1.00  0.00           H  
ATOM   1508  HB2 SER A 102       8.361  29.737 -13.561  1.00  0.00           H  
ATOM   1509  HG  SER A 102       8.441  28.314 -15.372  1.00  0.00           H  
ATOM   1510  N   GLU A 103      10.916  31.287 -13.154  1.00 16.29           N  
ATOM   1511  CA  GLU A 103      12.266  31.007 -12.679  1.00 17.35           C  
ATOM   1512  C   GLU A 103      12.531  29.498 -12.760  1.00 15.64           C  
ATOM   1513  O   GLU A 103      13.457  29.074 -13.451  1.00 17.34           O  
ATOM   1514  CB  GLU A 103      12.441  31.542 -11.238  1.00 16.73           C  
ATOM   1515  CG  GLU A 103      12.312  33.073 -11.096  1.00 17.70           C  
ATOM   1516  CD  GLU A 103      13.550  33.707 -10.457  1.00 25.39           C  
ATOM   1517  OE1 GLU A 103      14.617  33.631 -11.102  1.00 19.62           O  
ATOM   1518  OE2 GLU A 103      13.421  34.252  -9.338  1.00 20.92           O1-
ATOM   1519  H   GLU A 103      10.200  31.281 -12.442  1.00  0.00           H  
ATOM   1520  HA  GLU A 103      12.994  31.499 -13.326  1.00  0.00           H  
ATOM   1521  HB3 GLU A 103      13.404  31.219 -10.852  1.00  0.00           H  
ATOM   1522  HB2 GLU A 103      11.714  31.074 -10.574  1.00  0.00           H  
ATOM   1523  HG3 GLU A 103      11.436  33.310 -10.493  1.00  0.00           H  
ATOM   1524  HG2 GLU A 103      12.149  33.549 -12.062  1.00  0.00           H  
ATOM   1525  N   HIS A 104      11.709  28.715 -12.045  1.00 15.74           N  
ATOM   1526  CA  HIS A 104      11.783  27.282 -12.099  1.00 15.29           C  
ATOM   1527  C   HIS A 104      11.217  26.756 -13.413  1.00 16.49           C  
ATOM   1528  O   HIS A 104      10.296  27.361 -13.983  1.00 20.15           O  
ATOM   1529  CB  HIS A 104      11.056  26.636 -10.918  1.00 16.32           C  
ATOM   1530  CG  HIS A 104      11.735  26.894  -9.604  1.00 17.15           C  
ATOM   1531  ND1 HIS A 104      11.498  28.021  -8.847  1.00 19.37           N  
ATOM   1532  CD2 HIS A 104      12.667  26.179  -8.935  1.00 18.69           C  
ATOM   1533  CE1 HIS A 104      12.260  27.989  -7.766  1.00 16.76           C  
ATOM   1534  NE2 HIS A 104      12.974  26.880  -7.792  1.00 14.93           N  
ATOM   1535  H   HIS A 104      11.034  29.169 -11.446  1.00  0.00           H  
ATOM   1536  HA  HIS A 104      12.834  26.996 -12.046  1.00  0.00           H  
ATOM   1537  HB3 HIS A 104      10.982  25.561 -11.082  1.00  0.00           H  
ATOM   1538  HB2 HIS A 104      10.032  27.008 -10.876  1.00  0.00           H  
ATOM   1539  HD1 HIS A 104      10.825  28.706  -9.159  1.00  0.00           H  
ATOM   1540  HD2 HIS A 104      13.020  25.241  -9.338  1.00  0.00           H  
ATOM   1541  HE1 HIS A 104      12.217  28.797  -7.051  1.00  0.00           H  
ATOM   1542  N   LEU A 105      11.810  25.675 -13.891  1.00 18.95           N  
ATOM   1543  CA  LEU A 105      11.263  24.950 -15.051  1.00 19.22           C  
ATOM   1544  C   LEU A 105      10.836  23.543 -14.626  1.00 23.73           C  
ATOM   1545  O   LEU A 105      11.306  23.018 -13.601  1.00 20.55           O  
ATOM   1546  CB  LEU A 105      12.275  24.906 -16.211  1.00  0.00           C  
ATOM   1547  CG  LEU A 105      12.378  26.055 -17.243  1.00  0.00           C  
ATOM   1548  CD1 LEU A 105      12.610  27.410 -16.578  1.00  0.00           C  
ATOM   1549  CD2 LEU A 105      13.476  25.767 -18.266  1.00  0.00           C  
ATOM   1550  HB2 LEU A 105      13.287  24.844 -15.809  1.00  0.00           H  
ATOM   1551  HB3 LEU A 105      12.078  24.032 -16.832  1.00  0.00           H  
ATOM   1552  HG  LEU A 105      11.481  26.069 -17.863  1.00  0.00           H  
ATOM   1553 HD11 LEU A 105      12.675  28.184 -17.343  1.00  0.00           H  
ATOM   1554 HD12 LEU A 105      11.781  27.632 -15.906  1.00  0.00           H  
ATOM   1555 HD13 LEU A 105      13.540  27.382 -16.010  1.00  0.00           H  
ATOM   1556 HD21 LEU A 105      13.531  26.588 -18.982  1.00  0.00           H  
ATOM   1557 HD22 LEU A 105      14.433  25.668 -17.755  1.00  0.00           H  
ATOM   1558 HD23 LEU A 105      13.249  24.841 -18.794  1.00  0.00           H  
ATOM   1559  H   LEU A 105      12.656  25.331 -13.460  1.00  0.00           H  
ATOM   1560  HA  LEU A 105      10.377  25.483 -15.396  1.00  0.00           H  
ATOM   1561  N   LEU A 106       9.939  22.928 -15.399  1.00 17.15           N  
ATOM   1562  CA  LEU A 106       9.529  21.561 -15.142  1.00 17.15           C  
ATOM   1563  C   LEU A 106       9.715  20.783 -16.443  1.00 20.11           C  
ATOM   1564  O   LEU A 106       9.161  21.169 -17.483  1.00 21.65           O  
ATOM   1565  CB  LEU A 106       8.065  21.467 -14.673  1.00  0.00           C  
ATOM   1566  CG  LEU A 106       6.977  22.428 -15.212  1.00  0.00           C  
ATOM   1567  CD1 LEU A 106       6.880  22.395 -16.736  1.00  0.00           C  
ATOM   1568  CD2 LEU A 106       5.619  22.115 -14.584  1.00  0.00           C  
ATOM   1569  HB2 LEU A 106       7.667  20.482 -14.918  1.00  0.00           H  
ATOM   1570  HB3 LEU A 106       8.018  21.620 -13.595  1.00  0.00           H  
ATOM   1571  HG  LEU A 106       7.173  23.438 -14.852  1.00  0.00           H  
ATOM   1572 HD11 LEU A 106       6.104  23.085 -17.066  1.00  0.00           H  
ATOM   1573 HD12 LEU A 106       7.836  22.691 -17.168  1.00  0.00           H  
ATOM   1574 HD13 LEU A 106       6.631  21.386 -17.063  1.00  0.00           H  
ATOM   1575 HD21 LEU A 106       4.870  22.802 -14.977  1.00  0.00           H  
ATOM   1576 HD22 LEU A 106       5.334  21.091 -14.824  1.00  0.00           H  
ATOM   1577 HD23 LEU A 106       5.684  22.229 -13.502  1.00  0.00           H  
ATOM   1578  H   LEU A 106       9.530  23.415 -16.183  1.00  0.00           H  
ATOM   1579  HA  LEU A 106      10.176  21.133 -14.376  1.00  0.00           H  
ATOM   1580  N   SER A 107      10.487  19.711 -16.359  1.00 21.92           N  
ATOM   1581  CA  SER A 107      10.835  18.898 -17.541  1.00 25.59           C  
ATOM   1582  C   SER A 107      11.442  19.767 -18.649  1.00 29.52           C  
ATOM   1583  O   SER A 107      11.212  19.542 -19.851  1.00 26.11           O  
ATOM   1584  CB  SER A 107       9.602  18.107 -18.016  1.00  0.00           C  
ATOM   1585  OG  SER A 107       9.147  18.622 -19.273  1.00  0.00           O  
ATOM   1586  HB2 SER A 107       9.868  17.056 -18.134  1.00  0.00           H  
ATOM   1587  HB3 SER A 107       8.804  18.199 -17.280  1.00  0.00           H  
ATOM   1588  HG  SER A 107       8.379  18.125 -19.564  1.00  0.00           H  
ATOM   1589  H   SER A 107      10.859  19.425 -15.464  1.00  0.00           H  
ATOM   1590  HA  SER A 107      11.593  18.177 -17.234  1.00  0.00           H  
ATOM   1591  N   GLY A 108      12.214  20.767 -18.227  1.00 23.47           N  
ATOM   1592  CA  GLY A 108      12.952  21.645 -19.128  1.00 21.60           C  
ATOM   1593  C   GLY A 108      12.148  22.779 -19.726  1.00 21.86           C  
ATOM   1594  O   GLY A 108      12.666  23.529 -20.569  1.00 31.36           O  
ATOM   1595  H   GLY A 108      12.310  20.948 -17.238  1.00  0.00           H  
ATOM   1596  HA3 GLY A 108      13.390  21.052 -19.930  1.00  0.00           H  
ATOM   1597  HA2 GLY A 108      13.817  22.053 -18.605  1.00  0.00           H  
ATOM   1598  N   LYS A 109      10.899  22.924 -19.285  1.00 21.70           N  
ATOM   1599  CA  LYS A 109       9.999  23.937 -19.840  0.50 25.03           C  
ATOM   1600  C   LYS A 109       9.583  24.998 -18.824  1.00 23.55           C  
ATOM   1601  O   LYS A 109       9.279  24.692 -17.663  1.00 22.83           O  
ATOM   1602  CB  LYS A 109       8.756  23.270 -20.440  0.50 26.78           C  
ATOM   1603  CG  LYS A 109       9.049  22.359 -21.626  0.50 36.09           C  
ATOM   1604  CD  LYS A 109       9.317  23.162 -22.888  0.50 34.87           C  
ATOM   1605  CE  LYS A 109       9.533  22.246 -24.083  0.50 44.82           C  
ATOM   1606  NZ  LYS A 109       9.646  23.017 -25.352  0.50 43.20           N1+
ATOM   1607  H   LYS A 109      10.551  22.326 -18.549  1.00  0.00           H  
ATOM   1608  HA  LYS A 109      10.527  24.442 -20.649  0.50  0.00           H  
ATOM   1609  HB3 LYS A 109       8.044  24.038 -20.742  0.50  0.00           H  
ATOM   1610  HB2 LYS A 109       8.242  22.701 -19.665  0.50  0.00           H  
ATOM   1611  HG3 LYS A 109       8.201  21.695 -21.792  0.50  0.00           H  
ATOM   1612  HG2 LYS A 109       9.916  21.737 -21.401  0.50  0.00           H  
ATOM   1613  HD3 LYS A 109      10.201  23.783 -22.742  0.50  0.00           H  
ATOM   1614  HD2 LYS A 109       8.472  23.822 -23.085  0.50  0.00           H  
ATOM   1615  HE3 LYS A 109       8.702  21.545 -24.157  0.50  0.00           H  
ATOM   1616  HE2 LYS A 109      10.440  21.661 -23.932  0.50  0.00           H  
ATOM   1617  HZ1 LYS A 109       9.788  22.379 -26.122  0.50  0.00           H  
ATOM   1618  HZ2 LYS A 109       8.797  23.543 -25.504  0.50  0.00           H  
ATOM   1619  HZ3 LYS A 109      10.429  23.652 -25.292  0.50  0.00           H  
ATOM   1620  N   GLN A 110       9.570  26.250 -19.265  1.00 19.96           N  
ATOM   1621  CA  GLN A 110       9.075  27.366 -18.468  1.00 19.12           C  
ATOM   1622  C   GLN A 110       7.566  27.422 -18.442  1.00 22.78           C  
ATOM   1623  O   GLN A 110       6.883  27.027 -19.406  1.00 22.47           O  
ATOM   1624  CB  GLN A 110       9.607  28.706 -19.009  1.00  0.00           C  
ATOM   1625  CG  GLN A 110       9.926  28.799 -20.511  1.00  0.00           C  
ATOM   1626  CD  GLN A 110      10.447  30.153 -20.971  1.00  0.00           C  
ATOM   1627  OE1 GLN A 110      11.647  30.405 -20.973  1.00  0.00           O  
ATOM   1628  NE2 GLN A 110       9.545  31.049 -21.359  1.00  0.00           N  
ATOM   1629  HB2 GLN A 110       8.873  29.490 -18.825  1.00  0.00           H  
ATOM   1630  HB3 GLN A 110      10.541  28.957 -18.505  1.00  0.00           H  
ATOM   1631  HG2 GLN A 110      10.690  28.066 -20.767  1.00  0.00           H  
ATOM   1632  HG3 GLN A 110       9.023  28.599 -21.088  1.00  0.00           H  
ATOM   1633 HE22 GLN A 110       9.842  31.962 -21.673  1.00  0.00           H  
ATOM   1634 HE21 GLN A 110       8.562  30.817 -21.341  1.00  0.00           H  
ATOM   1635  H   GLN A 110       9.913  26.463 -20.191  1.00  0.00           H  
ATOM   1636  HA  GLN A 110       9.432  27.243 -17.445  1.00  0.00           H  
ATOM   1637  N   TYR A 111       7.030  27.914 -17.331  1.00 20.63           N  
ATOM   1638  CA  TYR A 111       5.700  28.513 -17.339  1.00 17.55           C  
ATOM   1639  C   TYR A 111       5.862  29.997 -17.688  1.00 18.29           C  
ATOM   1640  O   TYR A 111       6.948  30.571 -17.540  1.00 18.74           O  
ATOM   1641  CB  TYR A 111       5.020  28.374 -15.972  1.00 19.03           C  
ATOM   1642  CG  TYR A 111       4.582  26.964 -15.674  1.00 20.16           C  
ATOM   1643  CD1 TYR A 111       5.465  26.058 -15.092  1.00 21.32           C  
ATOM   1644  CD2 TYR A 111       3.284  26.541 -15.971  1.00 26.30           C  
ATOM   1645  CE1 TYR A 111       5.061  24.757 -14.805  1.00 23.90           C  
ATOM   1646  CE2 TYR A 111       2.876  25.247 -15.688  1.00 31.17           C  
ATOM   1647  CZ  TYR A 111       3.771  24.367 -15.107  1.00 29.64           C  
ATOM   1648  OH  TYR A 111       3.372  23.083 -14.831  1.00 35.56           O  
ATOM   1649  H   TYR A 111       7.545  27.877 -16.463  1.00  0.00           H  
ATOM   1650  HA  TYR A 111       5.088  28.027 -18.099  1.00  0.00           H  
ATOM   1651  HB3 TYR A 111       4.157  29.038 -15.928  1.00  0.00           H  
ATOM   1652  HB2 TYR A 111       5.702  28.714 -15.192  1.00  0.00           H  
ATOM   1653  HD1 TYR A 111       6.475  26.362 -14.859  1.00  0.00           H  
ATOM   1654  HD2 TYR A 111       2.584  27.225 -16.427  1.00  0.00           H  
ATOM   1655  HE1 TYR A 111       5.754  24.064 -14.351  1.00  0.00           H  
ATOM   1656  HE2 TYR A 111       1.869  24.935 -15.921  1.00  0.00           H  
ATOM   1657  HH  TYR A 111       2.457  22.968 -15.097  1.00  0.00           H  
ATOM   1658  N   PRO A 112       4.784  30.657 -18.150  1.00 18.53           N  
ATOM   1659  CA  PRO A 112       4.983  32.066 -18.512  1.00 21.95           C  
ATOM   1660  C   PRO A 112       5.221  33.042 -17.341  1.00 17.32           C  
ATOM   1661  O   PRO A 112       5.673  34.165 -17.571  1.00 20.47           O  
ATOM   1662  CB  PRO A 112       3.689  32.445 -19.251  1.00 24.02           C  
ATOM   1663  CG  PRO A 112       2.707  31.374 -18.931  1.00 22.38           C  
ATOM   1664  CD  PRO A 112       3.463  30.136 -18.560  1.00 20.17           C  
ATOM   1665  HA  PRO A 112       5.820  32.137 -19.207  1.00  0.00           H  
ATOM   1666  HB3 PRO A 112       3.875  32.456 -20.325  1.00  0.00           H  
ATOM   1667  HB2 PRO A 112       3.321  33.398 -18.872  1.00  0.00           H  
ATOM   1668  HG3 PRO A 112       2.090  31.174 -19.807  1.00  0.00           H  
ATOM   1669  HG2 PRO A 112       2.089  31.688 -18.090  1.00  0.00           H  
ATOM   1670  HD2 PRO A 112       2.981  29.663 -17.704  1.00  0.00           H  
ATOM   1671  HD3 PRO A 112       3.582  29.509 -19.443  1.00  0.00           H  
ATOM   1672  N   LEU A 113       4.933  32.609 -16.103  1.00 18.49           N  
ATOM   1673  CA  LEU A 113       4.882  33.556 -14.987  1.00 16.04           C  
ATOM   1674  C   LEU A 113       5.022  32.731 -13.712  1.00 15.38           C  
ATOM   1675  O   LEU A 113       4.586  31.580 -13.692  1.00 16.36           O  
ATOM   1676  CB  LEU A 113       3.503  34.240 -15.028  1.00  0.00           C  
ATOM   1677  CG  LEU A 113       3.471  35.232 -13.713  1.00  0.00           C  
ATOM   1678  CD1 LEU A 113       3.980  36.696 -13.773  1.00  0.00           C  
ATOM   1679  CD2 LEU A 113       2.094  35.416 -13.370  1.00  0.00           C  
ATOM   1680  HB2 LEU A 113       3.428  34.841 -15.929  1.00  0.00           H  
ATOM   1681  HB3 LEU A 113       2.711  33.512 -15.119  1.00  0.00           H  
ATOM   1682  HG  LEU A 113       3.799  34.802 -12.763  1.00  0.00           H  
ATOM   1683 HD11 LEU A 113       3.400  37.433 -13.207  1.00  0.00           H  
ATOM   1684 HD12 LEU A 113       4.989  36.808 -13.371  1.00  0.00           H  
ATOM   1685 HD13 LEU A 113       3.859  37.050 -14.781  1.00  0.00           H  
ATOM   1686 HD21 LEU A 113       1.624  36.315 -13.007  1.00  0.00           H  
ATOM   1687 HD22 LEU A 113       2.059  35.723 -14.373  1.00  0.00           H  
ATOM   1688 HD23 LEU A 113       1.518  34.526 -13.168  1.00  0.00           H  
ATOM   1689  H   LEU A 113       4.751  31.629 -15.940  1.00  0.00           H  
ATOM   1690  HA  LEU A 113       5.683  34.291 -15.064  1.00  0.00           H  
ATOM   1691  N   GLU A 114       5.657  33.316 -12.698  1.00 17.93           N  
ATOM   1692  CA  GLU A 114       5.861  32.631 -11.411  1.00 17.81           C  
ATOM   1693  C   GLU A 114       5.824  33.666 -10.290  1.00 14.82           C  
ATOM   1694  O   GLU A 114       6.448  34.711 -10.397  1.00 17.53           O  
ATOM   1695  CB  GLU A 114       7.193  31.872 -11.425  1.00 17.82           C  
ATOM   1696  CG  GLU A 114       7.515  31.083 -10.134  1.00 18.60           C  
ATOM   1697  CD  GLU A 114       8.816  30.286 -10.201  1.00 27.36           C  
ATOM   1698  OE1 GLU A 114       9.250  29.919 -11.312  1.00 21.61           O  
ATOM   1699  OE2 GLU A 114       9.429  29.989  -9.136  1.00 19.86           O1-
ATOM   1700  H   GLU A 114       6.014  34.255 -12.800  1.00  0.00           H  
ATOM   1701  HA  GLU A 114       5.051  31.918 -11.259  1.00  0.00           H  
ATOM   1702  HB3 GLU A 114       8.004  32.571 -11.632  1.00  0.00           H  
ATOM   1703  HB2 GLU A 114       7.212  31.192 -12.277  1.00  0.00           H  
ATOM   1704  HG3 GLU A 114       6.689  30.409  -9.907  1.00  0.00           H  
ATOM   1705  HG2 GLU A 114       7.556  31.772  -9.290  1.00  0.00           H  
ATOM   1706  N   PHE A 115       5.056  33.375  -9.220  1.00 17.10           N  
ATOM   1707  CA  PHE A 115       4.970  34.240  -8.026  1.00 16.44           C  
ATOM   1708  C   PHE A 115       5.765  33.593  -6.895  1.00 12.55           C  
ATOM   1709  O   PHE A 115       5.791  32.364  -6.786  1.00 15.79           O  
ATOM   1710  CB  PHE A 115       3.498  34.392  -7.599  1.00  0.00           C  
ATOM   1711  CG  PHE A 115       2.330  34.841  -8.348  1.00  0.00           C  
ATOM   1712  CD1 PHE A 115       2.583  34.984  -9.722  1.00  0.00           C  
ATOM   1713  CD2 PHE A 115       0.992  35.075  -7.786  1.00  0.00           C  
ATOM   1714  CE1 PHE A 115       1.703  35.709 -10.459  1.00  0.00           C  
ATOM   1715  CE2 PHE A 115       0.086  35.902  -8.606  1.00  0.00           C  
ATOM   1716  CZ  PHE A 115       0.461  36.052  -9.981  1.00  0.00           C  
ATOM   1717  HB2 PHE A 115       3.188  33.439  -7.168  1.00  0.00           H  
ATOM   1718  HB3 PHE A 115       3.505  35.071  -6.744  1.00  0.00           H  
ATOM   1719  HD1 PHE A 115       3.537  34.848 -10.199  1.00  0.00           H  
ATOM   1720  HD2 PHE A 115       0.752  34.861  -6.763  1.00  0.00           H  
ATOM   1721  HE1 PHE A 115       2.169  36.221 -11.235  1.00  0.00           H  
ATOM   1722  HE2 PHE A 115      -0.912  36.174  -8.279  1.00  0.00           H  
ATOM   1723  HZ  PHE A 115      -0.198  36.449 -10.745  1.00  0.00           H  
ATOM   1724  H   PHE A 115       4.503  32.530  -9.210  1.00  0.00           H  
ATOM   1725  HA  PHE A 115       5.388  35.221  -8.253  1.00  0.00           H  
ATOM   1726  N   HIS A 116       6.465  34.398  -6.101  1.00 13.91           N  
ATOM   1727  CA  HIS A 116       7.319  33.965  -4.997  1.00 14.27           C  
ATOM   1728  C   HIS A 116       6.775  34.619  -3.735  1.00 17.04           C  
ATOM   1729  O   HIS A 116       6.724  35.846  -3.716  1.00 16.15           O  
ATOM   1730  CB  HIS A 116       8.768  34.438  -5.252  1.00 16.14           C  
ATOM   1731  CG  HIS A 116       9.545  33.623  -6.243  1.00 15.04           C  
ATOM   1732  ND1 HIS A 116      10.857  33.895  -6.623  1.00 19.11           N  
ATOM   1733  CD2 HIS A 116       9.152  32.478  -6.897  1.00 18.58           C  
ATOM   1734  CE1 HIS A 116      11.208  32.938  -7.460  1.00 14.32           C  
ATOM   1735  NE2 HIS A 116      10.225  32.075  -7.661  1.00 15.70           N  
ATOM   1736  H   HIS A 116       6.447  35.407  -6.266  1.00  0.00           H  
ATOM   1737  HA  HIS A 116       7.308  32.884  -4.860  1.00  0.00           H  
ATOM   1738  HB3 HIS A 116       9.336  34.445  -4.321  1.00  0.00           H  
ATOM   1739  HB2 HIS A 116       8.748  35.469  -5.602  1.00  0.00           H  
ATOM   1740  HD2 HIS A 116       8.225  31.927  -6.879  1.00  0.00           H  
ATOM   1741  HE1 HIS A 116      12.190  32.832  -7.893  1.00  0.00           H  
ATOM   1742  HE2 HIS A 116      10.228  31.264  -8.275  1.00  0.00           H  
ATOM   1743  N   LEU A 117       6.362  33.824  -2.738  1.00 16.94           N  
ATOM   1744  CA  LEU A 117       5.871  34.355  -1.460  1.00 18.39           C  
ATOM   1745  C   LEU A 117       7.006  34.128  -0.455  1.00 14.93           C  
ATOM   1746  O   LEU A 117       7.377  32.984  -0.216  1.00 18.14           O  
ATOM   1747  CB  LEU A 117       4.594  33.588  -1.072  1.00  0.00           C  
ATOM   1748  CG  LEU A 117       3.199  34.017  -1.591  1.00  0.00           C  
ATOM   1749  CD1 LEU A 117       3.151  34.103  -3.114  1.00  0.00           C  
ATOM   1750  CD2 LEU A 117       2.115  33.072  -1.075  1.00  0.00           C  
ATOM   1751  HB2 LEU A 117       4.674  32.554  -1.407  1.00  0.00           H  
ATOM   1752  HB3 LEU A 117       4.471  33.609   0.011  1.00  0.00           H  
ATOM   1753  HG  LEU A 117       2.917  34.965  -1.134  1.00  0.00           H  
ATOM   1754 HD11 LEU A 117       2.154  34.408  -3.430  1.00  0.00           H  
ATOM   1755 HD12 LEU A 117       3.881  34.836  -3.461  1.00  0.00           H  
ATOM   1756 HD13 LEU A 117       3.385  33.128  -3.542  1.00  0.00           H  
ATOM   1757 HD21 LEU A 117       1.143  33.392  -1.452  1.00  0.00           H  
ATOM   1758 HD22 LEU A 117       2.321  32.058  -1.419  1.00  0.00           H  
ATOM   1759 HD23 LEU A 117       2.105  33.089   0.015  1.00  0.00           H  
ATOM   1760  H   LEU A 117       6.463  32.825  -2.846  1.00  0.00           H  
ATOM   1761  HA  LEU A 117       5.657  35.420  -1.552  1.00  0.00           H  
ATOM   1762  N   VAL A 118       7.668  35.203  -0.036  1.00 15.52           N  
ATOM   1763  CA  VAL A 118       8.881  35.127   0.764  1.00 15.73           C  
ATOM   1764  C   VAL A 118       8.486  35.266   2.236  1.00 16.32           C  
ATOM   1765  O   VAL A 118       7.707  36.156   2.591  1.00 18.50           O  
ATOM   1766  CB  VAL A 118       9.882  36.250   0.394  1.00 17.70           C  
ATOM   1767  CG1 VAL A 118      11.165  36.275   1.255  1.00 19.36           C  
ATOM   1768  CG2 VAL A 118      10.268  36.182  -1.093  1.00 17.73           C  
ATOM   1769  H   VAL A 118       7.310  36.141  -0.218  1.00  0.00           H  
ATOM   1770  HA  VAL A 118       9.382  34.169   0.610  1.00  0.00           H  
ATOM   1771  HB  VAL A 118       9.374  37.199   0.556  1.00  0.00           H  
ATOM   1772 HG11 VAL A 118      11.849  37.050   0.908  1.00  0.00           H  
ATOM   1773 HG12 VAL A 118      10.952  36.498   2.301  1.00  0.00           H  
ATOM   1774 HG13 VAL A 118      11.693  35.322   1.213  1.00  0.00           H  
ATOM   1775 HG21 VAL A 118      10.974  36.975  -1.339  1.00  0.00           H  
ATOM   1776 HG22 VAL A 118      10.730  35.229  -1.349  1.00  0.00           H  
ATOM   1777 HG23 VAL A 118       9.398  36.316  -1.738  1.00  0.00           H  
ATOM   1778  N   HIS A 119       9.025  34.360   3.050  1.00 17.30           N  
ATOM   1779  CA  HIS A 119       8.769  34.285   4.471  1.00 18.03           C  
ATOM   1780  C   HIS A 119      10.076  34.170   5.239  1.00 21.35           C  
ATOM   1781  O   HIS A 119      11.058  33.645   4.709  1.00 16.66           O  
ATOM   1782  CB  HIS A 119       7.970  33.024   4.812  1.00 14.89           C  
ATOM   1783  CG  HIS A 119       6.739  32.722   4.026  1.00 17.71           C  
ATOM   1784  ND1 HIS A 119       6.767  32.202   2.744  1.00 17.13           N  
ATOM   1785  CD2 HIS A 119       5.417  32.799   4.381  1.00 17.72           C  
ATOM   1786  CE1 HIS A 119       5.503  31.991   2.384  1.00 17.84           C  
ATOM   1787  NE2 HIS A 119       4.644  32.317   3.339  1.00 20.34           N  
ATOM   1788  H   HIS A 119       9.615  33.621   2.680  1.00  0.00           H  
ATOM   1789  HA  HIS A 119       8.241  35.180   4.785  1.00  0.00           H  
ATOM   1790  HB3 HIS A 119       7.649  33.122   5.845  1.00  0.00           H  
ATOM   1791  HB2 HIS A 119       8.604  32.139   4.747  1.00  0.00           H  
ATOM   1792  HD1 HIS A 119       7.587  32.073   2.159  1.00  0.00           H  
ATOM   1793  HD2 HIS A 119       4.965  33.139   5.300  1.00  0.00           H  
ATOM   1794  HE1 HIS A 119       5.201  31.603   1.423  1.00  0.00           H  
ATOM   1795  N   MET A 120      10.045  34.581   6.509  1.00 17.91           N  
ATOM   1796  CA  MET A 120      11.116  34.351   7.475  0.60 15.94           C  
ATOM   1797  C   MET A 120      10.498  33.778   8.755  1.00 17.84           C  
ATOM   1798  O   MET A 120       9.429  34.239   9.161  1.00 18.69           O  
ATOM   1799  CB  MET A 120      11.889  35.664   7.730  1.00  0.00           C  
ATOM   1800  CG  MET A 120      11.102  36.784   8.439  1.00  0.00           C  
ATOM   1801  SD  MET A 120      11.994  38.358   8.582  1.00  0.00           S  
ATOM   1802  CE  MET A 120      13.322  37.883   9.722  1.00  0.00           C  
ATOM   1803  HB2 MET A 120      12.769  35.417   8.325  1.00  0.00           H  
ATOM   1804  HB3 MET A 120      12.275  36.044   6.784  1.00  0.00           H  
ATOM   1805  HG2 MET A 120      10.172  36.979   7.904  1.00  0.00           H  
ATOM   1806  HG3 MET A 120      10.817  36.480   9.447  1.00  0.00           H  
ATOM   1807  HE1 MET A 120      13.884  38.764  10.032  1.00  0.00           H  
ATOM   1808  HE2 MET A 120      12.915  37.404  10.614  1.00  0.00           H  
ATOM   1809  HE3 MET A 120      14.015  37.193   9.241  1.00  0.00           H  
ATOM   1810  H   MET A 120       9.189  34.987   6.880  1.00  0.00           H  
ATOM   1811  HA  MET A 120      11.815  33.619   7.077  0.60  0.00           H  
ATOM   1812  N   ASN A 121      11.159  32.794   9.372  1.00 19.33           N  
ATOM   1813  CA  ASN A 121      10.765  32.272  10.686  1.00 18.65           C  
ATOM   1814  C   ASN A 121      11.438  33.064  11.817  1.00 21.72           C  
ATOM   1815  O   ASN A 121      12.257  33.950  11.566  1.00 19.75           O  
ATOM   1816  CB  ASN A 121      10.999  30.736  10.797  1.00  0.00           C  
ATOM   1817  CG  ASN A 121      12.451  30.245  10.770  1.00  0.00           C  
ATOM   1818  OD1 ASN A 121      13.387  31.000  11.019  1.00  0.00           O  
ATOM   1819  ND2 ASN A 121      12.660  28.965  10.487  1.00  0.00           N  
ATOM   1820  HB2 ASN A 121      10.556  30.372  11.724  1.00  0.00           H  
ATOM   1821  HB3 ASN A 121      10.438  30.231  10.016  1.00  0.00           H  
ATOM   1822 HD22 ASN A 121      13.599  28.596  10.398  1.00  0.00           H  
ATOM   1823 HD21 ASN A 121      11.901  28.373  10.181  1.00  0.00           H  
ATOM   1824  H   ASN A 121      12.037  32.453   8.986  1.00  0.00           H  
ATOM   1825  HA  ASN A 121       9.700  32.441  10.843  1.00  0.00           H  
ATOM   1826  N   ASP A 122      11.118  32.675  13.055  1.00 25.79           N  
ATOM   1827  CA  ASP A 122      11.645  33.235  14.305  1.00 27.81           C  
ATOM   1828  C   ASP A 122      13.182  33.165  14.444  1.00 27.33           C  
ATOM   1829  O   ASP A 122      13.740  33.926  15.232  1.00 30.47           O  
ATOM   1830  CB  ASP A 122      10.992  32.607  15.565  1.00  0.00           C  
ATOM   1831  CG  ASP A 122       9.463  32.500  15.556  1.00  0.00           C  
ATOM   1832  OD1 ASP A 122       8.813  33.263  14.810  1.00  0.00           O  
ATOM   1833  OD2 ASP A 122       8.952  31.692  16.358  1.00  0.00           O1-
ATOM   1834  HB2 ASP A 122      11.392  31.600  15.693  1.00  0.00           H  
ATOM   1835  HB3 ASP A 122      11.279  33.184  16.446  1.00  0.00           H  
ATOM   1836  H   ASP A 122      10.395  31.978  13.166  1.00  0.00           H  
ATOM   1837  HA  ASP A 122      11.390  34.297  14.296  1.00  0.00           H  
ATOM   1838  N   ALA A 123      13.842  32.272  13.692  1.00 26.64           N  
ATOM   1839  CA  ALA A 123      15.299  32.139  13.652  1.00 25.55           C  
ATOM   1840  C   ALA A 123      15.938  32.967  12.520  1.00 26.11           C  
ATOM   1841  O   ALA A 123      17.164  33.021  12.444  1.00 30.39           O  
ATOM   1842  CB  ALA A 123      15.660  30.652  13.505  1.00  0.00           C  
ATOM   1843  HB1 ALA A 123      16.740  30.507  13.555  1.00  0.00           H  
ATOM   1844  HB2 ALA A 123      15.216  30.057  14.303  1.00  0.00           H  
ATOM   1845  HB3 ALA A 123      15.324  30.240  12.553  1.00  0.00           H  
ATOM   1846  H   ALA A 123      13.337  31.739  12.995  1.00  0.00           H  
ATOM   1847  HA  ALA A 123      15.728  32.494  14.591  1.00  0.00           H  
ATOM   1848  N   GLY A 124      15.127  33.583  11.650  1.00 21.86           N  
ATOM   1849  CA  GLY A 124      15.590  34.366  10.503  1.00 24.47           C  
ATOM   1850  C   GLY A 124      15.911  33.479   9.289  1.00 25.95           C  
ATOM   1851  O   GLY A 124      16.357  33.993   8.262  1.00 24.68           O  
ATOM   1852  H   GLY A 124      14.119  33.505  11.762  1.00  0.00           H  
ATOM   1853  HA3 GLY A 124      16.468  34.958  10.763  1.00  0.00           H  
ATOM   1854  HA2 GLY A 124      14.805  35.068  10.221  1.00  0.00           H  
ATOM   1855  N   GLU A 125      15.665  32.163   9.369  1.00 22.60           N  
ATOM   1856  CA  GLU A 125      15.730  31.242   8.237  1.00 20.53           C  
ATOM   1857  C   GLU A 125      14.542  31.524   7.301  1.00 15.94           C  
ATOM   1858  O   GLU A 125      13.481  31.940   7.775  1.00 16.01           O  
ATOM   1859  CB  GLU A 125      15.798  29.804   8.781  1.00  0.00           C  
ATOM   1860  CG  GLU A 125      15.776  28.666   7.740  1.00  0.00           C  
ATOM   1861  CD  GLU A 125      15.914  27.294   8.402  1.00  0.00           C  
ATOM   1862  OE1 GLU A 125      15.318  27.113   9.487  1.00  0.00           O  
ATOM   1863  OE2 GLU A 125      16.631  26.450   7.824  1.00  0.00           O1-
ATOM   1864  HB2 GLU A 125      16.704  29.706   9.382  1.00  0.00           H  
ATOM   1865  HB3 GLU A 125      14.977  29.659   9.475  1.00  0.00           H  
ATOM   1866  HG2 GLU A 125      14.841  28.666   7.178  1.00  0.00           H  
ATOM   1867  HG3 GLU A 125      16.581  28.797   7.016  1.00  0.00           H  
ATOM   1868  H   GLU A 125      15.163  31.822  10.181  1.00  0.00           H  
ATOM   1869  HA  GLU A 125      16.653  31.436   7.687  1.00  0.00           H  
ATOM   1870  N   ASN A 126      14.766  31.401   5.990  1.00 16.89           N  
ATOM   1871  CA  ASN A 126      13.804  31.828   4.977  1.00 16.35           C  
ATOM   1872  C   ASN A 126      13.188  30.636   4.271  1.00 14.09           C  
ATOM   1873  O   ASN A 126      13.826  29.597   4.082  1.00 16.80           O  
ATOM   1874  CB  ASN A 126      14.458  32.759   3.942  1.00  0.00           C  
ATOM   1875  CG  ASN A 126      14.724  34.135   4.527  1.00  0.00           C  
ATOM   1876  OD1 ASN A 126      15.832  34.406   4.967  1.00  0.00           O  
ATOM   1877  ND2 ASN A 126      13.722  35.007   4.557  1.00  0.00           N  
ATOM   1878  HB2 ASN A 126      15.381  32.327   3.555  1.00  0.00           H  
ATOM   1879  HB3 ASN A 126      13.803  32.897   3.080  1.00  0.00           H  
ATOM   1880 HD22 ASN A 126      13.877  35.931   4.927  1.00  0.00           H  
ATOM   1881 HD21 ASN A 126      12.782  34.727   4.294  1.00  0.00           H  
ATOM   1882  H   ASN A 126      15.616  30.971   5.655  1.00  0.00           H  
ATOM   1883  HA  ASN A 126      13.015  32.387   5.477  1.00  0.00           H  
ATOM   1884  N   LEU A 127      11.951  30.869   3.849  1.00 14.27           N  
ATOM   1885  CA  LEU A 127      11.145  29.923   3.090  1.00 15.15           C  
ATOM   1886  C   LEU A 127      10.470  30.718   1.975  1.00 16.53           C  
ATOM   1887  O   LEU A 127       9.928  31.790   2.261  1.00 15.16           O  
ATOM   1888  CB  LEU A 127      10.134  29.243   4.043  1.00  0.00           C  
ATOM   1889  CG  LEU A 127       8.869  28.588   3.435  1.00  0.00           C  
ATOM   1890  CD1 LEU A 127       9.159  27.452   2.442  1.00  0.00           C  
ATOM   1891  CD2 LEU A 127       7.992  28.076   4.575  1.00  0.00           C  
ATOM   1892  HB2 LEU A 127      10.670  28.515   4.654  1.00  0.00           H  
ATOM   1893  HB3 LEU A 127       9.777  30.003   4.737  1.00  0.00           H  
ATOM   1894  HG  LEU A 127       8.282  29.346   2.914  1.00  0.00           H  
ATOM   1895 HD11 LEU A 127       8.528  26.583   2.623  1.00  0.00           H  
ATOM   1896 HD12 LEU A 127       8.982  27.766   1.413  1.00  0.00           H  
ATOM   1897 HD13 LEU A 127      10.185  27.109   2.512  1.00  0.00           H  
ATOM   1898 HD21 LEU A 127       7.166  27.460   4.220  1.00  0.00           H  
ATOM   1899 HD22 LEU A 127       8.582  27.488   5.275  1.00  0.00           H  
ATOM   1900 HD23 LEU A 127       7.577  28.914   5.127  1.00  0.00           H  
ATOM   1901  H   LEU A 127      11.515  31.778   3.987  1.00  0.00           H  
ATOM   1902  HA  LEU A 127      11.791  29.170   2.648  1.00  0.00           H  
ATOM   1903  N   VAL A 128      10.485  30.189   0.748  1.00 14.81           N  
ATOM   1904  CA  VAL A 128       9.791  30.802  -0.376  1.00 15.81           C  
ATOM   1905  C   VAL A 128       8.809  29.783  -0.986  1.00 12.96           C  
ATOM   1906  O   VAL A 128       9.227  28.676  -1.345  1.00 15.61           O  
ATOM   1907  CB  VAL A 128      10.749  31.341  -1.474  1.00 12.94           C  
ATOM   1908  CG1 VAL A 128       9.991  32.141  -2.557  1.00 15.57           C  
ATOM   1909  CG2 VAL A 128      11.861  32.234  -0.888  1.00 16.34           C  
ATOM   1910  H   VAL A 128      10.918  29.283   0.578  1.00  0.00           H  
ATOM   1911  HA  VAL A 128       9.226  31.649  -0.019  1.00  0.00           H  
ATOM   1912  HB  VAL A 128      11.238  30.494  -1.960  1.00  0.00           H  
ATOM   1913 HG11 VAL A 128      10.678  32.601  -3.265  1.00  0.00           H  
ATOM   1914 HG12 VAL A 128       9.308  31.514  -3.131  1.00  0.00           H  
ATOM   1915 HG13 VAL A 128       9.405  32.948  -2.115  1.00  0.00           H  
ATOM   1916 HG21 VAL A 128      12.514  32.618  -1.673  1.00  0.00           H  
ATOM   1917 HG22 VAL A 128      11.444  33.086  -0.351  1.00  0.00           H  
ATOM   1918 HG23 VAL A 128      12.491  31.683  -0.192  1.00  0.00           H  
ATOM   1919  N   VAL A 129       7.524  30.163  -1.075  1.00 15.61           N  
ATOM   1920  CA  VAL A 129       6.516  29.369  -1.762  1.00 14.01           C  
ATOM   1921  C   VAL A 129       6.443  29.882  -3.202  1.00 15.19           C  
ATOM   1922  O   VAL A 129       6.361  31.077  -3.406  1.00 16.50           O  
ATOM   1923  CB  VAL A 129       5.132  29.505  -1.101  1.00  0.00           C  
ATOM   1924  CG1 VAL A 129       4.050  29.331  -2.169  1.00  0.00           C  
ATOM   1925  CG2 VAL A 129       4.911  28.463   0.004  1.00  0.00           C  
ATOM   1926  HB  VAL A 129       5.046  30.486  -0.634  1.00  0.00           H  
ATOM   1927 HG11 VAL A 129       3.066  29.426  -1.709  1.00  0.00           H  
ATOM   1928 HG12 VAL A 129       4.168  30.097  -2.935  1.00  0.00           H  
ATOM   1929 HG13 VAL A 129       4.144  28.345  -2.624  1.00  0.00           H  
ATOM   1930 HG21 VAL A 129       3.921  28.600   0.440  1.00  0.00           H  
ATOM   1931 HG22 VAL A 129       4.986  27.462  -0.419  1.00  0.00           H  
ATOM   1932 HG23 VAL A 129       5.668  28.588   0.778  1.00  0.00           H  
ATOM   1933  H   VAL A 129       7.244  31.066  -0.720  1.00  0.00           H  
ATOM   1934  HA  VAL A 129       6.817  28.321  -1.764  1.00  0.00           H  
ATOM   1935  N   GLY A 130       6.536  28.963  -4.166  1.00 17.74           N  
ATOM   1936  CA  GLY A 130       6.501  29.344  -5.587  1.00 18.46           C  
ATOM   1937  C   GLY A 130       5.210  28.833  -6.201  1.00 14.08           C  
ATOM   1938  O   GLY A 130       4.801  27.692  -5.984  1.00 16.24           O  
ATOM   1939  H   GLY A 130       6.632  27.987  -3.925  1.00  0.00           H  
ATOM   1940  HA3 GLY A 130       7.350  28.897  -6.104  1.00  0.00           H  
ATOM   1941  HA2 GLY A 130       6.539  30.430  -5.673  1.00  0.00           H  
ATOM   1942  N   CYS A 131       4.579  29.679  -7.003  1.00 15.52           N  
ATOM   1943  CA  CYS A 131       3.336  29.320  -7.663  1.00 15.87           C  
ATOM   1944  C   CYS A 131       3.521  29.615  -9.156  1.00 15.80           C  
ATOM   1945  O   CYS A 131       3.849  30.749  -9.528  1.00 19.40           O  
ATOM   1946  CB  CYS A 131       2.157  30.135  -7.100  1.00  0.00           C  
ATOM   1947  SG  CYS A 131       0.558  29.669  -7.826  1.00  0.00           S  
ATOM   1948  HB2 CYS A 131       2.088  29.979  -6.023  1.00  0.00           H  
ATOM   1949  HB3 CYS A 131       2.316  31.194  -7.304  1.00  0.00           H  
ATOM   1950  HG  CYS A 131      -0.401  30.461  -7.337  1.00  0.00           H  
ATOM   1951  H   CYS A 131       4.961  30.599  -7.168  1.00  0.00           H  
ATOM   1952  HA  CYS A 131       3.143  28.256  -7.523  1.00  0.00           H  
ATOM   1953  N   LEU A 132       3.359  28.584  -9.974  1.00 16.00           N  
ATOM   1954  CA  LEU A 132       3.354  28.784 -11.446  1.00 17.91           C  
ATOM   1955  C   LEU A 132       2.009  29.293 -11.943  1.00 20.27           C  
ATOM   1956  O   LEU A 132       0.958  28.921 -11.441  1.00 18.90           O  
ATOM   1957  CB  LEU A 132       3.609  27.440 -12.153  1.00  0.00           C  
ATOM   1958  CG  LEU A 132       5.040  26.877 -12.335  1.00  0.00           C  
ATOM   1959  CD1 LEU A 132       5.965  27.867 -13.040  1.00  0.00           C  
ATOM   1960  CD2 LEU A 132       5.633  26.458 -10.990  1.00  0.00           C  
ATOM   1961  HB2 LEU A 132       3.098  26.642 -11.613  1.00  0.00           H  
ATOM   1962  HB3 LEU A 132       3.231  27.488 -13.174  1.00  0.00           H  
ATOM   1963  HG  LEU A 132       4.993  25.931 -12.873  1.00  0.00           H  
ATOM   1964 HD11 LEU A 132       6.956  27.428 -13.145  1.00  0.00           H  
ATOM   1965 HD12 LEU A 132       5.564  28.099 -14.027  1.00  0.00           H  
ATOM   1966 HD13 LEU A 132       6.034  28.783 -12.453  1.00  0.00           H  
ATOM   1967 HD21 LEU A 132       6.639  26.066 -11.142  1.00  0.00           H  
ATOM   1968 HD22 LEU A 132       5.676  27.322 -10.326  1.00  0.00           H  
ATOM   1969 HD23 LEU A 132       5.007  25.687 -10.541  1.00  0.00           H  
ATOM   1970  H   LEU A 132       3.238  27.655  -9.597  1.00  0.00           H  
ATOM   1971  HA  LEU A 132       4.135  29.493 -11.720  1.00  0.00           H  
ATOM   1972  N   PHE A 133       2.043  30.140 -12.970  1.00 17.40           N  
ATOM   1973  CA  PHE A 133       0.815  30.607 -13.592  1.00 17.23           C  
ATOM   1974  C   PHE A 133       0.838  30.203 -15.056  1.00 20.53           C  
ATOM   1975  O   PHE A 133       1.893  30.251 -15.692  1.00 24.84           O  
ATOM   1976  CB  PHE A 133       0.697  32.120 -13.519  1.00 18.75           C  
ATOM   1977  CG  PHE A 133       0.292  32.658 -12.169  1.00 21.16           C  
ATOM   1978  CD1 PHE A 133       1.155  32.560 -11.064  1.00 21.81           C  
ATOM   1979  CD2 PHE A 133      -0.930  33.291 -12.006  1.00 23.19           C  
ATOM   1980  CE1 PHE A 133       0.787  33.094  -9.829  1.00 23.89           C  
ATOM   1981  CE2 PHE A 133      -1.306  33.807 -10.772  1.00 28.87           C  
ATOM   1982  CZ  PHE A 133      -0.442  33.710  -9.686  1.00 25.20           C  
ATOM   1983  H   PHE A 133       2.930  30.466 -13.326  1.00  0.00           H  
ATOM   1984  HA  PHE A 133      -0.042  30.149 -13.099  1.00  0.00           H  
ATOM   1985  HB3 PHE A 133      -0.013  32.463 -14.272  1.00  0.00           H  
ATOM   1986  HB2 PHE A 133       1.644  32.571 -13.818  1.00  0.00           H  
ATOM   1987  HD1 PHE A 133       2.111  32.068 -11.167  1.00  0.00           H  
ATOM   1988  HD2 PHE A 133      -1.604  33.388 -12.844  1.00  0.00           H  
ATOM   1989  HE1 PHE A 133       1.462  33.025  -8.988  1.00  0.00           H  
ATOM   1990  HE2 PHE A 133      -2.269  34.283 -10.656  1.00  0.00           H  
ATOM   1991  HZ  PHE A 133      -0.734  34.118  -8.729  1.00  0.00           H  
ATOM   1992  N   THR A 134      -0.319  29.790 -15.562  1.00 21.45           N  
ATOM   1993  CA  THR A 134      -0.499  29.587 -17.008  1.00 24.94           C  
ATOM   1994  C   THR A 134      -1.515  30.594 -17.527  1.00 27.53           C  
ATOM   1995  O   THR A 134      -2.309  31.143 -16.767  1.00 23.08           O  
ATOM   1996  CB  THR A 134      -0.931  28.140 -17.308  1.00  0.00           C  
ATOM   1997  OG1 THR A 134      -0.196  27.657 -18.437  1.00  0.00           O  
ATOM   1998  CG2 THR A 134      -2.431  27.999 -17.597  1.00  0.00           C  
ATOM   1999  HB  THR A 134      -0.748  27.516 -16.432  1.00  0.00           H  
ATOM   2000  HG1 THR A 134      -0.461  26.755 -18.630  1.00  0.00           H  
ATOM   2001 HG21 THR A 134      -2.666  26.954 -17.800  1.00  0.00           H  
ATOM   2002 HG22 THR A 134      -3.002  28.339 -16.733  1.00  0.00           H  
ATOM   2003 HG23 THR A 134      -2.692  28.605 -18.465  1.00  0.00           H  
ATOM   2004  H   THR A 134      -1.101  29.608 -14.950  1.00  0.00           H  
ATOM   2005  HA  THR A 134       0.454  29.772 -17.504  1.00  0.00           H  
ATOM   2006  N   ILE A 135      -1.507  30.842 -18.834  1.00 25.15           N  
ATOM   2007  CA  ILE A 135      -2.484  31.742 -19.409  1.00 26.50           C  
ATOM   2008  C   ILE A 135      -3.837  31.033 -19.517  1.00 24.15           C  
ATOM   2009  O   ILE A 135      -3.941  29.893 -19.964  1.00 28.81           O  
ATOM   2010  CB  ILE A 135      -2.019  32.275 -20.777  1.00  0.00           C  
ATOM   2011  CG1 ILE A 135      -3.003  33.325 -21.332  1.00  0.00           C  
ATOM   2012  CG2 ILE A 135      -1.805  31.124 -21.776  1.00  0.00           C  
ATOM   2013  CD1 ILE A 135      -2.689  33.966 -22.694  1.00  0.00           C  
ATOM   2014  HB  ILE A 135      -1.005  32.665 -20.690  1.00  0.00           H  
ATOM   2015 HG12 ILE A 135      -3.987  32.873 -21.455  1.00  0.00           H  
ATOM   2016 HG13 ILE A 135      -3.072  34.162 -20.637  1.00  0.00           H  
ATOM   2017 HG21 ILE A 135      -1.477  31.529 -22.733  1.00  0.00           H  
ATOM   2018 HG22 ILE A 135      -1.045  30.444 -21.390  1.00  0.00           H  
ATOM   2019 HG23 ILE A 135      -2.741  30.582 -21.912  1.00  0.00           H  
ATOM   2020 HD11 ILE A 135      -3.470  34.682 -22.948  1.00  0.00           H  
ATOM   2021 HD12 ILE A 135      -1.729  34.480 -22.641  1.00  0.00           H  
ATOM   2022 HD13 ILE A 135      -2.644  33.191 -23.459  1.00  0.00           H  
ATOM   2023  H   ILE A 135      -0.818  30.402 -19.427  1.00  0.00           H  
ATOM   2024  HA  ILE A 135      -2.599  32.592 -18.736  1.00  0.00           H  
ATOM   2025  N   THR A 136      -4.861  31.720 -19.048  1.00 26.00           N  
ATOM   2026  CA  THR A 136      -6.216  31.208 -19.092  1.00 30.15           C  
ATOM   2027  C   THR A 136      -7.146  32.292 -18.608  1.00 25.80           C  
ATOM   2028  O   THR A 136      -7.106  33.415 -19.104  1.00 29.58           O  
ATOM   2029  CB  THR A 136      -6.331  29.982 -18.167  1.00  0.00           C  
ATOM   2030  OG1 THR A 136      -5.836  28.827 -18.822  1.00  0.00           O  
ATOM   2031  CG2 THR A 136      -7.703  29.219 -17.968  1.00  0.00           C  
ATOM   2032  HB  THR A 136      -5.603  29.862 -17.401  1.00  0.00           H  
ATOM   2033  HG1 THR A 136      -5.055  29.085 -19.356  1.00  0.00           H  
ATOM   2034 HG21 THR A 136      -7.564  28.288 -17.425  1.00  0.00           H  
ATOM   2035 HG22 THR A 136      -8.495  29.686 -17.396  1.00  0.00           H  
ATOM   2036 HG23 THR A 136      -8.146  28.951 -18.936  1.00  0.00           H  
ATOM   2037  H   THR A 136      -4.713  32.633 -18.642  1.00  0.00           H  
ATOM   2038  HA  THR A 136      -6.473  30.927 -20.113  1.00  0.00           H  
ATOM   2039  N   GLU A 137      -7.983  31.967 -17.628  1.00 26.73           N  
ATOM   2040  CA  GLU A 137      -8.959  32.932 -17.127  1.00 27.79           C  
ATOM   2041  C   GLU A 137      -8.320  34.047 -16.291  1.00 29.30           C  
ATOM   2042  O   GLU A 137      -7.306  33.823 -15.607  1.00 28.15           O  
ATOM   2043  CB  GLU A 137     -10.096  32.232 -16.360  1.00  0.00           C  
ATOM   2044  CG  GLU A 137     -11.336  33.081 -16.035  1.00  0.00           C  
ATOM   2045  CD  GLU A 137     -12.456  32.377 -15.275  1.00  0.00           C  
ATOM   2046  OE1 GLU A 137     -12.424  32.413 -14.024  1.00  0.00           O  
ATOM   2047  OE2 GLU A 137     -13.332  31.815 -15.964  1.00  0.00           O1-
ATOM   2048  HB2 GLU A 137     -10.462  31.387 -16.943  1.00  0.00           H  
ATOM   2049  HB3 GLU A 137      -9.722  31.876 -15.400  1.00  0.00           H  
ATOM   2050  HG2 GLU A 137     -11.043  33.931 -15.419  1.00  0.00           H  
ATOM   2051  HG3 GLU A 137     -11.783  33.441 -16.962  1.00  0.00           H  
ATOM   2052  H   GLU A 137      -7.949  31.044 -17.220  1.00  0.00           H  
ATOM   2053  HA  GLU A 137      -9.410  33.408 -17.998  1.00  0.00           H  
ATOM   2054  N   GLU A 138      -8.915  35.239 -16.367  1.00 27.77           N  
ATOM   2055  CA  GLU A 138      -8.457  36.375 -15.574  0.70 27.14           C  
ATOM   2056  C   GLU A 138      -8.454  36.043 -14.091  1.00 32.05           C  
ATOM   2057  O   GLU A 138      -9.365  35.392 -13.582  1.00 32.11           O  
ATOM   2058  CB  GLU A 138      -9.292  37.631 -15.828  0.70 36.99           C  
ATOM   2059  CG  GLU A 138      -8.686  38.876 -15.198  0.70 37.03           C  
ATOM   2060  CD  GLU A 138      -9.511  40.130 -15.398  0.70 42.19           C  
ATOM   2061  OE1 GLU A 138     -10.424  40.125 -16.251  0.70 39.66           O  
ATOM   2062  OE2 GLU A 138      -9.228  41.132 -14.706  0.70 44.00           O1-
ATOM   2063  H   GLU A 138      -9.703  35.372 -16.985  1.00  0.00           H  
ATOM   2064  HA  GLU A 138      -7.430  36.593 -15.868  0.70  0.00           H  
ATOM   2065  HB3 GLU A 138     -10.299  37.481 -15.438  0.70  0.00           H  
ATOM   2066  HB2 GLU A 138      -9.399  37.784 -16.902  0.70  0.00           H  
ATOM   2067  HG3 GLU A 138      -7.685  39.034 -15.600  0.70  0.00           H  
ATOM   2068  HG2 GLU A 138      -8.539  38.706 -14.131  0.70  0.00           H  
ATOM   2069  N   GLU A 139      -7.398  36.483 -13.417  1.00 26.58           N  
ATOM   2070  CA  GLU A 139      -7.215  36.229 -11.990  1.00 29.07           C  
ATOM   2071  C   GLU A 139      -7.679  37.402 -11.133  1.00 25.34           C  
ATOM   2072  O   GLU A 139      -7.019  38.456 -11.099  1.00 26.81           O  
ATOM   2073  CB  GLU A 139      -5.742  35.887 -11.696  1.00  0.00           C  
ATOM   2074  CG  GLU A 139      -5.390  35.545 -10.240  1.00  0.00           C  
ATOM   2075  CD  GLU A 139      -5.963  34.240  -9.695  1.00  0.00           C  
ATOM   2076  OE1 GLU A 139      -6.507  33.457 -10.507  1.00  0.00           O  
ATOM   2077  OE2 GLU A 139      -5.841  34.045  -8.468  1.00  0.00           O1-
ATOM   2078  HB2 GLU A 139      -5.447  35.018 -12.284  1.00  0.00           H  
ATOM   2079  HB3 GLU A 139      -5.112  36.736 -11.961  1.00  0.00           H  
ATOM   2080  HG2 GLU A 139      -4.308  35.463 -10.137  1.00  0.00           H  
ATOM   2081  HG3 GLU A 139      -5.758  36.332  -9.582  1.00  0.00           H  
ATOM   2082  H   GLU A 139      -6.683  37.016 -13.891  1.00  0.00           H  
ATOM   2083  HA  GLU A 139      -7.819  35.361 -11.725  1.00  0.00           H  
ATOM   2084  N   ASN A 140      -8.815  37.220 -10.414  1.00 28.82           N  
ATOM   2085  CA  ASN A 140      -9.457  38.314  -9.683  1.00 32.93           C  
ATOM   2086  C   ASN A 140      -8.576  38.867  -8.577  1.00 30.14           C  
ATOM   2087  O   ASN A 140      -8.583  40.076  -8.322  1.00 29.98           O  
ATOM   2088  CB  ASN A 140     -10.707  37.659  -9.066  1.00  0.00           C  
ATOM   2089  CG  ASN A 140     -11.989  38.491  -9.073  1.00  0.00           C  
ATOM   2090  OD1 ASN A 140     -12.782  38.446 -10.006  1.00  0.00           O  
ATOM   2091  ND2 ASN A 140     -12.230  39.235  -7.996  1.00  0.00           N  
ATOM   2092  HB2 ASN A 140     -10.944  36.745  -9.610  1.00  0.00           H  
ATOM   2093  HB3 ASN A 140     -10.514  37.420  -8.021  1.00  0.00           H  
ATOM   2094 HD22 ASN A 140     -13.064  39.803  -7.950  1.00  0.00           H  
ATOM   2095 HD21 ASN A 140     -11.579  39.232  -7.224  1.00  0.00           H  
ATOM   2096  H   ASN A 140      -9.245  36.307 -10.371  1.00  0.00           H  
ATOM   2097  HA  ASN A 140      -9.746  39.109 -10.370  1.00  0.00           H  
ATOM   2098  N   ARG A 141      -7.813  37.989  -7.930  1.00 26.81           N  
ATOM   2099  CA  ARG A 141      -6.951  38.420  -6.837  1.00 29.44           C  
ATOM   2100  C   ARG A 141      -5.775  39.218  -7.372  1.00 23.65           C  
ATOM   2101  O   ARG A 141      -5.433  40.263  -6.850  1.00 25.23           O  
ATOM   2102  CB  ARG A 141      -6.476  37.217  -6.001  1.00  0.00           C  
ATOM   2103  CG  ARG A 141      -5.530  37.447  -4.802  1.00  0.00           C  
ATOM   2104  CD  ARG A 141      -6.046  38.223  -3.590  1.00  0.00           C  
ATOM   2105  NE  ARG A 141      -7.130  37.518  -2.899  1.00  0.00           N  
ATOM   2106  CZ  ARG A 141      -7.880  38.045  -1.913  1.00  0.00           C  
ATOM   2107  NH1 ARG A 141      -7.662  39.309  -1.492  1.00  0.00           N  
ATOM   2108  NH2 ARG A 141      -8.840  37.278  -1.358  1.00  0.00           N1+
ATOM   2109  HB2 ARG A 141      -7.339  36.712  -5.568  1.00  0.00           H  
ATOM   2110  HB3 ARG A 141      -5.932  36.522  -6.641  1.00  0.00           H  
ATOM   2111  HG2 ARG A 141      -5.215  36.486  -4.397  1.00  0.00           H  
ATOM   2112  HG3 ARG A 141      -4.654  38.007  -5.131  1.00  0.00           H  
ATOM   2113  HD2 ARG A 141      -5.234  38.371  -2.879  1.00  0.00           H  
ATOM   2114  HD3 ARG A 141      -6.427  39.192  -3.913  1.00  0.00           H  
ATOM   2115  HE  ARG A 141      -7.298  36.572  -3.210  1.00  0.00           H  
ATOM   2116 HH12 ARG A 141      -8.228  39.699  -0.752  1.00  0.00           H  
ATOM   2117 HH11 ARG A 141      -6.933  39.864  -1.916  1.00  0.00           H  
ATOM   2118 HH22 ARG A 141      -9.417  37.649  -0.616  1.00  0.00           H  
ATOM   2119 HH21 ARG A 141      -8.982  36.332  -1.683  1.00  0.00           H  
ATOM   2120  H   ARG A 141      -7.828  37.015  -8.195  1.00  0.00           H  
ATOM   2121  HA  ARG A 141      -7.533  39.073  -6.187  1.00  0.00           H  
ATOM   2122  N   PHE A 142      -5.175  38.724  -8.453  1.00 25.99           N  
ATOM   2123  CA  PHE A 142      -4.070  39.422  -9.084  1.00 25.15           C  
ATOM   2124  C   PHE A 142      -4.475  40.815  -9.561  1.00 26.45           C  
ATOM   2125  O   PHE A 142      -3.694  41.776  -9.461  1.00 25.19           O  
ATOM   2126  CB  PHE A 142      -3.528  38.565 -10.243  1.00  0.00           C  
ATOM   2127  CG  PHE A 142      -2.053  38.729 -10.541  1.00  0.00           C  
ATOM   2128  CD1 PHE A 142      -1.102  38.435  -9.548  1.00  0.00           C  
ATOM   2129  CD2 PHE A 142      -1.634  39.175 -11.806  1.00  0.00           C  
ATOM   2130  CE1 PHE A 142       0.269  38.581  -9.823  1.00  0.00           C  
ATOM   2131  CE2 PHE A 142      -0.263  39.321 -12.081  1.00  0.00           C  
ATOM   2132  CZ  PHE A 142       0.689  39.024 -11.089  1.00  0.00           C  
ATOM   2133  HB2 PHE A 142      -3.679  37.510 -10.017  1.00  0.00           H  
ATOM   2134  HB3 PHE A 142      -4.056  38.820 -11.162  1.00  0.00           H  
ATOM   2135  HD1 PHE A 142      -1.424  38.098  -8.574  1.00  0.00           H  
ATOM   2136  HD2 PHE A 142      -2.365  39.405 -12.567  1.00  0.00           H  
ATOM   2137  HE1 PHE A 142       1.000  38.352  -9.061  1.00  0.00           H  
ATOM   2138  HE2 PHE A 142       0.060  39.661 -13.054  1.00  0.00           H  
ATOM   2139  HZ  PHE A 142       1.742  39.136 -11.299  1.00  0.00           H  
ATOM   2140  H   PHE A 142      -5.487  37.849  -8.848  1.00  0.00           H  
ATOM   2141  HA  PHE A 142      -3.276  39.535  -8.346  1.00  0.00           H  
ATOM   2142  N   SER A 143      -5.718  40.933 -10.026  1.00 26.43           N  
ATOM   2143  CA  SER A 143      -6.246  42.196 -10.527  1.00 29.26           C  
ATOM   2144  C   SER A 143      -6.259  43.313  -9.494  1.00 28.84           C  
ATOM   2145  O   SER A 143      -6.051  44.470  -9.840  1.00 28.63           O  
ATOM   2146  CB  SER A 143      -7.641  41.991 -11.146  1.00  0.00           C  
ATOM   2147  OG  SER A 143      -7.622  42.372 -12.527  1.00  0.00           O  
ATOM   2148  HB2 SER A 143      -7.923  40.941 -11.068  1.00  0.00           H  
ATOM   2149  HB3 SER A 143      -8.369  42.603 -10.614  1.00  0.00           H  
ATOM   2150  HG  SER A 143      -8.494  42.242 -12.907  1.00  0.00           H  
ATOM   2151  H   SER A 143      -6.330  40.130 -10.040  1.00  0.00           H  
ATOM   2152  HA  SER A 143      -5.586  42.518 -11.333  1.00  0.00           H  
ATOM   2153  N   GLU A 144      -6.492  42.968  -8.224  1.00 31.83           N  
ATOM   2154  CA  GLU A 144      -6.445  43.937  -7.134  1.00 28.38           C  
ATOM   2155  C   GLU A 144      -5.110  44.676  -7.081  1.00 29.78           C  
ATOM   2156  O   GLU A 144      -5.059  45.844  -6.708  1.00 31.28           O  
ATOM   2157  CB  GLU A 144      -6.685  43.243  -5.780  1.00  0.00           C  
ATOM   2158  CG  GLU A 144      -6.756  44.151  -4.542  1.00  0.00           C  
ATOM   2159  CD  GLU A 144      -6.994  43.453  -3.206  1.00  0.00           C  
ATOM   2160  OE1 GLU A 144      -5.991  43.082  -2.555  1.00  0.00           O  
ATOM   2161  OE2 GLU A 144      -8.183  43.306  -2.856  1.00  0.00           O1-
ATOM   2162  HB2 GLU A 144      -7.633  42.707  -5.809  1.00  0.00           H  
ATOM   2163  HB3 GLU A 144      -5.876  42.540  -5.584  1.00  0.00           H  
ATOM   2164  HG2 GLU A 144      -5.817  44.694  -4.434  1.00  0.00           H  
ATOM   2165  HG3 GLU A 144      -7.575  44.862  -4.658  1.00  0.00           H  
ATOM   2166  H   GLU A 144      -6.709  42.009  -7.993  1.00  0.00           H  
ATOM   2167  HA  GLU A 144      -7.237  44.669  -7.290  1.00  0.00           H  
ATOM   2168  N   ALA A 145      -4.031  43.973  -7.428  1.00 26.66           N  
ATOM   2169  CA  ALA A 145      -2.691  44.540  -7.442  1.00 25.25           C  
ATOM   2170  C   ALA A 145      -2.416  45.174  -8.808  1.00 22.49           C  
ATOM   2171  O   ALA A 145      -1.895  46.273  -8.894  1.00 27.84           O  
ATOM   2172  CB  ALA A 145      -1.627  43.473  -7.126  1.00  0.00           C  
ATOM   2173  HB1 ALA A 145      -0.649  43.826  -7.453  1.00  0.00           H  
ATOM   2174  HB2 ALA A 145      -1.605  43.287  -6.052  1.00  0.00           H  
ATOM   2175  HB3 ALA A 145      -1.872  42.548  -7.649  1.00  0.00           H  
ATOM   2176  H   ALA A 145      -4.125  43.004  -7.696  1.00  0.00           H  
ATOM   2177  HA  ALA A 145      -2.637  45.319  -6.681  1.00  0.00           H  
ATOM   2178  N   ASN A 146      -2.802  44.466  -9.855  1.00 23.88           N  
ATOM   2179  CA  ASN A 146      -2.512  44.903 -11.219  1.00 24.04           C  
ATOM   2180  C   ASN A 146      -3.155  46.235 -11.547  1.00 30.56           C  
ATOM   2181  O   ASN A 146      -2.555  47.045 -12.263  1.00 31.42           O  
ATOM   2182  CB  ASN A 146      -2.974  43.831 -12.223  1.00  0.00           C  
ATOM   2183  CG  ASN A 146      -2.743  44.134 -13.703  1.00  0.00           C  
ATOM   2184  OD1 ASN A 146      -3.581  44.715 -14.382  1.00  0.00           O  
ATOM   2185  ND2 ASN A 146      -1.567  43.776 -14.215  1.00  0.00           N  
ATOM   2186  HB2 ASN A 146      -2.448  42.897 -12.026  1.00  0.00           H  
ATOM   2187  HB3 ASN A 146      -4.048  43.672 -12.118  1.00  0.00           H  
ATOM   2188 HD22 ASN A 146      -1.364  43.954 -15.188  1.00  0.00           H  
ATOM   2189 HD21 ASN A 146      -0.877  43.326 -13.629  1.00  0.00           H  
ATOM   2190  H   ASN A 146      -3.309  43.603  -9.722  1.00  0.00           H  
ATOM   2191  HA  ASN A 146      -1.432  45.015 -11.316  1.00  0.00           H  
ATOM   2192  N   HIS A 147      -4.358  46.478 -11.017  1.00 29.31           N  
ATOM   2193  CA  HIS A 147      -5.061  47.720 -11.348  1.00 31.59           C  
ATOM   2194  C   HIS A 147      -4.368  48.973 -10.805  1.00 31.97           C  
ATOM   2195  O   HIS A 147      -4.639  50.078 -11.281  1.00 35.02           O  
ATOM   2196  CB  HIS A 147      -6.560  47.667 -10.999  1.00  0.00           C  
ATOM   2197  CG  HIS A 147      -7.454  48.655 -11.711  1.00  0.00           C  
ATOM   2198  ND1 HIS A 147      -7.715  49.871 -11.224  1.00  0.00           N  
ATOM   2199  CD2 HIS A 147      -8.142  48.562 -12.897  1.00  0.00           C  
ATOM   2200  CE1 HIS A 147      -8.535  50.512 -12.072  1.00  0.00           C  
ATOM   2201  NE2 HIS A 147      -8.832  49.747 -13.122  1.00  0.00           N  
ATOM   2202  HB2 HIS A 147      -6.955  46.680 -11.241  1.00  0.00           H  
ATOM   2203  HB3 HIS A 147      -6.693  47.860  -9.934  1.00  0.00           H  
ATOM   2204  HD2 HIS A 147      -8.084  47.659 -13.486  1.00  0.00           H  
ATOM   2205  HE1 HIS A 147      -8.862  51.517 -11.851  1.00  0.00           H  
ATOM   2206  HE2 HIS A 147      -9.398  49.853 -13.952  1.00  0.00           H  
ATOM   2207  H   HIS A 147      -4.779  45.807 -10.391  1.00  0.00           H  
ATOM   2208  HA  HIS A 147      -5.014  47.805 -12.434  1.00  0.00           H  
ATOM   2209  N   PRO A 148      -3.469  48.798  -9.833  1.00 30.04           N  
ATOM   2210  CA  PRO A 148      -2.643  49.901  -9.316  1.00 27.12           C  
ATOM   2211  C   PRO A 148      -1.126  49.645  -9.455  1.00 25.70           C  
ATOM   2212  O   PRO A 148      -0.317  50.189  -8.693  1.00 31.65           O  
ATOM   2213  CD  PRO A 148      -4.201  48.293  -8.426  1.00  0.00           C  
ATOM   2214  CB  PRO A 148      -3.007  50.263  -7.864  1.00  0.00           C  
ATOM   2215  CG  PRO A 148      -3.453  48.938  -7.268  1.00  0.00           C  
ATOM   2216  HD3 PRO A 148      -5.255  48.572  -8.428  1.00  0.00           H  
ATOM   2217  HD2 PRO A 148      -4.114  47.207  -8.404  1.00  0.00           H  
ATOM   2218  HB2 PRO A 148      -2.130  50.669  -7.360  1.00  0.00           H  
ATOM   2219  HB3 PRO A 148      -3.803  51.007  -7.863  1.00  0.00           H  
ATOM   2220  HG3 PRO A 148      -4.129  49.062  -6.422  1.00  0.00           H  
ATOM   2221  HG2 PRO A 148      -2.618  48.303  -6.975  1.00  0.00           H  
ATOM   2222  HA  PRO A 148      -2.871  50.776  -9.924  1.00  0.00           H  
ATOM   2223  N   MET A 149      -0.741  48.830 -10.444  1.00 29.09           N  
ATOM   2224  CA  MET A 149       0.673  48.486 -10.643  1.00 29.33           C  
ATOM   2225  C   MET A 149       1.512  49.728 -10.937  1.00 30.33           C  
ATOM   2226  O   MET A 149       1.214  50.471 -11.884  1.00 28.70           O  
ATOM   2227  CB  MET A 149       0.827  47.460 -11.768  1.00 26.70           C  
ATOM   2228  CG  MET A 149       2.252  46.970 -11.980  1.00 24.18           C  
ATOM   2229  SD  MET A 149       2.379  46.026 -13.510  1.00 28.39           S  
ATOM   2230  CE  MET A 149       1.434  44.559 -13.173  1.00 30.91           C  
ATOM   2231  H   MET A 149      -1.428  48.438 -11.072  1.00  0.00           H  
ATOM   2232  HA  MET A 149       1.045  48.037  -9.722  1.00  0.00           H  
ATOM   2233  HB3 MET A 149       0.449  47.884 -12.698  1.00  0.00           H  
ATOM   2234  HB2 MET A 149       0.178  46.607 -11.570  1.00  0.00           H  
ATOM   2235  HG3 MET A 149       2.548  46.342 -11.140  1.00  0.00           H  
ATOM   2236  HG2 MET A 149       2.927  47.825 -12.024  1.00  0.00           H  
ATOM   2237  HE1 MET A 149       1.446  43.909 -14.048  1.00  0.00           H  
ATOM   2238  HE2 MET A 149       1.870  44.033 -12.324  1.00  0.00           H  
ATOM   2239  HE3 MET A 149       0.405  44.834 -12.940  1.00  0.00           H  
ATOM   2240  N   ASP A 150       2.564  49.972 -10.131  1.00 26.73           N  
ATOM   2241  CA  ASP A 150       3.395  51.134 -10.408  1.00 26.53           C  
ATOM   2242  C   ASP A 150       4.169  50.953 -11.715  1.00 30.29           C  
ATOM   2243  O   ASP A 150       4.883  49.962 -11.894  1.00 26.84           O  
ATOM   2244  CB  ASP A 150       4.332  51.211  -9.188  1.00  0.00           C  
ATOM   2245  CG  ASP A 150       3.653  51.384  -7.828  1.00  0.00           C  
ATOM   2246  OD1 ASP A 150       4.234  50.895  -6.832  1.00  0.00           O  
ATOM   2247  OD2 ASP A 150       2.547  51.965  -7.816  1.00  0.00           O1-
ATOM   2248  HB2 ASP A 150       4.915  50.293  -9.119  1.00  0.00           H  
ATOM   2249  HB3 ASP A 150       5.005  52.061  -9.300  1.00  0.00           H  
ATOM   2250  H   ASP A 150       2.760  49.355  -9.356  1.00  0.00           H  
ATOM   2251  HA  ASP A 150       2.777  52.030 -10.461  1.00  0.00           H  
ATOM   2252  N   TRP A 151       4.004  51.897 -12.634  1.00 30.96           N  
ATOM   2253  CA  TRP A 151       4.596  51.753 -13.973  1.00 31.52           C  
ATOM   2254  C   TRP A 151       6.084  52.070 -14.100  1.00 32.01           C  
ATOM   2255  O   TRP A 151       6.728  51.649 -15.063  1.00 31.47           O  
ATOM   2256  CB  TRP A 151       3.757  52.505 -15.023  1.00  0.00           C  
ATOM   2257  CG  TRP A 151       4.090  52.267 -16.463  1.00  0.00           C  
ATOM   2258  CD1 TRP A 151       3.546  51.305 -17.242  1.00  0.00           C  
ATOM   2259  CD2 TRP A 151       5.034  52.992 -17.309  1.00  0.00           C  
ATOM   2260  NE1 TRP A 151       4.095  51.381 -18.508  1.00  0.00           N  
ATOM   2261  CE2 TRP A 151       5.018  52.401 -18.604  1.00  0.00           C  
ATOM   2262  CE3 TRP A 151       5.898  54.088 -17.117  1.00  0.00           C  
ATOM   2263  CZ2 TRP A 151       5.825  52.868 -19.653  1.00  0.00           C  
ATOM   2264  CZ3 TRP A 151       6.714  54.566 -18.158  1.00  0.00           C  
ATOM   2265  CH2 TRP A 151       6.681  53.958 -19.425  1.00  0.00           C  
ATOM   2266  HB2 TRP A 151       2.708  52.227 -14.917  1.00  0.00           H  
ATOM   2267  HB3 TRP A 151       3.865  53.579 -14.873  1.00  0.00           H  
ATOM   2268  HD1 TRP A 151       2.804  50.634 -16.834  1.00  0.00           H  
ATOM   2269  HE1 TRP A 151       3.803  50.733 -19.225  1.00  0.00           H  
ATOM   2270  HE3 TRP A 151       5.942  54.579 -16.156  1.00  0.00           H  
ATOM   2271  HZ2 TRP A 151       5.783  52.390 -20.620  1.00  0.00           H  
ATOM   2272  HZ3 TRP A 151       7.372  55.405 -17.986  1.00  0.00           H  
ATOM   2273  HH2 TRP A 151       7.310  54.327 -20.221  1.00  0.00           H  
ATOM   2274  H   TRP A 151       3.467  52.725 -12.417  1.00  0.00           H  
ATOM   2275  HA  TRP A 151       4.499  50.697 -14.224  1.00  0.00           H  
ATOM   2276  N   GLU A 152       6.643  52.791 -13.132  1.00 27.94           N  
ATOM   2277  CA  GLU A 152       8.042  53.172 -13.189  1.00 25.99           C  
ATOM   2278  C   GLU A 152       8.800  52.677 -11.958  1.00 27.88           C  
ATOM   2279  O   GLU A 152       8.221  52.602 -10.876  1.00 29.39           O  
ATOM   2280  CB  GLU A 152       8.187  54.694 -13.331  1.00 32.15           C  
ATOM   2281  CG  GLU A 152       7.702  55.233 -14.672  1.00 49.05           C  
ATOM   2282  CD  GLU A 152       7.495  56.741 -14.688  1.00 63.65           C  
ATOM   2283  OE1 GLU A 152       7.276  57.342 -13.614  1.00 74.11           O  
ATOM   2284  OE2 GLU A 152       7.537  57.330 -15.790  1.00 68.18           O1-
ATOM   2285  H   GLU A 152       6.092  53.084 -12.338  1.00  0.00           H  
ATOM   2286  HA  GLU A 152       8.484  52.706 -14.069  1.00  0.00           H  
ATOM   2287  HB3 GLU A 152       9.231  54.973 -13.185  1.00  0.00           H  
ATOM   2288  HB2 GLU A 152       7.642  55.186 -12.525  1.00  0.00           H  
ATOM   2289  HG3 GLU A 152       6.771  54.737 -14.945  1.00  0.00           H  
ATOM   2290  HG2 GLU A 152       8.413  54.957 -15.451  1.00  0.00           H  
ATOM   2291  N   ASN A 153      10.075  52.328 -12.149  1.00 29.46           N  
ATOM   2292  CA  ASN A 153      10.896  51.618 -11.165  1.00 24.93           C  
ATOM   2293  C   ASN A 153      11.088  52.412  -9.862  1.00 28.73           C  
ATOM   2294  O   ASN A 153      11.288  53.624  -9.916  1.00 28.95           O  
ATOM   2295  CB  ASN A 153      12.285  51.258 -11.751  1.00  0.00           C  
ATOM   2296  CG  ASN A 153      12.246  50.491 -13.075  1.00  0.00           C  
ATOM   2297  OD1 ASN A 153      12.210  51.106 -14.136  1.00  0.00           O  
ATOM   2298  ND2 ASN A 153      12.261  49.164 -13.049  1.00  0.00           N  
ATOM   2299  HB2 ASN A 153      12.855  52.173 -11.922  1.00  0.00           H  
ATOM   2300  HB3 ASN A 153      12.860  50.686 -11.024  1.00  0.00           H  
ATOM   2301 HD22 ASN A 153      12.251  48.648 -13.915  1.00  0.00           H  
ATOM   2302 HD21 ASN A 153      12.213  48.641 -12.181  1.00  0.00           H  
ATOM   2303  H   ASN A 153      10.482  52.430 -13.068  1.00  0.00           H  
ATOM   2304  HA  ASN A 153      10.350  50.708 -10.928  1.00  0.00           H  
ATOM   2305  N   GLY A 154      11.043  51.723  -8.715  1.00 26.76           N  
ATOM   2306  CA  GLY A 154      11.310  52.302  -7.393  1.00 28.65           C  
ATOM   2307  C   GLY A 154      10.087  53.002  -6.774  1.00 32.30           C  
ATOM   2308  O   GLY A 154      10.118  53.318  -5.585  1.00 46.86           O  
ATOM   2309  H   GLY A 154      10.840  50.729  -8.719  1.00  0.00           H  
ATOM   2310  HA3 GLY A 154      12.133  53.016  -7.448  1.00  0.00           H  
ATOM   2311  HA2 GLY A 154      11.633  51.508  -6.720  1.00  0.00           H  
ATOM   2312  N   THR A 155       9.019  53.231  -7.546  1.00 33.07           N  
ATOM   2313  CA  THR A 155       7.757  53.836  -7.110  1.00 30.01           C  
ATOM   2314  C   THR A 155       6.973  52.921  -6.132  1.00 33.17           C  
ATOM   2315  O   THR A 155       7.249  51.715  -6.098  1.00 27.43           O  
ATOM   2316  CB  THR A 155       6.883  54.117  -8.362  1.00  0.00           C  
ATOM   2317  OG1 THR A 155       7.621  54.861  -9.316  1.00  0.00           O  
ATOM   2318  CG2 THR A 155       5.550  54.854  -8.139  1.00  0.00           C  
ATOM   2319  HB  THR A 155       6.681  53.159  -8.833  1.00  0.00           H  
ATOM   2320  HG1 THR A 155       8.072  54.220  -9.887  1.00  0.00           H  
ATOM   2321 HG21 THR A 155       5.086  55.115  -9.090  1.00  0.00           H  
ATOM   2322 HG22 THR A 155       4.826  54.240  -7.604  1.00  0.00           H  
ATOM   2323 HG23 THR A 155       5.694  55.777  -7.577  1.00  0.00           H  
ATOM   2324  H   THR A 155       9.056  52.951  -8.514  1.00  0.00           H  
ATOM   2325  HA  THR A 155       7.981  54.775  -6.601  1.00  0.00           H  
ATOM   2326  N   HIS A 156       6.044  53.500  -5.351  1.00 31.41           N  
ATOM   2327  CA  HIS A 156       5.131  52.773  -4.465  1.00 31.44           C  
ATOM   2328  C   HIS A 156       3.685  53.252  -4.717  1.00 34.77           C  
ATOM   2329  O   HIS A 156       3.502  54.450  -4.945  1.00 34.00           O  
ATOM   2330  CB  HIS A 156       5.569  52.972  -2.989  1.00  0.00           C  
ATOM   2331  CG  HIS A 156       5.010  54.164  -2.255  1.00  0.00           C  
ATOM   2332  ND1 HIS A 156       5.532  55.453  -2.415  1.00  0.00           N  
ATOM   2333  CD2 HIS A 156       3.978  54.216  -1.343  1.00  0.00           C  
ATOM   2334  CE1 HIS A 156       4.792  56.224  -1.627  1.00  0.00           C  
ATOM   2335  NE2 HIS A 156       3.856  55.543  -0.966  1.00  0.00           N  
ATOM   2336  HB2 HIS A 156       5.276  52.088  -2.424  1.00  0.00           H  
ATOM   2337  HB3 HIS A 156       6.652  53.017  -2.912  1.00  0.00           H  
ATOM   2338  HD2 HIS A 156       3.343  53.432  -0.955  1.00  0.00           H  
ATOM   2339  HE1 HIS A 156       4.935  57.291  -1.527  1.00  0.00           H  
ATOM   2340  HE2 HIS A 156       3.189  55.933  -0.311  1.00  0.00           H  
ATOM   2341  H   HIS A 156       5.802  54.477  -5.454  1.00  0.00           H  
ATOM   2342  HA  HIS A 156       5.211  51.720  -4.702  1.00  0.00           H  
ATOM   2343  N   GLN A 157       2.693  52.352  -4.615  1.00 31.76           N  
ATOM   2344  CA  GLN A 157       1.272  52.701  -4.596  1.00 35.32           C  
ATOM   2345  C   GLN A 157       0.599  52.019  -3.409  1.00 38.39           C  
ATOM   2346  O   GLN A 157       1.016  50.933  -2.996  1.00 38.33           O  
ATOM   2347  CB  GLN A 157       0.589  52.305  -5.918  1.00  0.00           C  
ATOM   2348  CG  GLN A 157      -0.890  52.685  -6.106  1.00  0.00           C  
ATOM   2349  CD  GLN A 157      -1.159  54.181  -6.185  1.00  0.00           C  
ATOM   2350  OE1 GLN A 157      -0.459  54.917  -6.871  1.00  0.00           O  
ATOM   2351  NE2 GLN A 157      -2.178  54.651  -5.472  1.00  0.00           N  
ATOM   2352  HB2 GLN A 157       1.111  52.773  -6.752  1.00  0.00           H  
ATOM   2353  HB3 GLN A 157       0.620  51.221  -6.033  1.00  0.00           H  
ATOM   2354  HG2 GLN A 157      -1.262  52.250  -7.034  1.00  0.00           H  
ATOM   2355  HG3 GLN A 157      -1.473  52.305  -5.267  1.00  0.00           H  
ATOM   2356 HE22 GLN A 157      -2.396  55.637  -5.492  1.00  0.00           H  
ATOM   2357 HE21 GLN A 157      -2.734  54.022  -4.911  1.00  0.00           H  
ATOM   2358  H   GLN A 157       2.935  51.372  -4.569  1.00  0.00           H  
ATOM   2359  HA  GLN A 157       1.183  53.780  -4.471  1.00  0.00           H  
ATOM   2360  N   GLN A 158      -0.265  52.803  -2.772  0.60 40.54           N  
ATOM   2361  CA  GLN A 158      -1.052  52.357  -1.655  0.60 42.19           C  
ATOM   2362  C   GLN A 158      -2.351  51.721  -2.261  0.60 35.47           C  
ATOM   2363  O   GLN A 158      -2.910  52.365  -3.162  0.60 37.58           O  
ATOM   2364  CB  GLN A 158      -1.631  53.538  -0.854  1.00  0.00           C  
ATOM   2365  CG  GLN A 158      -1.710  54.908  -1.549  1.00  0.00           C  
ATOM   2366  CD  GLN A 158      -2.292  56.025  -0.694  1.00  0.00           C  
ATOM   2367  OE1 GLN A 158      -1.575  56.724   0.013  1.00  0.00           O  
ATOM   2368  NE2 GLN A 158      -3.609  56.201  -0.744  1.00  0.00           N  
ATOM   2369  HB2 GLN A 158      -2.596  53.295  -0.403  1.00  0.00           H  
ATOM   2370  HB3 GLN A 158      -0.978  53.665   0.011  1.00  0.00           H  
ATOM   2371  HG2 GLN A 158      -0.711  55.228  -1.850  1.00  0.00           H  
ATOM   2372  HG3 GLN A 158      -2.290  54.832  -2.468  1.00  0.00           H  
ATOM   2373 HE22 GLN A 158      -4.020  56.916  -0.170  1.00  0.00           H  
ATOM   2374 HE21 GLN A 158      -4.183  55.605  -1.320  1.00  0.00           H  
ATOM   2375  H   GLN A 158      -0.564  53.646  -3.233  0.60  0.00           H  
ATOM   2376  HA  GLN A 158      -0.526  51.641  -1.018  0.60  0.00           H  
ATOM   2377  N   TRP A 159      -2.927  50.631  -1.710  1.00  5.42           N  
ATOM   2378  CA  TRP A 159      -4.239  50.096  -2.147  1.00  5.32           C  
ATOM   2379  C   TRP A 159      -4.919  49.161  -1.101  1.00  4.74           C  
ATOM   2380  O   TRP A 159      -4.511  49.163   0.060  1.00  6.39           O  
ATOM   2381  CB  TRP A 159      -4.130  49.475  -3.564  1.00  0.00           C  
ATOM   2382  CG  TRP A 159      -5.423  49.248  -4.294  1.00  0.00           C  
ATOM   2383  CD1 TRP A 159      -5.931  48.046  -4.642  1.00  0.00           C  
ATOM   2384  CD2 TRP A 159      -6.378  50.236  -4.782  1.00  0.00           C  
ATOM   2385  NE1 TRP A 159      -7.123  48.218  -5.310  1.00  0.00           N  
ATOM   2386  CE2 TRP A 159      -7.448  49.550  -5.435  1.00  0.00           C  
ATOM   2387  CE3 TRP A 159      -6.438  51.648  -4.759  1.00  0.00           C  
ATOM   2388  CZ2 TRP A 159      -8.521  50.232  -6.034  1.00  0.00           C  
ATOM   2389  CZ3 TRP A 159      -7.511  52.343  -5.353  1.00  0.00           C  
ATOM   2390  CH2 TRP A 159      -8.552  51.638  -5.988  1.00  0.00           C  
ATOM   2391  HB2 TRP A 159      -3.543  50.112  -4.225  1.00  0.00           H  
ATOM   2392  HB3 TRP A 159      -3.575  48.537  -3.511  1.00  0.00           H  
ATOM   2393  HD1 TRP A 159      -5.428  47.103  -4.468  1.00  0.00           H  
ATOM   2394  HE1 TRP A 159      -7.587  47.432  -5.742  1.00  0.00           H  
ATOM   2395  HE3 TRP A 159      -5.629  52.193  -4.293  1.00  0.00           H  
ATOM   2396  HZ2 TRP A 159      -9.308  49.685  -6.528  1.00  0.00           H  
ATOM   2397  HZ3 TRP A 159      -7.521  53.423  -5.332  1.00  0.00           H  
ATOM   2398  HH2 TRP A 159      -9.364  52.175  -6.454  1.00  0.00           H  
ATOM   2399  H   TRP A 159      -2.492  50.135  -0.943  1.00  0.00           H  
ATOM   2400  HA  TRP A 159      -4.898  50.962  -2.218  1.00  0.00           H  
ATOM   2401  N   PHE A 160      -5.958  48.416  -1.530  1.00  5.58           N  
ATOM   2402  CA  PHE A 160      -6.671  47.311  -0.851  1.00  6.93           C  
ATOM   2403  C   PHE A 160      -6.050  45.962  -1.289  1.00  8.66           C  
ATOM   2404  O   PHE A 160      -5.355  46.005  -2.298  1.00 10.13           O  
ATOM   2405  CB  PHE A 160      -8.145  47.296  -1.306  1.00  0.00           C  
ATOM   2406  CG  PHE A 160      -8.951  48.545  -1.008  1.00  0.00           C  
ATOM   2407  CD1 PHE A 160      -9.022  49.572  -1.969  1.00  0.00           C  
ATOM   2408  CD2 PHE A 160      -9.506  48.760   0.271  1.00  0.00           C  
ATOM   2409  CE1 PHE A 160      -9.699  50.748  -1.682  1.00  0.00           C  
ATOM   2410  CE2 PHE A 160     -10.184  49.942   0.539  1.00  0.00           C  
ATOM   2411  CZ  PHE A 160     -10.289  50.928  -0.437  1.00  0.00           C  
ATOM   2412  HB2 PHE A 160      -8.194  47.099  -2.379  1.00  0.00           H  
ATOM   2413  HB3 PHE A 160      -8.654  46.456  -0.836  1.00  0.00           H  
ATOM   2414  HD1 PHE A 160      -8.543  49.448  -2.929  1.00  0.00           H  
ATOM   2415  HD2 PHE A 160      -9.402  48.014   1.045  1.00  0.00           H  
ATOM   2416  HE1 PHE A 160      -9.749  51.525  -2.432  1.00  0.00           H  
ATOM   2417  HE2 PHE A 160     -10.619  50.103   1.515  1.00  0.00           H  
ATOM   2418  HZ  PHE A 160     -10.811  51.849  -0.219  1.00  0.00           H  
ATOM   2419  H   PHE A 160      -6.077  48.391  -2.535  1.00  0.00           H  
ATOM   2420  HA  PHE A 160      -6.599  47.440   0.231  1.00  0.00           H  
ATOM   2421  N   ASN A 161      -6.245  44.843  -0.515  1.00 10.08           N  
ATOM   2422  CA  ASN A 161      -5.114  43.858  -0.236  1.00 12.98           C  
ATOM   2423  C   ASN A 161      -5.056  42.206  -0.331  1.00 13.49           C  
ATOM   2424  O   ASN A 161      -5.535  41.673   0.601  1.00 15.15           O  
ATOM   2425  CB  ASN A 161      -4.747  44.301   1.220  1.00  0.00           C  
ATOM   2426  CG  ASN A 161      -4.526  45.798   1.510  1.00  0.00           C  
ATOM   2427  OD1 ASN A 161      -5.212  46.345   2.369  1.00  0.00           O  
ATOM   2428  ND2 ASN A 161      -3.708  46.483   0.724  1.00  0.00           N  
ATOM   2429  HB2 ASN A 161      -5.636  44.145   1.810  1.00  0.00           H  
ATOM   2430  HB3 ASN A 161      -4.005  43.646   1.674  1.00  0.00           H  
ATOM   2431 HD22 ASN A 161      -3.644  47.491   0.810  1.00  0.00           H  
ATOM   2432 HD21 ASN A 161      -3.222  46.009  -0.042  1.00  0.00           H  
ATOM   2433  H   ASN A 161      -6.808  45.015   0.291  1.00  0.00           H  
ATOM   2434  HA  ASN A 161      -4.571  44.231  -1.050  1.00  0.00           H  
ATOM   2435  N   PRO A 162      -4.592  41.260  -1.259  0.60 13.23           N  
ATOM   2436  CA  PRO A 162      -4.422  39.809  -0.961  0.60 11.63           C  
ATOM   2437  C   PRO A 162      -4.659  38.958   0.308  0.60 12.19           C  
ATOM   2438  O   PRO A 162      -4.234  39.218   1.427  0.60 11.47           O  
ATOM   2439  CD  PRO A 162      -4.183  41.310  -2.717  1.00  0.00           C  
ATOM   2440  CB  PRO A 162      -3.243  39.274  -1.804  1.00  0.00           C  
ATOM   2441  CG  PRO A 162      -3.257  40.128  -3.065  1.00  0.00           C  
ATOM   2442  HD3 PRO A 162      -5.050  41.170  -3.361  1.00  0.00           H  
ATOM   2443  HD2 PRO A 162      -3.727  42.265  -2.990  1.00  0.00           H  
ATOM   2444  HB2 PRO A 162      -2.312  39.409  -1.252  1.00  0.00           H  
ATOM   2445  HB3 PRO A 162      -3.283  38.213  -2.025  1.00  0.00           H  
ATOM   2446  HG3 PRO A 162      -3.621  39.604  -3.945  1.00  0.00           H  
ATOM   2447  HG2 PRO A 162      -2.252  40.478  -3.321  1.00  0.00           H  
ATOM   2448  HA  PRO A 162      -5.347  39.622  -1.442  1.00  0.00           H  
ATOM   2449  N   SER A 163      -5.279  37.810   0.001  1.00 13.32           N  
ATOM   2450  CA  SER A 163      -5.155  36.511   0.642  1.00 13.44           C  
ATOM   2451  C   SER A 163      -4.901  35.597  -0.575  1.00 12.47           C  
ATOM   2452  O   SER A 163      -5.716  35.583  -1.499  1.00 15.16           O  
ATOM   2453  CB  SER A 163      -6.431  36.184   1.439  1.00  0.00           C  
ATOM   2454  OG  SER A 163      -6.280  35.001   2.199  1.00  0.00           O  
ATOM   2455  HB2 SER A 163      -6.672  37.007   2.111  1.00  0.00           H  
ATOM   2456  HB3 SER A 163      -7.282  36.052   0.769  1.00  0.00           H  
ATOM   2457  HG  SER A 163      -6.569  35.160   3.104  1.00  0.00           H  
ATOM   2458  H   SER A 163      -5.521  37.693  -0.973  1.00  0.00           H  
ATOM   2459  HA  SER A 163      -4.292  36.500   1.308  1.00  0.00           H  
ATOM   2460  N   ILE A 164      -3.688  35.048  -0.654  1.00 10.59           N  
ATOM   2461  CA  ILE A 164      -2.864  35.043  -1.860  0.70  9.34           C  
ATOM   2462  C   ILE A 164      -3.080  33.833  -2.822  1.00  7.85           C  
ATOM   2463  O   ILE A 164      -3.613  32.810  -2.410  1.00  8.37           O  
ATOM   2464  CB  ILE A 164      -1.364  35.136  -1.403  1.00  0.00           C  
ATOM   2465  CG1 ILE A 164      -0.965  36.437  -0.636  1.00  0.00           C  
ATOM   2466  CG2 ILE A 164      -0.359  35.009  -2.554  1.00  0.00           C  
ATOM   2467  CD1 ILE A 164      -1.567  36.729   0.745  1.00  0.00           C  
ATOM   2468  HB  ILE A 164      -1.179  34.297  -0.733  1.00  0.00           H  
ATOM   2469 HG12 ILE A 164       0.108  36.407  -0.445  1.00  0.00           H  
ATOM   2470 HG13 ILE A 164      -1.110  37.304  -1.282  1.00  0.00           H  
ATOM   2471 HG21 ILE A 164       0.635  35.203  -2.186  1.00  0.00           H  
ATOM   2472 HG22 ILE A 164      -0.321  34.000  -2.956  1.00  0.00           H  
ATOM   2473 HG23 ILE A 164      -0.544  35.722  -3.357  1.00  0.00           H  
ATOM   2474 HD11 ILE A 164      -0.791  37.033   1.447  1.00  0.00           H  
ATOM   2475 HD12 ILE A 164      -2.249  37.576   0.690  1.00  0.00           H  
ATOM   2476 HD13 ILE A 164      -2.073  35.880   1.191  1.00  0.00           H  
ATOM   2477  H   ILE A 164      -3.147  34.971   0.189  1.00  0.00           H  
ATOM   2478  HA  ILE A 164      -3.103  35.939  -2.436  1.00  0.00           H  
ATOM   2479  N   PHE A 165      -2.578  34.026  -4.057  1.00  5.85           N  
ATOM   2480  CA  PHE A 165      -2.241  33.227  -5.262  0.60  4.69           C  
ATOM   2481  C   PHE A 165      -2.550  31.758  -5.436  1.00  3.53           C  
ATOM   2482  O   PHE A 165      -2.381  31.258  -6.546  1.00  4.77           O  
ATOM   2483  CB  PHE A 165      -0.743  33.458  -5.652  1.00  0.00           C  
ATOM   2484  CG  PHE A 165       0.562  32.732  -5.176  1.00  0.00           C  
ATOM   2485  CD1 PHE A 165       0.729  31.412  -4.832  1.00  0.00           C  
ATOM   2486  CD2 PHE A 165       1.830  33.223  -5.421  1.00  0.00           C  
ATOM   2487  CE1 PHE A 165       1.922  30.912  -4.189  1.00  0.00           C  
ATOM   2488  CE2 PHE A 165       2.988  32.417  -5.400  1.00  0.00           C  
ATOM   2489  CZ  PHE A 165       3.112  31.315  -4.678  1.00  0.00           C  
ATOM   2490  HB2 PHE A 165      -0.727  33.271  -6.725  1.00  0.00           H  
ATOM   2491  HB3 PHE A 165      -0.618  34.522  -5.478  1.00  0.00           H  
ATOM   2492  HD1 PHE A 165      -0.144  30.844  -4.924  1.00  0.00           H  
ATOM   2493  HD2 PHE A 165       1.995  34.270  -5.539  1.00  0.00           H  
ATOM   2494  HE1 PHE A 165       1.994  29.905  -3.800  1.00  0.00           H  
ATOM   2495  HE2 PHE A 165       3.942  32.871  -5.496  1.00  0.00           H  
ATOM   2496  HZ  PHE A 165       4.071  30.836  -4.654  1.00  0.00           H  
ATOM   2497  H   PHE A 165      -2.253  34.969  -4.177  1.00  0.00           H  
ATOM   2498  HA  PHE A 165      -2.838  33.693  -6.048  1.00  0.00           H  
ATOM   2499  N   LEU A 166      -2.748  31.053  -4.338  1.00 23.31           N  
ATOM   2500  CA  LEU A 166      -2.344  29.668  -4.320  1.00 21.31           C  
ATOM   2501  C   LEU A 166      -3.296  28.713  -5.058  1.00 19.33           C  
ATOM   2502  O   LEU A 166      -4.512  28.961  -5.116  1.00 25.27           O  
ATOM   2503  CB  LEU A 166      -2.141  29.183  -2.864  1.00 20.92           C  
ATOM   2504  CG  LEU A 166      -1.354  30.144  -1.957  1.00 23.41           C  
ATOM   2505  CD1 LEU A 166      -1.213  29.550  -0.554  1.00 27.52           C  
ATOM   2506  CD2 LEU A 166       0.017  30.486  -2.520  1.00 26.24           C  
ATOM   2507  HA  LEU A 166      -1.435  29.526  -4.864  1.00  0.00           H  
ATOM   2508  HB3 LEU A 166      -1.675  28.198  -2.846  1.00  0.00           H  
ATOM   2509  HB2 LEU A 166      -3.126  29.031  -2.419  1.00  0.00           H  
ATOM   2510  HG  LEU A 166      -1.924  31.064  -1.843  1.00  0.00           H  
ATOM   2511 HD11 LEU A 166      -0.848  30.291   0.157  1.00  0.00           H  
ATOM   2512 HD12 LEU A 166      -2.165  29.175  -0.179  1.00  0.00           H  
ATOM   2513 HD13 LEU A 166      -0.515  28.712  -0.554  1.00  0.00           H  
ATOM   2514 HD21 LEU A 166       0.804  30.314  -1.786  1.00  0.00           H  
ATOM   2515 HD22 LEU A 166       0.107  29.708  -3.273  1.00  0.00           H  
ATOM   2516 HD23 LEU A 166      -0.042  31.558  -2.694  1.00  0.00           H  
ATOM   2517  H   LEU A 166      -2.975  31.511  -3.461  1.00  0.00           H  
ATOM   2518  N   PRO A 167      -2.760  27.608  -5.608  1.00 19.64           N  
ATOM   2519  CA  PRO A 167      -3.591  26.584  -6.253  1.00 22.65           C  
ATOM   2520  C   PRO A 167      -4.481  25.869  -5.233  1.00 27.10           C  
ATOM   2521  O   PRO A 167      -4.156  25.867  -4.044  1.00 28.14           O  
ATOM   2522  CB  PRO A 167      -2.569  25.616  -6.844  1.00 28.31           C  
ATOM   2523  CG  PRO A 167      -1.319  25.830  -6.045  1.00 24.37           C  
ATOM   2524  CD  PRO A 167      -1.319  27.279  -5.670  1.00 19.02           C  
ATOM   2525  HA  PRO A 167      -4.197  27.027  -7.043  1.00  0.00           H  
ATOM   2526  HB3 PRO A 167      -2.382  25.879  -7.885  1.00  0.00           H  
ATOM   2527  HB2 PRO A 167      -2.917  24.593  -6.704  1.00  0.00           H  
ATOM   2528  HG3 PRO A 167      -0.450  25.617  -6.668  1.00  0.00           H  
ATOM   2529  HG2 PRO A 167      -1.359  25.222  -5.141  1.00  0.00           H  
ATOM   2530  HD2 PRO A 167      -0.881  27.394  -4.679  1.00  0.00           H  
ATOM   2531  HD3 PRO A 167      -0.852  27.857  -6.468  1.00  0.00           H  
ATOM   2532  N   GLU A 168      -5.594  25.299  -5.696  1.00 27.82           N  
ATOM   2533  CA  GLU A 168      -6.499  24.578  -4.802  0.50 28.86           C  
ATOM   2534  C   GLU A 168      -5.840  23.299  -4.276  1.00 28.93           C  
ATOM   2535  O   GLU A 168      -5.947  22.987  -3.082  1.00 28.31           O  
ATOM   2536  CB  GLU A 168      -7.827  24.267  -5.496  0.50 31.31           C  
ATOM   2537  CG  GLU A 168      -8.917  23.782  -4.551  0.50 37.58           C  
ATOM   2538  CD  GLU A 168      -9.363  24.855  -3.579  0.50 41.80           C  
ATOM   2539  OE1 GLU A 168      -8.664  25.883  -3.463  0.50 47.18           O  
ATOM   2540  OE2 GLU A 168     -10.415  24.671  -2.932  0.50 47.22           O1-
ATOM   2541  H   GLU A 168      -5.823  25.362  -6.678  1.00  0.00           H  
ATOM   2542  HA  GLU A 168      -6.710  25.222  -3.948  0.50  0.00           H  
ATOM   2543  HB3 GLU A 168      -7.663  23.520  -6.272  0.50  0.00           H  
ATOM   2544  HB2 GLU A 168      -8.175  25.154  -6.024  0.50  0.00           H  
ATOM   2545  HG3 GLU A 168      -8.556  22.917  -3.995  0.50  0.00           H  
ATOM   2546  HG2 GLU A 168      -9.774  23.440  -5.131  0.50  0.00           H  
ATOM   2547  N   GLU A 169      -5.156  22.576  -5.155  1.00 27.68           N  
ATOM   2548  CA  GLU A 169      -4.359  21.414  -4.770  1.00 26.70           C  
ATOM   2549  C   GLU A 169      -3.009  21.902  -4.242  1.00 28.61           C  
ATOM   2550  O   GLU A 169      -2.297  22.645  -4.930  1.00 23.96           O  
ATOM   2551  CB  GLU A 169      -4.170  20.460  -5.964  1.00  0.00           C  
ATOM   2552  CG  GLU A 169      -4.501  18.978  -5.724  1.00  0.00           C  
ATOM   2553  CD  GLU A 169      -4.310  18.043  -6.914  1.00  0.00           C  
ATOM   2554  OE1 GLU A 169      -3.190  17.501  -7.057  1.00  0.00           O  
ATOM   2555  OE2 GLU A 169      -5.296  17.882  -7.663  1.00  0.00           O1-
ATOM   2556  HB2 GLU A 169      -4.810  20.776  -6.787  1.00  0.00           H  
ATOM   2557  HB3 GLU A 169      -3.129  20.482  -6.286  1.00  0.00           H  
ATOM   2558  HG2 GLU A 169      -3.865  18.587  -4.930  1.00  0.00           H  
ATOM   2559  HG3 GLU A 169      -5.547  18.882  -5.432  1.00  0.00           H  
ATOM   2560  H   GLU A 169      -5.174  22.822  -6.134  1.00  0.00           H  
ATOM   2561  HA  GLU A 169      -4.877  20.881  -3.973  1.00  0.00           H  
ATOM   2562  N   ARG A 170      -2.656  21.496  -3.023  1.00 24.44           N  
ATOM   2563  CA  ARG A 170      -1.469  22.051  -2.354  1.00 21.97           C  
ATOM   2564  C   ARG A 170      -0.264  21.124  -2.332  1.00 21.07           C  
ATOM   2565  O   ARG A 170       0.681  21.333  -1.556  1.00 22.56           O  
ATOM   2566  CB  ARG A 170      -1.824  22.518  -0.931  1.00 26.60           C  
ATOM   2567  CG  ARG A 170      -2.879  23.599  -0.880  1.00 22.68           C  
ATOM   2568  CD  ARG A 170      -2.332  24.947  -1.312  1.00 27.73           C  
ATOM   2569  NE  ARG A 170      -3.380  25.958  -1.397  1.00 28.40           N  
ATOM   2570  CZ  ARG A 170      -3.914  26.594  -0.356  1.00 33.60           C  
ATOM   2571  NH1 ARG A 170      -3.517  26.320   0.886  1.00 34.84           N  
ATOM   2572  NH2 ARG A 170      -4.864  27.499  -0.558  1.00 33.26           N1+
ATOM   2573  H   ARG A 170      -3.206  20.797  -2.544  1.00  0.00           H  
ATOM   2574  HA  ARG A 170      -1.176  22.939  -2.915  1.00  0.00           H  
ATOM   2575  HB3 ARG A 170      -0.922  22.870  -0.431  1.00  0.00           H  
ATOM   2576  HB2 ARG A 170      -2.155  21.663  -0.342  1.00  0.00           H  
ATOM   2577  HG3 ARG A 170      -3.271  23.675   0.134  1.00  0.00           H  
ATOM   2578  HG2 ARG A 170      -3.713  23.322  -1.525  1.00  0.00           H  
ATOM   2579  HD3 ARG A 170      -1.845  24.847  -2.282  1.00  0.00           H  
ATOM   2580  HD2 ARG A 170      -1.570  25.273  -0.604  1.00  0.00           H  
ATOM   2581  HE  ARG A 170      -3.699  26.164  -2.333  1.00  0.00           H  
ATOM   2582 HH12 ARG A 170      -3.930  26.809   1.668  1.00  0.00           H  
ATOM   2583 HH11 ARG A 170      -2.804  25.623   1.046  1.00  0.00           H  
ATOM   2584 HH22 ARG A 170      -5.273  27.985   0.227  1.00  0.00           H  
ATOM   2585 HH21 ARG A 170      -5.177  27.701  -1.497  1.00  0.00           H  
ATOM   2586  N   LEU A 171      -0.286  20.109  -3.192  1.00 21.80           N  
ATOM   2587  CA  LEU A 171       0.874  19.242  -3.401  1.00 23.16           C  
ATOM   2588  C   LEU A 171       2.041  20.033  -3.979  1.00 19.90           C  
ATOM   2589  O   LEU A 171       1.838  20.958  -4.759  1.00 20.14           O  
ATOM   2590  CB  LEU A 171       0.524  18.067  -4.333  1.00  0.00           C  
ATOM   2591  CG  LEU A 171       1.623  17.241  -5.045  1.00  0.00           C  
ATOM   2592  CD1 LEU A 171       2.626  16.645  -4.061  1.00  0.00           C  
ATOM   2593  CD2 LEU A 171       1.001  16.141  -5.905  1.00  0.00           C  
ATOM   2594  HB2 LEU A 171      -0.030  17.312  -3.775  1.00  0.00           H  
ATOM   2595  HB3 LEU A 171      -0.088  18.429  -5.160  1.00  0.00           H  
ATOM   2596  HG  LEU A 171       2.121  17.862  -5.788  1.00  0.00           H  
ATOM   2597 HD11 LEU A 171       3.377  16.074  -4.608  1.00  0.00           H  
ATOM   2598 HD12 LEU A 171       3.113  17.448  -3.507  1.00  0.00           H  
ATOM   2599 HD13 LEU A 171       2.107  15.987  -3.364  1.00  0.00           H  
ATOM   2600 HD21 LEU A 171       1.791  15.572  -6.396  1.00  0.00           H  
ATOM   2601 HD22 LEU A 171       0.412  15.474  -5.275  1.00  0.00           H  
ATOM   2602 HD23 LEU A 171       0.355  16.590  -6.660  1.00  0.00           H  
ATOM   2603  H   LEU A 171      -1.122  19.917  -3.725  1.00  0.00           H  
ATOM   2604  HA  LEU A 171       1.178  18.836  -2.436  1.00  0.00           H  
ATOM   2605  N   HIS A 172       3.250  19.689  -3.548  1.00 20.15           N  
ATOM   2606  CA  HIS A 172       4.413  20.526  -3.861  1.00 18.83           C  
ATOM   2607  C   HIS A 172       5.700  19.737  -4.034  1.00 16.48           C  
ATOM   2608  O   HIS A 172       5.829  18.602  -3.574  1.00 19.50           O  
ATOM   2609  CB  HIS A 172       4.587  21.619  -2.791  1.00  0.00           C  
ATOM   2610  CG  HIS A 172       4.841  20.967  -1.443  1.00  0.00           C  
ATOM   2611  ND1 HIS A 172       3.811  20.555  -0.582  1.00  0.00           N  
ATOM   2612  CD2 HIS A 172       6.042  20.606  -0.869  1.00  0.00           C  
ATOM   2613  CE1 HIS A 172       4.400  19.847   0.372  1.00  0.00           C  
ATOM   2614  NE2 HIS A 172       5.727  19.866   0.262  1.00  0.00           N  
ATOM   2615  HB2 HIS A 172       5.412  22.284  -3.047  1.00  0.00           H  
ATOM   2616  HB3 HIS A 172       3.692  22.238  -2.732  1.00  0.00           H  
ATOM   2617  HD2 HIS A 172       7.050  20.777  -1.200  1.00  0.00           H  
ATOM   2618  HE1 HIS A 172       3.886  19.352   1.177  1.00  0.00           H  
ATOM   2619  HE2 HIS A 172       6.368  19.451   0.913  1.00  0.00           H  
ATOM   2620  H   HIS A 172       3.371  18.848  -3.002  1.00  0.00           H  
ATOM   2621  HA  HIS A 172       4.208  21.027  -4.807  1.00  0.00           H  
ATOM   2622  N   TYR A 173       6.632  20.356  -4.744  1.00 17.20           N  
ATOM   2623  CA  TYR A 173       8.014  19.952  -4.771  1.00 17.26           C  
ATOM   2624  C   TYR A 173       8.743  20.721  -3.674  1.00 15.69           C  
ATOM   2625  O   TYR A 173       8.416  21.881  -3.414  1.00 18.90           O  
ATOM   2626  CB  TYR A 173       8.636  20.373  -6.110  1.00 17.54           C  
ATOM   2627  CG  TYR A 173       7.987  19.746  -7.322  1.00 19.96           C  
ATOM   2628  CD1 TYR A 173       8.134  18.395  -7.563  1.00 21.42           C  
ATOM   2629  CD2 TYR A 173       7.292  20.530  -8.258  1.00 23.11           C  
ATOM   2630  CE1 TYR A 173       7.578  17.798  -8.679  1.00 27.36           C  
ATOM   2631  CE2 TYR A 173       6.732  19.938  -9.394  1.00 22.28           C  
ATOM   2632  CZ  TYR A 173       6.874  18.573  -9.579  1.00 24.53           C  
ATOM   2633  OH  TYR A 173       6.329  17.932 -10.682  1.00 29.05           O  
ATOM   2634  H   TYR A 173       6.388  21.159  -5.307  1.00  0.00           H  
ATOM   2635  HA  TYR A 173       8.108  18.877  -4.620  1.00  0.00           H  
ATOM   2636  HB3 TYR A 173       9.699  20.134  -6.105  1.00  0.00           H  
ATOM   2637  HB2 TYR A 173       8.597  21.459  -6.201  1.00  0.00           H  
ATOM   2638  HD1 TYR A 173       8.693  17.781  -6.872  1.00  0.00           H  
ATOM   2639  HD2 TYR A 173       7.189  21.594  -8.101  1.00  0.00           H  
ATOM   2640  HE1 TYR A 173       7.697  16.737  -8.839  1.00  0.00           H  
ATOM   2641  HE2 TYR A 173       6.198  20.544 -10.111  1.00  0.00           H  
ATOM   2642  HH  TYR A 173       5.867  18.572 -11.229  1.00  0.00           H  
ATOM   2643  N   HIS A 174       9.724  20.076  -3.033  1.00 18.91           N  
ATOM   2644  CA  HIS A 174      10.577  20.755  -2.052  1.00 18.38           C  
ATOM   2645  C   HIS A 174      12.050  20.470  -2.285  1.00 14.86           C  
ATOM   2646  O   HIS A 174      12.437  19.329  -2.622  1.00 15.34           O  
ATOM   2647  CB  HIS A 174      10.182  20.361  -0.617  1.00  0.00           C  
ATOM   2648  CG  HIS A 174      10.982  20.989   0.501  1.00  0.00           C  
ATOM   2649  ND1 HIS A 174      11.681  20.266   1.380  1.00  0.00           N  
ATOM   2650  CD2 HIS A 174      11.168  22.305   0.852  1.00  0.00           C  
ATOM   2651  CE1 HIS A 174      12.279  21.098   2.247  1.00  0.00           C  
ATOM   2652  NE2 HIS A 174      11.994  22.369   1.968  1.00  0.00           N  
ATOM   2653  HB2 HIS A 174       9.144  20.642  -0.435  1.00  0.00           H  
ATOM   2654  HB3 HIS A 174      10.292  19.283  -0.492  1.00  0.00           H  
ATOM   2655  HD2 HIS A 174      10.697  23.089   0.278  1.00  0.00           H  
ATOM   2656  HE1 HIS A 174      12.896  20.700   3.039  1.00  0.00           H  
ATOM   2657  HE2 HIS A 174      12.235  23.265   2.366  1.00  0.00           H  
ATOM   2658  H   HIS A 174       9.892  19.098  -3.220  1.00  0.00           H  
ATOM   2659  HA  HIS A 174      10.422  21.829  -2.159  1.00  0.00           H  
ATOM   2660  N   TYR A 175      12.860  21.511  -2.155  1.00 15.52           N  
ATOM   2661  CA  TYR A 175      14.315  21.361  -2.171  1.00 13.01           C  
ATOM   2662  C   TYR A 175      14.966  22.482  -1.367  1.00 14.02           C  
ATOM   2663  O   TYR A 175      14.299  23.476  -0.981  1.00 15.01           O  
ATOM   2664  CB  TYR A 175      14.871  21.260  -3.629  1.00 15.53           C  
ATOM   2665  CG  TYR A 175      14.934  22.568  -4.402  1.00 15.54           C  
ATOM   2666  CD1 TYR A 175      13.764  23.132  -4.955  1.00 17.80           C  
ATOM   2667  CD2 TYR A 175      16.165  23.242  -4.540  1.00 16.16           C  
ATOM   2668  CE1 TYR A 175      13.824  24.375  -5.614  1.00 14.56           C  
ATOM   2669  CE2 TYR A 175      16.222  24.484  -5.193  1.00 14.11           C  
ATOM   2670  CZ  TYR A 175      15.054  25.053  -5.718  1.00 12.68           C  
ATOM   2671  OH  TYR A 175      15.139  26.254  -6.348  1.00 13.44           O  
ATOM   2672  H   TYR A 175      12.476  22.438  -2.041  1.00  0.00           H  
ATOM   2673  HA  TYR A 175      14.550  20.423  -1.668  1.00  0.00           H  
ATOM   2674  HB3 TYR A 175      14.299  20.536  -4.208  1.00  0.00           H  
ATOM   2675  HB2 TYR A 175      15.880  20.849  -3.588  1.00  0.00           H  
ATOM   2676  HD1 TYR A 175      12.816  22.623  -4.861  1.00  0.00           H  
ATOM   2677  HD2 TYR A 175      17.068  22.819  -4.130  1.00  0.00           H  
ATOM   2678  HE1 TYR A 175      12.921  24.803  -6.025  1.00  0.00           H  
ATOM   2679  HE2 TYR A 175      17.159  25.008  -5.295  1.00  0.00           H  
ATOM   2680  HH  TYR A 175      14.295  26.482  -6.792  1.00  0.00           H  
ATOM   2681  N   VAL A 176      16.245  22.295  -1.074  1.00 14.27           N  
ATOM   2682  CA  VAL A 176      17.035  23.266  -0.351  1.00 13.62           C  
ATOM   2683  C   VAL A 176      17.788  24.083  -1.384  1.00 15.46           C  
ATOM   2684  O   VAL A 176      18.576  23.527  -2.155  1.00 16.88           O  
ATOM   2685  CB  VAL A 176      18.072  22.517   0.506  1.00  0.00           C  
ATOM   2686  CG1 VAL A 176      19.086  23.444   1.218  1.00  0.00           C  
ATOM   2687  CG2 VAL A 176      17.379  21.630   1.562  1.00  0.00           C  
ATOM   2688  HB  VAL A 176      18.652  21.848  -0.134  1.00  0.00           H  
ATOM   2689 HG11 VAL A 176      19.733  22.880   1.890  1.00  0.00           H  
ATOM   2690 HG12 VAL A 176      19.742  23.959   0.516  1.00  0.00           H  
ATOM   2691 HG13 VAL A 176      18.576  24.203   1.812  1.00  0.00           H  
ATOM   2692 HG21 VAL A 176      18.108  21.112   2.184  1.00  0.00           H  
ATOM   2693 HG22 VAL A 176      16.744  22.224   2.220  1.00  0.00           H  
ATOM   2694 HG23 VAL A 176      16.752  20.864   1.104  1.00  0.00           H  
ATOM   2695  H   VAL A 176      16.709  21.444  -1.358  1.00  0.00           H  
ATOM   2696  HA  VAL A 176      16.403  23.903   0.267  1.00  0.00           H  
ATOM   2697  N   GLY A 177      17.542  25.371  -1.412  1.00 13.77           N  
ATOM   2698  CA  GLY A 177      18.218  26.220  -2.386  1.00 16.27           C  
ATOM   2699  C   GLY A 177      18.583  27.595  -1.864  1.00 17.93           C  
ATOM   2700  O   GLY A 177      19.156  27.752  -0.786  1.00 15.28           O  
ATOM   2701  H   GLY A 177      16.885  25.774  -0.759  1.00  0.00           H  
ATOM   2702  HA3 GLY A 177      17.591  26.324  -3.271  1.00  0.00           H  
ATOM   2703  HA2 GLY A 177      19.118  25.717  -2.740  1.00  0.00           H  
ATOM   2704  N   SER A 178      18.349  28.632  -2.674  1.00 15.42           N  
ATOM   2705  CA  SER A 178      18.841  29.997  -2.455  1.00 15.70           C  
ATOM   2706  C   SER A 178      17.698  31.010  -2.527  1.00 14.72           C  
ATOM   2707  O   SER A 178      16.673  30.735  -3.145  1.00 15.96           O  
ATOM   2708  CB  SER A 178      19.885  30.292  -3.549  1.00 17.73           C  
ATOM   2709  OG  SER A 178      20.381  31.619  -3.550  1.00 15.80           O  
ATOM   2710  H   SER A 178      17.838  28.468  -3.544  1.00  0.00           H  
ATOM   2711  HA  SER A 178      19.313  30.099  -1.475  1.00  0.00           H  
ATOM   2712  HB3 SER A 178      20.722  29.610  -3.438  1.00  0.00           H  
ATOM   2713  HB2 SER A 178      19.457  30.109  -4.532  1.00  0.00           H  
ATOM   2714  HG  SER A 178      21.148  31.646  -4.157  1.00  0.00           H  
ATOM   2715  N   LEU A 179      17.926  32.191  -1.937  1.00 13.25           N  
ATOM   2716  CA  LEU A 179      17.047  33.349  -2.080  1.00 15.40           C  
ATOM   2717  C   LEU A 179      17.071  33.892  -3.524  1.00 17.43           C  
ATOM   2718  O   LEU A 179      16.245  34.731  -3.853  1.00 17.56           O  
ATOM   2719  CB  LEU A 179      17.425  34.426  -1.032  1.00 19.20           C  
ATOM   2720  CG  LEU A 179      16.283  35.410  -0.667  1.00 17.69           C  
ATOM   2721  CD1 LEU A 179      15.097  34.729   0.052  1.00 20.27           C  
ATOM   2722  CD2 LEU A 179      16.808  36.633   0.112  1.00 20.21           C  
ATOM   2723  H   LEU A 179      18.823  32.351  -1.492  1.00  0.00           H  
ATOM   2724  HA  LEU A 179      16.028  33.010  -1.886  1.00  0.00           H  
ATOM   2725  HB3 LEU A 179      17.761  33.947  -0.112  1.00  0.00           H  
ATOM   2726  HB2 LEU A 179      18.290  34.980  -1.404  1.00  0.00           H  
ATOM   2727  HG  LEU A 179      15.895  35.813  -1.599  1.00  0.00           H  
ATOM   2728 HD11 LEU A 179      14.794  35.259   0.955  1.00  0.00           H  
ATOM   2729 HD12 LEU A 179      14.222  34.693  -0.599  1.00  0.00           H  
ATOM   2730 HD13 LEU A 179      15.321  33.705   0.346  1.00  0.00           H  
ATOM   2731 HD21 LEU A 179      16.618  36.560   1.183  1.00  0.00           H  
ATOM   2732 HD22 LEU A 179      17.882  36.772  -0.018  1.00  0.00           H  
ATOM   2733 HD23 LEU A 179      16.332  37.549  -0.242  1.00  0.00           H  
ATOM   2734  N   THR A 180      17.980  33.385  -4.372  1.00 18.71           N  
ATOM   2735  CA  THR A 180      18.098  33.600  -5.815  1.00 18.85           C  
ATOM   2736  C   THR A 180      18.682  34.981  -6.168  1.00 22.72           C  
ATOM   2737  O   THR A 180      19.592  35.042  -6.996  1.00 18.32           O  
ATOM   2738  CB  THR A 180      16.768  33.334  -6.579  1.00 17.41           C  
ATOM   2739  OG1 THR A 180      16.321  32.030  -6.245  1.00 18.83           O  
ATOM   2740  CG2 THR A 180      16.836  33.444  -8.107  1.00 18.98           C  
ATOM   2741  H   THR A 180      18.692  32.776  -3.980  1.00  0.00           H  
ATOM   2742  HA  THR A 180      18.827  32.864  -6.159  1.00  0.00           H  
ATOM   2743  HB  THR A 180      16.001  34.030  -6.252  1.00  0.00           H  
ATOM   2744  HG1 THR A 180      16.188  32.007  -5.289  1.00  0.00           H  
ATOM   2745 HG21 THR A 180      15.884  33.158  -8.555  1.00  0.00           H  
ATOM   2746 HG22 THR A 180      17.045  34.464  -8.430  1.00  0.00           H  
ATOM   2747 HG23 THR A 180      17.604  32.792  -8.511  1.00  0.00           H  
ATOM   2748  N   THR A 181      18.228  36.031  -5.472  1.00 19.48           N  
ATOM   2749  CA  THR A 181      18.815  37.366  -5.439  1.00 18.01           C  
ATOM   2750  C   THR A 181      20.244  37.246  -4.852  1.00 22.40           C  
ATOM   2751  O   THR A 181      20.429  36.513  -3.876  1.00 20.57           O  
ATOM   2752  CB  THR A 181      17.931  38.348  -4.598  1.00 20.00           C  
ATOM   2753  OG1 THR A 181      18.474  39.655  -4.546  1.00 21.92           O  
ATOM   2754  CG2 THR A 181      17.661  37.941  -3.141  1.00 18.52           C  
ATOM   2755  H   THR A 181      17.450  35.875  -4.839  1.00  0.00           H  
ATOM   2756  HA  THR A 181      18.824  37.714  -6.472  1.00  0.00           H  
ATOM   2757  HB  THR A 181      16.968  38.445  -5.100  1.00  0.00           H  
ATOM   2758  HG1 THR A 181      17.916  40.196  -3.973  1.00  0.00           H  
ATOM   2759 HG21 THR A 181      17.007  38.657  -2.641  1.00  0.00           H  
ATOM   2760 HG22 THR A 181      17.159  36.980  -3.097  1.00  0.00           H  
ATOM   2761 HG23 THR A 181      18.574  37.858  -2.551  1.00  0.00           H  
ATOM   2762  N   PRO A 182      21.248  37.848  -5.524  1.00 22.27           N  
ATOM   2763  CA  PRO A 182      22.654  37.574  -5.223  1.00 21.11           C  
ATOM   2764  C   PRO A 182      23.202  37.913  -3.815  1.00 22.78           C  
ATOM   2765  O   PRO A 182      24.083  37.156  -3.399  1.00 23.88           O  
ATOM   2766  CB  PRO A 182      23.414  38.262  -6.362  1.00 20.90           C  
ATOM   2767  CG  PRO A 182      22.496  39.374  -6.846  1.00 22.48           C  
ATOM   2768  CD  PRO A 182      21.104  38.794  -6.629  1.00 19.68           C  
ATOM   2769  HA  PRO A 182      22.796  36.497  -5.334  1.00  0.00           H  
ATOM   2770  HB3 PRO A 182      23.559  37.530  -7.155  1.00  0.00           H  
ATOM   2771  HB2 PRO A 182      24.397  38.630  -6.075  1.00  0.00           H  
ATOM   2772  HG3 PRO A 182      22.672  39.687  -7.875  1.00  0.00           H  
ATOM   2773  HG2 PRO A 182      22.628  40.257  -6.222  1.00  0.00           H  
ATOM   2774  HD2 PRO A 182      20.755  38.270  -7.516  1.00  0.00           H  
ATOM   2775  HD3 PRO A 182      20.381  39.572  -6.399  1.00  0.00           H  
ATOM   2776  N   PRO A 183      22.641  38.866  -3.012  1.00 22.44           N  
ATOM   2777  CA  PRO A 183      22.955  38.963  -1.560  1.00 19.85           C  
ATOM   2778  C   PRO A 183      22.838  37.645  -0.763  1.00 18.17           C  
ATOM   2779  O   PRO A 183      21.777  37.025  -0.755  1.00 19.44           O  
ATOM   2780  CB  PRO A 183      21.988  40.036  -1.022  1.00 23.30           C  
ATOM   2781  CG  PRO A 183      20.937  40.212  -2.097  1.00 21.54           C  
ATOM   2782  CD  PRO A 183      21.731  39.964  -3.363  1.00 25.01           C  
ATOM   2783  HA  PRO A 183      23.974  39.333  -1.456  1.00  0.00           H  
ATOM   2784  HB3 PRO A 183      22.520  40.976  -0.896  1.00  0.00           H  
ATOM   2785  HB2 PRO A 183      21.544  39.787  -0.058  1.00  0.00           H  
ATOM   2786  HG3 PRO A 183      20.444  41.182  -2.079  1.00  0.00           H  
ATOM   2787  HG2 PRO A 183      20.169  39.446  -1.988  1.00  0.00           H  
ATOM   2788  HD2 PRO A 183      22.316  40.842  -3.621  1.00  0.00           H  
ATOM   2789  HD3 PRO A 183      21.043  39.820  -4.180  1.00  0.00           H  
ATOM   2790  N   THR A 184      23.952  37.252  -0.133  1.00 18.06           N  
ATOM   2791  CA  THR A 184      24.174  36.004   0.599  0.70 17.34           C  
ATOM   2792  C   THR A 184      23.083  35.630   1.641  1.00 17.07           C  
ATOM   2793  O   THR A 184      23.133  36.082   2.787  1.00 19.08           O  
ATOM   2794  CB  THR A 184      25.605  36.016   1.233  1.00  0.00           C  
ATOM   2795  OG1 THR A 184      25.860  34.897   2.061  1.00  0.00           O  
ATOM   2796  CG2 THR A 184      25.939  37.246   2.092  1.00  0.00           C  
ATOM   2797  HB  THR A 184      26.328  35.978   0.417  1.00  0.00           H  
ATOM   2798  HG1 THR A 184      25.308  34.987   2.848  1.00  0.00           H  
ATOM   2799 HG21 THR A 184      26.978  37.225   2.419  1.00  0.00           H  
ATOM   2800 HG22 THR A 184      25.802  38.169   1.535  1.00  0.00           H  
ATOM   2801 HG23 THR A 184      25.318  37.318   2.984  1.00  0.00           H  
ATOM   2802  H   THR A 184      24.772  37.842  -0.218  1.00  0.00           H  
ATOM   2803  HA  THR A 184      24.172  35.218  -0.158  0.70  0.00           H  
ATOM   2804  N   LYS A 185      22.128  34.781   1.236  1.00 19.61           N  
ATOM   2805  CA  LYS A 185      21.043  34.273   2.070  1.00 19.69           C  
ATOM   2806  C   LYS A 185      20.798  32.791   1.741  1.00 17.40           C  
ATOM   2807  O   LYS A 185      20.384  32.477   0.623  1.00 16.85           O  
ATOM   2808  CB  LYS A 185      19.772  35.125   1.836  1.00  0.00           C  
ATOM   2809  CG  LYS A 185      19.761  36.505   2.534  1.00  0.00           C  
ATOM   2810  CD  LYS A 185      19.710  36.470   4.076  1.00  0.00           C  
ATOM   2811  CE  LYS A 185      18.436  35.814   4.635  1.00  0.00           C  
ATOM   2812  NZ  LYS A 185      18.381  35.868   6.105  1.00  0.00           N1+
ATOM   2813  HB2 LYS A 185      18.889  34.568   2.150  1.00  0.00           H  
ATOM   2814  HB3 LYS A 185      19.643  35.269   0.762  1.00  0.00           H  
ATOM   2815  HG2 LYS A 185      18.908  37.079   2.171  1.00  0.00           H  
ATOM   2816  HG3 LYS A 185      20.634  37.076   2.217  1.00  0.00           H  
ATOM   2817  HD2 LYS A 185      19.769  37.494   4.445  1.00  0.00           H  
ATOM   2818  HD3 LYS A 185      20.594  35.971   4.472  1.00  0.00           H  
ATOM   2819  HE2 LYS A 185      17.550  36.311   4.238  1.00  0.00           H  
ATOM   2820  HE3 LYS A 185      18.379  34.767   4.341  1.00  0.00           H  
ATOM   2821  HZ1 LYS A 185      18.370  36.830   6.411  1.00  0.00           H  
ATOM   2822  HZ2 LYS A 185      17.538  35.404   6.417  1.00  0.00           H  
ATOM   2823  HZ3 LYS A 185      19.183  35.397   6.495  1.00  0.00           H  
ATOM   2824  H   LYS A 185      22.093  34.497   0.267  1.00  0.00           H  
ATOM   2825  HA  LYS A 185      21.332  34.331   3.119  1.00  0.00           H  
ATOM   2826  N   GLY A 186      21.029  31.910   2.722  1.00 16.70           N  
ATOM   2827  CA  GLY A 186      20.721  30.493   2.629  1.00 16.38           C  
ATOM   2828  C   GLY A 186      20.894  29.924   4.051  1.00 16.61           C  
ATOM   2829  O   GLY A 186      21.429  30.629   4.916  1.00 18.68           O  
ATOM   2830  HA3 GLY A 186      21.397  29.996   1.932  1.00  0.00           H  
ATOM   2831  H   GLY A 186      21.368  32.192   3.635  1.00  0.00           H  
ATOM   2832  HA2 GLY A 186      19.701  30.370   2.276  1.00  0.00           H  
ATOM   2833  N   PRO A 187      20.497  28.662   4.321  1.00 15.69           N  
ATOM   2834  CA  PRO A 187      19.748  27.778   3.414  1.00 15.42           C  
ATOM   2835  C   PRO A 187      18.303  28.200   3.256  1.00 19.77           C  
ATOM   2836  O   PRO A 187      17.596  28.403   4.244  1.00 18.08           O  
ATOM   2837  CD  PRO A 187      20.770  28.015   5.607  1.00  0.00           C  
ATOM   2838  CB  PRO A 187      19.871  26.401   4.090  1.00  0.00           C  
ATOM   2839  CG  PRO A 187      19.990  26.703   5.579  1.00  0.00           C  
ATOM   2840  HD3 PRO A 187      21.842  27.823   5.678  1.00  0.00           H  
ATOM   2841  HD2 PRO A 187      20.481  28.636   6.456  1.00  0.00           H  
ATOM   2842  HB2 PRO A 187      20.780  25.909   3.741  1.00  0.00           H  
ATOM   2843  HB3 PRO A 187      19.039  25.730   3.870  1.00  0.00           H  
ATOM   2844  HG3 PRO A 187      20.464  25.904   6.150  1.00  0.00           H  
ATOM   2845  HG2 PRO A 187      18.995  26.865   5.997  1.00  0.00           H  
ATOM   2846  HA  PRO A 187      20.225  27.736   2.433  1.00  0.00           H  
ATOM   2847  N   VAL A 188      17.816  28.347   2.013  1.00 14.44           N  
ATOM   2848  CA  VAL A 188      16.410  28.703   1.771  1.00 14.07           C  
ATOM   2849  C   VAL A 188      15.591  27.436   1.469  1.00 14.38           C  
ATOM   2850  O   VAL A 188      16.000  26.633   0.625  1.00 16.64           O  
ATOM   2851  CB  VAL A 188      16.254  29.718   0.604  1.00 12.75           C  
ATOM   2852  CG1 VAL A 188      14.795  30.031   0.203  1.00 16.06           C  
ATOM   2853  CG2 VAL A 188      16.982  31.029   0.948  1.00 15.92           C  
ATOM   2854  H   VAL A 188      18.352  28.098   1.188  1.00  0.00           H  
ATOM   2855  HA  VAL A 188      15.978  29.179   2.653  1.00  0.00           H  
ATOM   2856  HB  VAL A 188      16.725  29.297  -0.284  1.00  0.00           H  
ATOM   2857 HG11 VAL A 188      14.756  30.797  -0.573  1.00  0.00           H  
ATOM   2858 HG12 VAL A 188      14.281  29.162  -0.210  1.00  0.00           H  
ATOM   2859 HG13 VAL A 188      14.214  30.388   1.054  1.00  0.00           H  
ATOM   2860 HG21 VAL A 188      16.671  31.845   0.301  1.00  0.00           H  
ATOM   2861 HG22 VAL A 188      16.782  31.342   1.972  1.00  0.00           H  
ATOM   2862 HG23 VAL A 188      18.059  30.922   0.835  1.00  0.00           H  
ATOM   2863  N   LYS A 189      14.457  27.281   2.165  1.00 13.06           N  
ATOM   2864  CA  LYS A 189      13.513  26.206   1.933  1.00 11.99           C  
ATOM   2865  C   LYS A 189      12.617  26.610   0.761  1.00 14.78           C  
ATOM   2866  O   LYS A 189      11.973  27.657   0.797  1.00 18.49           O  
ATOM   2867  CB  LYS A 189      12.611  26.004   3.165  1.00  0.00           C  
ATOM   2868  CG  LYS A 189      13.457  25.739   4.438  1.00  0.00           C  
ATOM   2869  CD  LYS A 189      14.361  24.491   4.456  1.00  0.00           C  
ATOM   2870  CE  LYS A 189      15.257  24.478   5.710  1.00  0.00           C  
ATOM   2871  NZ  LYS A 189      15.573  23.108   6.142  1.00  0.00           N1+
ATOM   2872  HB2 LYS A 189      12.276  27.000   3.458  1.00  0.00           H  
ATOM   2873  HB3 LYS A 189      11.885  25.201   3.034  1.00  0.00           H  
ATOM   2874  HG2 LYS A 189      14.079  26.612   4.643  1.00  0.00           H  
ATOM   2875  HG3 LYS A 189      12.784  25.709   5.296  1.00  0.00           H  
ATOM   2876  HD2 LYS A 189      13.768  23.580   4.403  1.00  0.00           H  
ATOM   2877  HD3 LYS A 189      15.006  24.477   3.578  1.00  0.00           H  
ATOM   2878  HE2 LYS A 189      16.180  25.027   5.518  1.00  0.00           H  
ATOM   2879  HE3 LYS A 189      14.771  24.979   6.547  1.00  0.00           H  
ATOM   2880  HZ1 LYS A 189      16.217  23.140   6.918  1.00  0.00           H  
ATOM   2881  HZ2 LYS A 189      14.716  22.663   6.453  1.00  0.00           H  
ATOM   2882  HZ3 LYS A 189      15.980  22.584   5.383  1.00  0.00           H  
ATOM   2883  H   LYS A 189      14.235  27.941   2.897  1.00  0.00           H  
ATOM   2884  HA  LYS A 189      14.044  25.283   1.700  1.00  0.00           H  
ATOM   2885  N   TRP A 190      12.564  25.807  -0.312  1.00 13.44           N  
ATOM   2886  CA  TRP A 190      11.748  26.102  -1.505  1.00 17.02           C  
ATOM   2887  C   TRP A 190      10.579  25.133  -1.624  1.00 14.26           C  
ATOM   2888  O   TRP A 190      10.854  23.963  -1.828  1.00 15.49           O  
ATOM   2889  CB  TRP A 190      12.604  25.972  -2.775  1.00 14.65           C  
ATOM   2890  CG  TRP A 190      13.293  27.230  -3.135  1.00 13.27           C  
ATOM   2891  CD1 TRP A 190      14.554  27.574  -2.802  1.00 15.48           C  
ATOM   2892  CD2 TRP A 190      12.700  28.387  -3.789  1.00 15.42           C  
ATOM   2893  NE1 TRP A 190      14.781  28.859  -3.239  1.00 17.17           N  
ATOM   2894  CE2 TRP A 190      13.682  29.412  -3.843  1.00 16.52           C  
ATOM   2895  CE3 TRP A 190      11.422  28.685  -4.319  1.00 14.11           C  
ATOM   2896  CZ2 TRP A 190      13.426  30.674  -4.394  1.00 16.38           C  
ATOM   2897  CZ3 TRP A 190      11.144  29.952  -4.868  1.00 15.94           C  
ATOM   2898  CH2 TRP A 190      12.146  30.942  -4.898  1.00 14.66           C  
ATOM   2899  H   TRP A 190      13.139  24.971  -0.378  1.00  0.00           H  
ATOM   2900  HA  TRP A 190      11.326  27.108  -1.482  1.00  0.00           H  
ATOM   2901  HB3 TRP A 190      11.976  25.743  -3.638  1.00  0.00           H  
ATOM   2902  HB2 TRP A 190      13.319  25.153  -2.707  1.00  0.00           H  
ATOM   2903  HD1 TRP A 190      15.245  26.937  -2.269  1.00  0.00           H  
ATOM   2904  HE1 TRP A 190      15.654  29.381  -3.121  1.00  0.00           H  
ATOM   2905  HE3 TRP A 190      10.643  27.938  -4.278  1.00  0.00           H  
ATOM   2906  HZ2 TRP A 190      14.188  31.439  -4.399  1.00  0.00           H  
ATOM   2907  HZ3 TRP A 190      10.155  30.174  -5.243  1.00  0.00           H  
ATOM   2908  HH2 TRP A 190      11.933  31.930  -5.265  1.00  0.00           H  
ATOM   2909  N   PHE A 191       9.339  25.624  -1.553  1.00 15.05           N  
ATOM   2910  CA  PHE A 191       8.080  24.900  -1.649  1.00 15.04           C  
ATOM   2911  C   PHE A 191       7.431  25.349  -2.948  1.00 15.85           C  
ATOM   2912  O   PHE A 191       6.916  26.441  -2.998  1.00 17.26           O  
ATOM   2913  CB  PHE A 191       7.138  25.276  -0.490  1.00  0.00           C  
ATOM   2914  CG  PHE A 191       7.275  24.287   0.609  1.00  0.00           C  
ATOM   2915  CD1 PHE A 191       6.261  23.341   0.767  1.00  0.00           C  
ATOM   2916  CD2 PHE A 191       8.463  24.160   1.341  1.00  0.00           C  
ATOM   2917  CE1 PHE A 191       6.348  22.434   1.808  1.00  0.00           C  
ATOM   2918  CE2 PHE A 191       8.519  23.208   2.340  1.00  0.00           C  
ATOM   2919  CZ  PHE A 191       7.447  22.376   2.617  1.00  0.00           C  
ATOM   2920  HB2 PHE A 191       7.409  26.266  -0.119  1.00  0.00           H  
ATOM   2921  HB3 PHE A 191       6.088  25.350  -0.783  1.00  0.00           H  
ATOM   2922  HD1 PHE A 191       5.415  23.362   0.089  1.00  0.00           H  
ATOM   2923  HD2 PHE A 191       9.329  24.775   1.141  1.00  0.00           H  
ATOM   2924  HE1 PHE A 191       5.571  21.730   1.993  1.00  0.00           H  
ATOM   2925  HE2 PHE A 191       9.420  23.111   2.901  1.00  0.00           H  
ATOM   2926  HZ  PHE A 191       7.448  21.660   3.428  1.00  0.00           H  
ATOM   2927  H   PHE A 191       9.261  26.630  -1.603  1.00  0.00           H  
ATOM   2928  HA  PHE A 191       8.258  23.825  -1.663  1.00  0.00           H  
ATOM   2929  N   VAL A 192       7.499  24.506  -3.983  1.00 16.96           N  
ATOM   2930  CA  VAL A 192       7.018  24.904  -5.336  1.00 15.85           C  
ATOM   2931  C   VAL A 192       5.782  24.052  -5.645  1.00 14.19           C  
ATOM   2932  O   VAL A 192       5.890  22.829  -5.807  1.00 17.00           O  
ATOM   2933  CB  VAL A 192       8.153  24.691  -6.389  1.00 15.55           C  
ATOM   2934  CG1 VAL A 192       7.667  25.099  -7.784  1.00 18.25           C  
ATOM   2935  CG2 VAL A 192       9.405  25.486  -6.037  1.00 17.53           C  
ATOM   2936  H   VAL A 192       7.882  23.580  -3.856  1.00  0.00           H  
ATOM   2937  HA  VAL A 192       6.734  25.956  -5.321  1.00  0.00           H  
ATOM   2938  HB  VAL A 192       8.411  23.632  -6.409  1.00  0.00           H  
ATOM   2939 HG11 VAL A 192       8.468  24.945  -8.508  1.00  0.00           H  
ATOM   2940 HG12 VAL A 192       6.806  24.491  -8.061  1.00  0.00           H  
ATOM   2941 HG13 VAL A 192       7.381  26.151  -7.777  1.00  0.00           H  
ATOM   2942 HG21 VAL A 192      10.171  25.312  -6.793  1.00  0.00           H  
ATOM   2943 HG22 VAL A 192       9.164  26.548  -6.003  1.00  0.00           H  
ATOM   2944 HG23 VAL A 192       9.777  25.167  -5.063  1.00  0.00           H  
ATOM   2945  N   PHE A 193       4.617  24.689  -5.669  1.00 17.89           N  
ATOM   2946  CA  PHE A 193       3.342  23.985  -5.894  1.00 18.67           C  
ATOM   2947  C   PHE A 193       3.293  23.375  -7.291  1.00 18.42           C  
ATOM   2948  O   PHE A 193       3.744  24.002  -8.248  1.00 20.37           O  
ATOM   2949  CB  PHE A 193       2.151  24.874  -5.600  1.00 22.99           C  
ATOM   2950  CG  PHE A 193       2.015  25.222  -4.144  1.00 22.19           C  
ATOM   2951  CD1 PHE A 193       1.615  24.252  -3.224  1.00 18.35           C  
ATOM   2952  CD2 PHE A 193       2.312  26.501  -3.694  1.00 22.63           C  
ATOM   2953  CE1 PHE A 193       1.503  24.573  -1.867  1.00 22.94           C  
ATOM   2954  CE2 PHE A 193       2.197  26.834  -2.345  1.00 22.76           C  
ATOM   2955  CZ  PHE A 193       1.789  25.857  -1.430  1.00 20.58           C  
ATOM   2956  H   PHE A 193       4.585  25.689  -5.530  1.00  0.00           H  
ATOM   2957  HA  PHE A 193       3.305  23.159  -5.184  1.00  0.00           H  
ATOM   2958  HB3 PHE A 193       1.240  24.383  -5.941  1.00  0.00           H  
ATOM   2959  HB2 PHE A 193       2.230  25.790  -6.185  1.00  0.00           H  
ATOM   2960  HD1 PHE A 193       1.391  23.250  -3.559  1.00  0.00           H  
ATOM   2961  HD2 PHE A 193       2.638  27.257  -4.393  1.00  0.00           H  
ATOM   2962  HE1 PHE A 193       1.193  23.820  -1.158  1.00  0.00           H  
ATOM   2963  HE2 PHE A 193       2.422  27.838  -2.015  1.00  0.00           H  
ATOM   2964  HZ  PHE A 193       1.697  26.104  -0.383  1.00  0.00           H  
ATOM   2965  N   ASP A 194       2.778  22.151  -7.385  1.00 18.79           N  
ATOM   2966  CA  ASP A 194       2.800  21.421  -8.661  1.00 18.83           C  
ATOM   2967  C   ASP A 194       1.764  21.959  -9.631  1.00 20.28           C  
ATOM   2968  O   ASP A 194       2.020  22.008 -10.839  1.00 23.95           O  
ATOM   2969  CB  ASP A 194       2.569  19.910  -8.472  1.00  0.00           C  
ATOM   2970  CG  ASP A 194       2.021  19.479  -7.109  1.00  0.00           C  
ATOM   2971  OD1 ASP A 194       0.776  19.429  -6.984  1.00  0.00           O  
ATOM   2972  OD2 ASP A 194       2.856  19.247  -6.210  1.00  0.00           O1-
ATOM   2973  HB2 ASP A 194       1.851  19.556  -9.212  1.00  0.00           H  
ATOM   2974  HB3 ASP A 194       3.513  19.379  -8.599  1.00  0.00           H  
ATOM   2975  H   ASP A 194       2.366  21.713  -6.574  1.00  0.00           H  
ATOM   2976  HA  ASP A 194       3.784  21.557  -9.110  1.00  0.00           H  
ATOM   2977  N   THR A 195       0.602  22.316  -9.106  1.00 21.06           N  
ATOM   2978  CA  THR A 195      -0.529  22.773  -9.950  1.00 23.28           C  
ATOM   2979  C   THR A 195      -0.430  24.265 -10.252  1.00 23.50           C  
ATOM   2980  O   THR A 195      -0.344  25.081  -9.342  1.00 21.33           O  
ATOM   2981  CB  THR A 195      -1.877  22.449  -9.279  1.00  0.00           C  
ATOM   2982  OG1 THR A 195      -2.359  21.198  -9.781  1.00  0.00           O  
ATOM   2983  CG2 THR A 195      -2.948  23.521  -9.516  1.00  0.00           C  
ATOM   2984  HB  THR A 195      -1.745  22.408  -8.198  1.00  0.00           H  
ATOM   2985  HG1 THR A 195      -3.200  20.989  -9.367  1.00  0.00           H  
ATOM   2986 HG21 THR A 195      -3.871  23.229  -9.016  1.00  0.00           H  
ATOM   2987 HG22 THR A 195      -2.603  24.474  -9.114  1.00  0.00           H  
ATOM   2988 HG23 THR A 195      -3.131  23.623 -10.585  1.00  0.00           H  
ATOM   2989  H   THR A 195       0.468  22.281  -8.106  1.00  0.00           H  
ATOM   2990  HA  THR A 195      -0.484  22.233 -10.896  1.00  0.00           H  
ATOM   2991  N   ILE A 196      -0.437  24.638 -11.547  1.00 22.89           N  
ATOM   2992  CA  ILE A 196      -0.414  26.059 -11.872  1.00 21.53           C  
ATOM   2993  C   ILE A 196      -1.770  26.751 -11.684  1.00 22.16           C  
ATOM   2994  O   ILE A 196      -2.832  26.093 -11.691  1.00 26.20           O  
ATOM   2995  CB  ILE A 196      -0.026  26.072 -13.362  1.00  0.00           C  
ATOM   2996  CG1 ILE A 196      -1.070  25.328 -14.219  1.00  0.00           C  
ATOM   2997  CG2 ILE A 196       1.386  25.495 -13.571  1.00  0.00           C  
ATOM   2998  CD1 ILE A 196      -0.954  25.422 -15.749  1.00  0.00           C  
ATOM   2999  HB  ILE A 196       0.121  27.101 -13.691  1.00  0.00           H  
ATOM   3000 HG12 ILE A 196      -1.028  24.261 -13.999  1.00  0.00           H  
ATOM   3001 HG13 ILE A 196      -2.066  25.706 -13.989  1.00  0.00           H  
ATOM   3002 HG21 ILE A 196       1.634  25.516 -14.632  1.00  0.00           H  
ATOM   3003 HG22 ILE A 196       2.109  26.093 -13.017  1.00  0.00           H  
ATOM   3004 HG23 ILE A 196       1.415  24.466 -13.212  1.00  0.00           H  
ATOM   3005 HD11 ILE A 196      -1.758  24.848 -16.211  1.00  0.00           H  
ATOM   3006 HD12 ILE A 196      -1.031  26.465 -16.056  1.00  0.00           H  
ATOM   3007 HD13 ILE A 196       0.008  25.019 -16.066  1.00  0.00           H  
ATOM   3008  H   ILE A 196      -0.458  23.937 -12.274  1.00  0.00           H  
ATOM   3009  HA  ILE A 196       0.350  26.566 -11.282  1.00  0.00           H  
ATOM   3010  N   GLN A 197      -1.713  28.063 -11.483  1.00 22.35           N  
ATOM   3011  CA  GLN A 197      -2.867  28.941 -11.357  0.50 22.79           C  
ATOM   3012  C   GLN A 197      -3.024  29.677 -12.707  1.00 24.77           C  
ATOM   3013  O   GLN A 197      -2.050  29.815 -13.440  1.00 26.46           O  
ATOM   3014  CB  GLN A 197      -2.621  29.933 -10.205  1.00  0.00           C  
ATOM   3015  CG  GLN A 197      -3.758  30.899  -9.833  1.00  0.00           C  
ATOM   3016  CD  GLN A 197      -5.000  30.233  -9.258  1.00  0.00           C  
ATOM   3017  OE1 GLN A 197      -4.913  29.358  -8.403  1.00  0.00           O  
ATOM   3018  NE2 GLN A 197      -6.176  30.635  -9.729  1.00  0.00           N  
ATOM   3019  HB2 GLN A 197      -2.405  29.382  -9.290  1.00  0.00           H  
ATOM   3020  HB3 GLN A 197      -1.774  30.573 -10.451  1.00  0.00           H  
ATOM   3021  HG2 GLN A 197      -3.405  31.605  -9.081  1.00  0.00           H  
ATOM   3022  HG3 GLN A 197      -4.078  31.445 -10.721  1.00  0.00           H  
ATOM   3023 HE22 GLN A 197      -7.028  30.223  -9.378  1.00  0.00           H  
ATOM   3024 HE21 GLN A 197      -6.217  31.354 -10.437  1.00  0.00           H  
ATOM   3025  H   GLN A 197      -0.817  28.524 -11.406  1.00  0.00           H  
ATOM   3026  HA  GLN A 197      -3.760  28.351 -11.152  0.50  0.00           H  
ATOM   3027  N   LYS A 198      -4.216  30.167 -13.009  1.00 26.34           N  
ATOM   3028  CA  LYS A 198      -4.426  30.886 -14.273  1.00 24.24           C  
ATOM   3029  C   LYS A 198      -4.398  32.390 -14.105  1.00 24.54           C  
ATOM   3030  O   LYS A 198      -4.765  32.918 -13.054  1.00 27.26           O  
ATOM   3031  CB  LYS A 198      -5.759  30.447 -14.908  1.00  0.00           C  
ATOM   3032  CG  LYS A 198      -6.985  30.855 -14.085  1.00  0.00           C  
ATOM   3033  CD  LYS A 198      -8.325  30.389 -14.669  1.00  0.00           C  
ATOM   3034  CE  LYS A 198      -9.549  30.640 -13.779  1.00  0.00           C  
ATOM   3035  NZ  LYS A 198      -9.854  32.071 -13.608  1.00  0.00           N1+
ATOM   3036  HB2 LYS A 198      -5.859  30.902 -15.893  1.00  0.00           H  
ATOM   3037  HB3 LYS A 198      -5.776  29.362 -15.005  1.00  0.00           H  
ATOM   3038  HG2 LYS A 198      -6.910  30.429 -13.085  1.00  0.00           H  
ATOM   3039  HG3 LYS A 198      -7.031  31.942 -14.015  1.00  0.00           H  
ATOM   3040  HD2 LYS A 198      -8.513  30.910 -15.608  1.00  0.00           H  
ATOM   3041  HD3 LYS A 198      -8.289  29.315 -14.851  1.00  0.00           H  
ATOM   3042  HE2 LYS A 198     -10.425  30.166 -14.222  1.00  0.00           H  
ATOM   3043  HE3 LYS A 198      -9.372  30.219 -12.789  1.00  0.00           H  
ATOM   3044  HZ1 LYS A 198     -10.666  32.174 -13.015  1.00  0.00           H  
ATOM   3045  HZ2 LYS A 198      -9.065  32.535 -13.181  1.00  0.00           H  
ATOM   3046  HZ3 LYS A 198     -10.041  32.486 -14.509  1.00  0.00           H  
ATOM   3047  H   LYS A 198      -4.988  30.048 -12.369  1.00  0.00           H  
ATOM   3048  HA  LYS A 198      -3.622  30.609 -14.955  1.00  0.00           H  
ATOM   3049  N   MET A 199      -3.965  33.077 -15.169  1.00 23.83           N  
ATOM   3050  CA  MET A 199      -4.027  34.528 -15.288  1.00 20.52           C  
ATOM   3051  C   MET A 199      -4.419  34.788 -16.738  1.00 20.58           C  
ATOM   3052  O   MET A 199      -4.223  33.918 -17.593  1.00 22.74           O  
ATOM   3053  CB  MET A 199      -2.678  35.198 -14.992  1.00 24.23           C  
ATOM   3054  CG  MET A 199      -1.570  34.886 -16.002  1.00 22.38           C  
ATOM   3055  SD  MET A 199       0.108  35.297 -15.452  1.00 25.98           S  
ATOM   3056  CE  MET A 199       0.038  37.014 -15.005  1.00 20.86           C  
ATOM   3057  H   MET A 199      -3.564  32.588 -15.957  1.00  0.00           H  
ATOM   3058  HA  MET A 199      -4.792  34.923 -14.620  1.00  0.00           H  
ATOM   3059  HB3 MET A 199      -2.346  34.915 -13.993  1.00  0.00           H  
ATOM   3060  HB2 MET A 199      -2.817  36.277 -14.931  1.00  0.00           H  
ATOM   3061  HG3 MET A 199      -1.779  35.403 -16.938  1.00  0.00           H  
ATOM   3062  HG2 MET A 199      -1.613  33.830 -16.270  1.00  0.00           H  
ATOM   3063  HE1 MET A 199       1.019  37.340 -14.660  1.00  0.00           H  
ATOM   3064  HE2 MET A 199      -0.256  37.604 -15.873  1.00  0.00           H  
ATOM   3065  HE3 MET A 199      -0.692  37.153 -14.207  1.00  0.00           H  
ATOM   3066  N   ASP A 200      -4.945  35.973 -17.005  1.00 24.22           N  
ATOM   3067  CA  ASP A 200      -5.321  36.299 -18.392  1.00 24.31           C  
ATOM   3068  C   ASP A 200      -4.103  36.691 -19.223  1.00 28.82           C  
ATOM   3069  O   ASP A 200      -3.069  37.103 -18.693  1.00 26.89           O  
ATOM   3070  CB  ASP A 200      -6.362  37.433 -18.428  1.00  0.00           C  
ATOM   3071  CG  ASP A 200      -7.340  37.412 -19.605  1.00  0.00           C  
ATOM   3072  OD1 ASP A 200      -7.633  36.292 -20.084  1.00  0.00           O  
ATOM   3073  OD2 ASP A 200      -7.743  38.515 -20.027  1.00  0.00           O1-
ATOM   3074  HB2 ASP A 200      -6.973  37.395 -17.527  1.00  0.00           H  
ATOM   3075  HB3 ASP A 200      -5.851  38.395 -18.479  1.00  0.00           H  
ATOM   3076  H   ASP A 200      -5.085  36.643 -16.262  1.00  0.00           H  
ATOM   3077  HA  ASP A 200      -5.768  35.412 -18.841  1.00  0.00           H  
ATOM   3078  N   GLN A 201      -4.255  36.545 -20.533  1.00 22.85           N  
ATOM   3079  CA  GLN A 201      -3.317  37.050 -21.533  0.60 26.09           C  
ATOM   3080  C   GLN A 201      -2.984  38.506 -21.237  1.00 24.20           C  
ATOM   3081  O   GLN A 201      -1.831  38.951 -21.316  1.00 23.35           O  
ATOM   3082  CB  GLN A 201      -4.006  36.959 -22.907  1.00  0.00           C  
ATOM   3083  CG  GLN A 201      -3.328  36.111 -23.997  1.00  0.00           C  
ATOM   3084  CD  GLN A 201      -4.068  36.069 -25.326  1.00  0.00           C  
ATOM   3085  OE1 GLN A 201      -3.844  36.895 -26.205  1.00  0.00           O  
ATOM   3086  NE2 GLN A 201      -4.969  35.106 -25.487  1.00  0.00           N  
ATOM   3087  HB2 GLN A 201      -4.999  36.526 -22.788  1.00  0.00           H  
ATOM   3088  HB3 GLN A 201      -4.094  37.957 -23.337  1.00  0.00           H  
ATOM   3089  HG2 GLN A 201      -2.335  36.511 -24.203  1.00  0.00           H  
ATOM   3090  HG3 GLN A 201      -3.240  35.080 -23.654  1.00  0.00           H  
ATOM   3091 HE22 GLN A 201      -5.486  35.037 -26.352  1.00  0.00           H  
ATOM   3092 HE21 GLN A 201      -5.138  34.442 -24.744  1.00  0.00           H  
ATOM   3093  H   GLN A 201      -5.061  36.058 -20.897  1.00  0.00           H  
ATOM   3094  HA  GLN A 201      -2.407  36.450 -21.530  0.60  0.00           H  
ATOM   3095  N   ALA A 202      -4.035  39.263 -20.916  1.00 24.59           N  
ATOM   3096  CA  ALA A 202      -3.920  40.697 -20.683  0.60 26.62           C  
ATOM   3097  C   ALA A 202      -3.124  40.987 -19.412  1.00 28.44           C  
ATOM   3098  O   ALA A 202      -2.330  41.916 -19.369  1.00 24.98           O  
ATOM   3099  CB  ALA A 202      -5.318  41.337 -20.591  1.00  0.00           C  
ATOM   3100  HB1 ALA A 202      -5.487  41.968 -21.463  1.00  0.00           H  
ATOM   3101  HB2 ALA A 202      -6.075  40.553 -20.558  1.00  0.00           H  
ATOM   3102  HB3 ALA A 202      -5.383  41.942 -19.687  1.00  0.00           H  
ATOM   3103  H   ALA A 202      -4.950  38.845 -20.827  1.00  0.00           H  
ATOM   3104  HA  ALA A 202      -3.393  41.141 -21.527  0.60  0.00           H  
ATOM   3105  N   PHE A 203      -3.339  40.181 -18.376  1.00 26.46           N  
ATOM   3106  CA  PHE A 203      -2.601  40.380 -17.124  1.00 21.39           C  
ATOM   3107  C   PHE A 203      -1.106  40.119 -17.301  1.00 21.18           C  
ATOM   3108  O   PHE A 203      -0.264  40.895 -16.820  1.00 21.84           O  
ATOM   3109  CB  PHE A 203      -3.181  39.508 -15.995  1.00  0.00           C  
ATOM   3110  CG  PHE A 203      -4.468  39.762 -15.466  1.00  0.00           C  
ATOM   3111  CD1 PHE A 203      -5.171  40.964 -15.672  1.00  0.00           C  
ATOM   3112  CD2 PHE A 203      -4.764  38.834 -14.487  1.00  0.00           C  
ATOM   3113  CE1 PHE A 203      -6.236  41.203 -14.846  1.00  0.00           C  
ATOM   3114  CE2 PHE A 203      -5.791  39.131 -13.686  1.00  0.00           C  
ATOM   3115  CZ  PHE A 203      -6.517  40.275 -13.849  1.00  0.00           C  
ATOM   3116  HB2 PHE A 203      -3.101  38.456 -16.279  1.00  0.00           H  
ATOM   3117  HB3 PHE A 203      -2.504  39.631 -15.145  1.00  0.00           H  
ATOM   3118  HD1 PHE A 203      -4.910  41.685 -16.429  1.00  0.00           H  
ATOM   3119  HD2 PHE A 203      -4.169  37.949 -14.318  1.00  0.00           H  
ATOM   3120  HE1 PHE A 203      -6.853  42.076 -14.994  1.00  0.00           H  
ATOM   3121  HE2 PHE A 203      -6.021  38.401 -12.977  1.00  0.00           H  
ATOM   3122  HZ  PHE A 203      -7.406  40.320 -13.256  1.00  0.00           H  
ATOM   3123  H   PHE A 203      -4.011  39.431 -18.451  1.00  0.00           H  
ATOM   3124  HA  PHE A 203      -2.722  41.423 -16.831  1.00  0.00           H  
ATOM   3125  N   LEU A 204      -0.790  39.061 -18.037  1.00 20.31           N  
ATOM   3126  CA  LEU A 204       0.594  38.701 -18.308  1.00 19.44           C  
ATOM   3127  C   LEU A 204       1.248  39.773 -19.152  1.00 23.07           C  
ATOM   3128  O   LEU A 204       2.346  40.224 -18.848  1.00 20.40           O  
ATOM   3129  CB  LEU A 204       0.678  37.338 -18.980  1.00 17.84           C  
ATOM   3130  CG  LEU A 204       2.082  36.897 -19.375  1.00 21.62           C  
ATOM   3131  CD1 LEU A 204       2.992  36.841 -18.132  1.00 20.64           C  
ATOM   3132  CD2 LEU A 204       2.051  35.571 -20.110  1.00 23.33           C  
ATOM   3133  H   LEU A 204      -1.519  38.481 -18.426  1.00  0.00           H  
ATOM   3134  HA  LEU A 204       1.124  38.645 -17.357  1.00  0.00           H  
ATOM   3135  HB3 LEU A 204       0.037  37.330 -19.861  1.00  0.00           H  
ATOM   3136  HB2 LEU A 204       0.234  36.586 -18.327  1.00  0.00           H  
ATOM   3137  HG  LEU A 204       2.489  37.646 -20.054  1.00  0.00           H  
ATOM   3138 HD11 LEU A 204       3.992  36.525 -18.427  1.00  0.00           H  
ATOM   3139 HD12 LEU A 204       3.044  37.829 -17.674  1.00  0.00           H  
ATOM   3140 HD13 LEU A 204       2.584  36.130 -17.414  1.00  0.00           H  
ATOM   3141 HD21 LEU A 204       3.066  35.281 -20.380  1.00  0.00           H  
ATOM   3142 HD22 LEU A 204       1.615  34.808 -19.466  1.00  0.00           H  
ATOM   3143 HD23 LEU A 204       1.450  35.670 -21.014  1.00  0.00           H  
ATOM   3144  N   ASN A 205       0.540  40.215 -20.198  1.00 22.35           N  
ATOM   3145  CA  ASN A 205       1.074  41.256 -21.066  1.00 20.79           C  
ATOM   3146  C   ASN A 205       1.371  42.550 -20.331  1.00 21.49           C  
ATOM   3147  O   ASN A 205       2.409  43.176 -20.589  1.00 24.63           O  
ATOM   3148  CB  ASN A 205       0.101  41.531 -22.227  1.00  0.00           C  
ATOM   3149  CG  ASN A 205       0.574  41.137 -23.626  1.00  0.00           C  
ATOM   3150  OD1 ASN A 205       0.357  40.025 -24.091  1.00  0.00           O  
ATOM   3151  ND2 ASN A 205       1.196  42.074 -24.337  1.00  0.00           N  
ATOM   3152  HB2 ASN A 205      -0.827  40.982 -22.063  1.00  0.00           H  
ATOM   3153  HB3 ASN A 205      -0.114  42.598 -22.277  1.00  0.00           H  
ATOM   3154 HD22 ASN A 205       1.529  41.865 -25.268  1.00  0.00           H  
ATOM   3155 HD21 ASN A 205       1.336  42.995 -23.947  1.00  0.00           H  
ATOM   3156  H   ASN A 205      -0.372  39.827 -20.391  1.00  0.00           H  
ATOM   3157  HA  ASN A 205       2.008  40.890 -21.492  1.00  0.00           H  
ATOM   3158  N   LYS A 206       0.461  42.954 -19.442  1.00 22.64           N  
ATOM   3159  CA  LYS A 206       0.641  44.157 -18.648  1.00 22.44           C  
ATOM   3160  C   LYS A 206       1.928  44.066 -17.844  1.00 21.83           C  
ATOM   3161  O   LYS A 206       2.711  45.015 -17.829  1.00 22.07           O  
ATOM   3162  CB  LYS A 206      -0.551  44.445 -17.717  1.00 23.84           C  
ATOM   3163  CG  LYS A 206      -0.380  45.778 -17.008  1.00 23.58           C  
ATOM   3164  CD  LYS A 206      -1.520  46.176 -16.093  1.00 30.54           C  
ATOM   3165  CE  LYS A 206      -1.170  47.519 -15.480  1.00 32.56           C  
ATOM   3166  NZ  LYS A 206      -2.306  48.183 -14.792  1.00 32.92           N1+
ATOM   3167  H   LYS A 206      -0.384  42.418 -19.305  1.00  0.00           H  
ATOM   3168  HA  LYS A 206       0.737  44.998 -19.335  1.00  0.00           H  
ATOM   3169  HB3 LYS A 206      -0.634  43.649 -16.977  1.00  0.00           H  
ATOM   3170  HB2 LYS A 206      -1.472  44.460 -18.300  1.00  0.00           H  
ATOM   3171  HG3 LYS A 206      -0.222  46.562 -17.748  1.00  0.00           H  
ATOM   3172  HG2 LYS A 206       0.551  45.767 -16.441  1.00  0.00           H  
ATOM   3173  HD3 LYS A 206      -1.627  45.433 -15.302  1.00  0.00           H  
ATOM   3174  HD2 LYS A 206      -2.436  46.271 -16.675  1.00  0.00           H  
ATOM   3175  HE3 LYS A 206      -0.781  48.180 -16.255  1.00  0.00           H  
ATOM   3176  HE2 LYS A 206      -0.346  47.392 -14.777  1.00  0.00           H  
ATOM   3177  HZ1 LYS A 206      -1.999  49.067 -14.411  1.00  0.00           H  
ATOM   3178  HZ2 LYS A 206      -3.053  48.343 -15.452  1.00  0.00           H  
ATOM   3179  HZ3 LYS A 206      -2.639  47.592 -14.044  1.00  0.00           H  
ATOM   3180  N   ILE A 207       2.135  42.938 -17.160  1.00 20.79           N  
ATOM   3181  CA  ILE A 207       3.361  42.782 -16.348  1.00 19.40           C  
ATOM   3182  C   ILE A 207       4.623  42.848 -17.197  1.00 20.58           C  
ATOM   3183  O   ILE A 207       5.570  43.578 -16.890  1.00 18.75           O  
ATOM   3184  CB  ILE A 207       3.314  41.476 -15.533  1.00  0.00           C  
ATOM   3185  CG1 ILE A 207       2.105  41.458 -14.575  1.00  0.00           C  
ATOM   3186  CG2 ILE A 207       4.634  41.249 -14.776  1.00  0.00           C  
ATOM   3187  CD1 ILE A 207       1.478  40.099 -14.224  1.00  0.00           C  
ATOM   3188  HB  ILE A 207       3.315  40.623 -16.212  1.00  0.00           H  
ATOM   3189 HG12 ILE A 207       2.394  41.889 -13.617  1.00  0.00           H  
ATOM   3190 HG13 ILE A 207       1.291  42.041 -15.005  1.00  0.00           H  
ATOM   3191 HG21 ILE A 207       4.573  40.320 -14.209  1.00  0.00           H  
ATOM   3192 HG22 ILE A 207       5.457  41.185 -15.489  1.00  0.00           H  
ATOM   3193 HG23 ILE A 207       4.810  42.080 -14.093  1.00  0.00           H  
ATOM   3194 HD11 ILE A 207       0.641  40.250 -13.542  1.00  0.00           H  
ATOM   3195 HD12 ILE A 207       1.121  39.617 -15.135  1.00  0.00           H  
ATOM   3196 HD13 ILE A 207       2.225  39.465 -13.747  1.00  0.00           H  
ATOM   3197  H   ILE A 207       1.455  42.193 -17.198  1.00  0.00           H  
ATOM   3198  HA  ILE A 207       3.396  43.611 -15.641  1.00  0.00           H  
ATOM   3199  N   LYS A 208       4.632  42.088 -18.288  1.00 20.90           N  
ATOM   3200  CA  LYS A 208       5.797  42.033 -19.167  0.50 19.60           C  
ATOM   3201  C   LYS A 208       6.133  43.391 -19.786  1.00 20.35           C  
ATOM   3202  O   LYS A 208       7.301  43.737 -19.920  1.00 19.62           O  
ATOM   3203  CB  LYS A 208       5.594  40.969 -20.262  1.00  0.00           C  
ATOM   3204  CG  LYS A 208       6.810  40.804 -21.180  1.00  0.00           C  
ATOM   3205  CD  LYS A 208       6.664  39.701 -22.235  1.00  0.00           C  
ATOM   3206  CE  LYS A 208       7.872  39.520 -23.164  1.00  0.00           C  
ATOM   3207  NZ  LYS A 208       7.679  38.449 -24.158  1.00  0.00           N1+
ATOM   3208  HB2 LYS A 208       5.400  40.002 -19.798  1.00  0.00           H  
ATOM   3209  HB3 LYS A 208       4.747  41.248 -20.888  1.00  0.00           H  
ATOM   3210  HG2 LYS A 208       6.988  41.735 -21.718  1.00  0.00           H  
ATOM   3211  HG3 LYS A 208       7.686  40.557 -20.582  1.00  0.00           H  
ATOM   3212  HD2 LYS A 208       6.508  38.742 -21.740  1.00  0.00           H  
ATOM   3213  HD3 LYS A 208       5.810  39.921 -22.876  1.00  0.00           H  
ATOM   3214  HE2 LYS A 208       8.053  40.447 -23.709  1.00  0.00           H  
ATOM   3215  HE3 LYS A 208       8.752  39.268 -22.573  1.00  0.00           H  
ATOM   3216  HZ1 LYS A 208       8.502  38.377 -24.739  1.00  0.00           H  
ATOM   3217  HZ2 LYS A 208       7.525  37.572 -23.682  1.00  0.00           H  
ATOM   3218  HZ3 LYS A 208       6.879  38.664 -24.735  1.00  0.00           H  
ATOM   3219  H   LYS A 208       3.822  41.533 -18.524  1.00  0.00           H  
ATOM   3220  HA  LYS A 208       6.651  41.726 -18.563  0.50  0.00           H  
ATOM   3221  N   GLU A 209       5.104  44.147 -20.170  1.00 22.28           N  
ATOM   3222  CA  GLU A 209       5.332  45.465 -20.759  0.70 19.41           C  
ATOM   3223  C   GLU A 209       5.872  46.452 -19.734  1.00 19.93           C  
ATOM   3224  O   GLU A 209       6.787  47.210 -20.031  1.00 21.50           O  
ATOM   3225  CB  GLU A 209       4.065  46.003 -21.450  1.00  0.00           C  
ATOM   3226  CG  GLU A 209       4.139  46.202 -22.972  1.00  0.00           C  
ATOM   3227  CD  GLU A 209       2.879  46.735 -23.646  1.00  0.00           C  
ATOM   3228  OE1 GLU A 209       2.754  47.976 -23.751  1.00  0.00           O  
ATOM   3229  OE2 GLU A 209       2.059  45.885 -24.050  1.00  0.00           O1-
ATOM   3230  HB2 GLU A 209       3.238  45.313 -21.282  1.00  0.00           H  
ATOM   3231  HB3 GLU A 209       3.812  46.979 -21.037  1.00  0.00           H  
ATOM   3232  HG2 GLU A 209       4.930  46.914 -23.208  1.00  0.00           H  
ATOM   3233  HG3 GLU A 209       4.356  45.248 -23.453  1.00  0.00           H  
ATOM   3234  H   GLU A 209       4.159  43.810 -20.055  1.00  0.00           H  
ATOM   3235  HA  GLU A 209       6.095  45.348 -21.529  0.70  0.00           H  
ATOM   3236  N   GLY A 210       5.341  46.400 -18.506  1.00 21.15           N  
ATOM   3237  CA  GLY A 210       5.791  47.295 -17.443  1.00 23.81           C  
ATOM   3238  C   GLY A 210       7.258  47.023 -17.133  1.00 20.22           C  
ATOM   3239  O   GLY A 210       8.048  47.964 -17.038  1.00 22.43           O  
ATOM   3240  HA3 GLY A 210       5.158  47.226 -16.546  1.00  0.00           H  
ATOM   3241  H   GLY A 210       4.613  45.731 -18.299  1.00  0.00           H  
ATOM   3242  HA2 GLY A 210       5.718  48.315 -17.820  1.00  0.00           H  
ATOM   3243  N   MET A 211       7.610  45.738 -17.008  1.00 18.46           N  
ATOM   3244  CA  MET A 211       8.994  45.352 -16.750  0.60 19.46           C  
ATOM   3245  C   MET A 211       9.907  45.686 -17.920  1.00 21.10           C  
ATOM   3246  O   MET A 211      10.985  46.255 -17.737  1.00 20.52           O  
ATOM   3247  CB  MET A 211       9.094  43.865 -16.426  0.60 23.26           C  
ATOM   3248  CG  MET A 211       8.414  43.471 -15.116  0.60 23.81           C  
ATOM   3249  SD  MET A 211       9.042  44.332 -13.654  0.60 24.15           S  
ATOM   3250  CE  MET A 211      10.807  44.116 -13.852  0.60 20.82           C  
ATOM   3251  H   MET A 211       6.912  45.013 -17.092  1.00  0.00           H  
ATOM   3252  HA  MET A 211       9.343  45.910 -15.881  0.60  0.00           H  
ATOM   3253  HB3 MET A 211      10.143  43.572 -16.391  0.60  0.00           H  
ATOM   3254  HB2 MET A 211       8.665  43.287 -17.244  0.60  0.00           H  
ATOM   3255  HG3 MET A 211       8.509  42.395 -14.970  0.60  0.00           H  
ATOM   3256  HG2 MET A 211       7.341  43.640 -15.201  0.60  0.00           H  
ATOM   3257  HE1 MET A 211      11.328  44.595 -13.023  0.60  0.00           H  
ATOM   3258  HE2 MET A 211      11.044  43.052 -13.863  0.60  0.00           H  
ATOM   3259  HE3 MET A 211      11.126  44.569 -14.791  0.60  0.00           H  
ATOM   3260  N   LEU A 212       9.458  45.329 -19.117  1.00 20.53           N  
ATOM   3261  CA  LEU A 212      10.234  45.577 -20.338  1.00 23.07           C  
ATOM   3262  C   LEU A 212      11.347  44.594 -20.675  1.00 27.49           C  
ATOM   3263  O   LEU A 212      11.997  44.740 -21.708  1.00 21.26           O  
ATOM   3264  CB  LEU A 212      10.816  47.002 -20.286  1.00  0.00           C  
ATOM   3265  CG  LEU A 212      11.298  47.729 -21.566  1.00  0.00           C  
ATOM   3266  CD1 LEU A 212      10.204  47.815 -22.628  1.00  0.00           C  
ATOM   3267  CD2 LEU A 212      11.827  49.123 -21.230  1.00  0.00           C  
ATOM   3268  HB2 LEU A 212      10.071  47.685 -19.880  1.00  0.00           H  
ATOM   3269  HB3 LEU A 212      11.701  47.010 -19.650  1.00  0.00           H  
ATOM   3270  HG  LEU A 212      12.186  47.231 -21.955  1.00  0.00           H  
ATOM   3271 HD11 LEU A 212      10.589  48.333 -23.506  1.00  0.00           H  
ATOM   3272 HD12 LEU A 212       9.889  46.810 -22.908  1.00  0.00           H  
ATOM   3273 HD13 LEU A 212       9.351  48.364 -22.228  1.00  0.00           H  
ATOM   3274 HD21 LEU A 212      12.160  49.616 -22.143  1.00  0.00           H  
ATOM   3275 HD22 LEU A 212      11.035  49.711 -20.768  1.00  0.00           H  
ATOM   3276 HD23 LEU A 212      12.665  49.037 -20.538  1.00  0.00           H  
ATOM   3277  H   LEU A 212       8.561  44.874 -19.205  1.00  0.00           H  
ATOM   3278  HA  LEU A 212       9.530  45.554 -21.170  1.00  0.00           H  
ATOM   3279  N   ALA A 213      11.600  43.602 -19.807  1.00 21.53           N  
ATOM   3280  CA  ALA A 213      12.638  42.593 -20.023  1.00 21.31           C  
ATOM   3281  C   ALA A 213      12.259  41.357 -19.194  1.00 19.17           C  
ATOM   3282  O   ALA A 213      11.437  41.467 -18.289  1.00 20.38           O  
ATOM   3283  CB  ALA A 213      14.027  43.091 -19.581  1.00  0.00           C  
ATOM   3284  HB1 ALA A 213      14.508  43.610 -20.410  1.00  0.00           H  
ATOM   3285  HB2 ALA A 213      13.917  43.775 -18.739  1.00  0.00           H  
ATOM   3286  HB3 ALA A 213      14.639  42.241 -19.281  1.00  0.00           H  
ATOM   3287  H   ALA A 213      11.062  43.526 -18.956  1.00  0.00           H  
ATOM   3288  HA  ALA A 213      12.669  42.325 -21.079  1.00  0.00           H  
ATOM   3289  N   PHE A 214      12.840  40.210 -19.524  1.00 18.19           N  
ATOM   3290  CA  PHE A 214      12.615  38.975 -18.761  1.00 16.66           C  
ATOM   3291  C   PHE A 214      13.394  39.103 -17.449  1.00 18.04           C  
ATOM   3292  O   PHE A 214      14.565  39.500 -17.465  1.00 19.13           O  
ATOM   3293  CB  PHE A 214      13.144  37.761 -19.548  1.00  0.00           C  
ATOM   3294  CG  PHE A 214      14.621  37.787 -19.871  1.00  0.00           C  
ATOM   3295  CD1 PHE A 214      15.066  38.375 -21.069  1.00  0.00           C  
ATOM   3296  CD2 PHE A 214      15.549  37.226 -18.977  1.00  0.00           C  
ATOM   3297  CE1 PHE A 214      16.438  38.406 -21.370  1.00  0.00           C  
ATOM   3298  CE2 PHE A 214      16.923  37.257 -19.279  1.00  0.00           C  
ATOM   3299  CZ  PHE A 214      17.367  37.847 -20.476  1.00  0.00           C  
ATOM   3300  HB2 PHE A 214      12.971  36.852 -18.972  1.00  0.00           H  
ATOM   3301  HB3 PHE A 214      12.622  37.691 -20.502  1.00  0.00           H  
ATOM   3302  HD1 PHE A 214      14.352  38.802 -21.758  1.00  0.00           H  
ATOM   3303  HD2 PHE A 214      15.208  36.771 -18.059  1.00  0.00           H  
ATOM   3304  HE1 PHE A 214      16.780  38.860 -22.289  1.00  0.00           H  
ATOM   3305  HE2 PHE A 214      17.636  36.827 -18.591  1.00  0.00           H  
ATOM   3306  HZ  PHE A 214      18.421  37.870 -20.707  1.00  0.00           H  
ATOM   3307  H   PHE A 214      13.458  40.168 -20.321  1.00  0.00           H  
ATOM   3308  HA  PHE A 214      11.552  38.852 -18.554  1.00  0.00           H  
ATOM   3309  N   ASN A 215      12.694  38.840 -16.345  1.00 17.79           N  
ATOM   3310  CA  ASN A 215      13.154  39.188 -15.006  1.00 17.30           C  
ATOM   3311  C   ASN A 215      13.341  37.930 -14.146  1.00 19.36           C  
ATOM   3312  O   ASN A 215      13.006  37.937 -12.966  1.00 20.28           O  
ATOM   3313  CB  ASN A 215      12.267  40.307 -14.386  1.00 17.98           C  
ATOM   3314  CG  ASN A 215      10.903  39.878 -13.835  1.00 16.77           C  
ATOM   3315  OD1 ASN A 215      10.112  39.248 -14.532  1.00 16.86           O  
ATOM   3316  ND2 ASN A 215      10.620  40.214 -12.580  1.00 19.26           N  
ATOM   3317  H   ASN A 215      11.741  38.495 -16.419  1.00  0.00           H  
ATOM   3318  HA  ASN A 215      14.165  39.588 -15.032  1.00  0.00           H  
ATOM   3319  HB3 ASN A 215      12.113  41.103 -15.115  1.00  0.00           H  
ATOM   3320  HB2 ASN A 215      12.822  40.761 -13.568  1.00  0.00           H  
ATOM   3321 HD22 ASN A 215       9.771  39.881 -12.126  1.00  0.00           H  
ATOM   3322 HD21 ASN A 215      11.307  40.706 -12.025  1.00  0.00           H  
ATOM   3323  N   ASN A 216      13.894  36.872 -14.741  1.00 18.39           N  
ATOM   3324  CA  ASN A 216      14.229  35.614 -14.074  1.00 19.01           C  
ATOM   3325  C   ASN A 216      15.751  35.377 -14.130  1.00 20.83           C  
ATOM   3326  O   ASN A 216      16.432  35.886 -15.023  1.00 19.79           O  
ATOM   3327  CB  ASN A 216      13.407  34.434 -14.670  1.00 18.45           C  
ATOM   3328  CG  ASN A 216      13.745  33.964 -16.096  1.00 19.66           C  
ATOM   3329  OD1 ASN A 216      14.291  34.698 -16.912  1.00 21.29           O  
ATOM   3330  ND2 ASN A 216      13.383  32.737 -16.448  1.00 21.97           N  
ATOM   3331  H   ASN A 216      14.238  36.953 -15.690  1.00  0.00           H  
ATOM   3332  HA  ASN A 216      13.988  35.665 -13.010  1.00  0.00           H  
ATOM   3333  HB3 ASN A 216      12.345  34.671 -14.631  1.00  0.00           H  
ATOM   3334  HB2 ASN A 216      13.547  33.576 -14.015  1.00  0.00           H  
ATOM   3335 HD22 ASN A 216      13.598  32.409 -17.375  1.00  0.00           H  
ATOM   3336 HD21 ASN A 216      12.780  32.151 -15.865  1.00  0.00           H  
ATOM   3337  N   ARG A 217      16.266  34.605 -13.167  1.00 18.63           N  
ATOM   3338  CA  ARG A 217      17.620  34.054 -13.183  1.00 15.63           C  
ATOM   3339  C   ARG A 217      17.576  32.705 -13.948  1.00 18.38           C  
ATOM   3340  O   ARG A 217      16.593  31.981 -13.778  1.00 19.07           O  
ATOM   3341  CB  ARG A 217      18.081  33.858 -11.715  1.00 18.43           C  
ATOM   3342  CG  ARG A 217      19.532  33.349 -11.573  1.00 16.44           C  
ATOM   3343  CD  ARG A 217      19.940  32.920 -10.162  1.00 16.68           C  
ATOM   3344  NE  ARG A 217      21.357  32.530 -10.127  1.00 19.65           N  
ATOM   3345  CZ  ARG A 217      22.288  32.844  -9.216  1.00 21.47           C  
ATOM   3346  NH1 ARG A 217      22.013  33.625  -8.163  1.00 18.15           N  
ATOM   3347  NH2 ARG A 217      23.519  32.343  -9.376  1.00 21.07           N1+
ATOM   3348  H   ARG A 217      15.637  34.196 -12.479  1.00  0.00           H  
ATOM   3349  HA  ARG A 217      18.283  34.776 -13.658  1.00  0.00           H  
ATOM   3350  HB3 ARG A 217      17.404  33.162 -11.219  1.00  0.00           H  
ATOM   3351  HB2 ARG A 217      17.987  34.801 -11.176  1.00  0.00           H  
ATOM   3352  HG3 ARG A 217      20.257  34.038 -11.998  1.00  0.00           H  
ATOM   3353  HG2 ARG A 217      19.603  32.441 -12.166  1.00  0.00           H  
ATOM   3354  HD3 ARG A 217      19.419  31.994  -9.947  1.00  0.00           H  
ATOM   3355  HD2 ARG A 217      19.637  33.629  -9.393  1.00  0.00           H  
ATOM   3356  HE  ARG A 217      21.615  31.874 -10.855  1.00  0.00           H  
ATOM   3357 HH12 ARG A 217      22.706  33.811  -7.456  1.00  0.00           H  
ATOM   3358 HH11 ARG A 217      21.084  34.007  -8.020  1.00  0.00           H  
ATOM   3359 HH22 ARG A 217      24.282  32.550  -8.745  1.00  0.00           H  
ATOM   3360 HH21 ARG A 217      23.711  31.686 -10.122  1.00  0.00           H  
ATOM   3361  N   PRO A 218      18.633  32.360 -14.731  1.00 18.43           N  
ATOM   3362  CA  PRO A 218      18.763  31.038 -15.347  1.00 19.28           C  
ATOM   3363  C   PRO A 218      18.755  29.927 -14.310  1.00 19.98           C  
ATOM   3364  O   PRO A 218      19.200  30.141 -13.159  1.00 20.84           O  
ATOM   3365  CB  PRO A 218      20.150  31.090 -15.994  1.00 23.45           C  
ATOM   3366  CG  PRO A 218      20.366  32.527 -16.285  1.00 27.40           C  
ATOM   3367  CD  PRO A 218      19.692  33.282 -15.172  1.00 25.79           C  
ATOM   3368  HA  PRO A 218      17.988  30.878 -16.097  1.00  0.00           H  
ATOM   3369  HB3 PRO A 218      20.133  30.531 -16.930  1.00  0.00           H  
ATOM   3370  HB2 PRO A 218      20.896  30.751 -15.275  1.00  0.00           H  
ATOM   3371  HG3 PRO A 218      19.891  32.780 -17.233  1.00  0.00           H  
ATOM   3372  HG2 PRO A 218      21.434  32.742 -16.273  1.00  0.00           H  
ATOM   3373  HD2 PRO A 218      20.401  33.432 -14.358  1.00  0.00           H  
ATOM   3374  HD3 PRO A 218      19.237  34.187 -15.575  1.00  0.00           H  
ATOM   3375  N   LEU A 219      18.247  28.771 -14.710  1.00 19.89           N  
ATOM   3376  CA  LEU A 219      18.285  27.596 -13.819  1.00 14.74           C  
ATOM   3377  C   LEU A 219      19.733  27.221 -13.483  1.00 16.57           C  
ATOM   3378  O   LEU A 219      20.670  27.400 -14.282  1.00 18.63           O  
ATOM   3379  CB  LEU A 219      17.497  26.375 -14.330  1.00  0.00           C  
ATOM   3380  CG  LEU A 219      16.916  26.326 -15.764  1.00  0.00           C  
ATOM   3381  CD1 LEU A 219      17.988  26.547 -16.830  1.00  0.00           C  
ATOM   3382  CD2 LEU A 219      16.185  25.007 -16.008  1.00  0.00           C  
ATOM   3383  HB2 LEU A 219      18.132  25.490 -14.291  1.00  0.00           H  
ATOM   3384  HB3 LEU A 219      16.620  26.220 -13.703  1.00  0.00           H  
ATOM   3385  HG  LEU A 219      16.113  27.057 -15.856  1.00  0.00           H  
ATOM   3386 HD11 LEU A 219      17.532  26.504 -17.819  1.00  0.00           H  
ATOM   3387 HD12 LEU A 219      18.449  27.524 -16.685  1.00  0.00           H  
ATOM   3388 HD13 LEU A 219      18.749  25.771 -16.747  1.00  0.00           H  
ATOM   3389 HD21 LEU A 219      15.785  24.994 -17.021  1.00  0.00           H  
ATOM   3390 HD22 LEU A 219      16.880  24.177 -15.881  1.00  0.00           H  
ATOM   3391 HD23 LEU A 219      15.367  24.907 -15.294  1.00  0.00           H  
ATOM   3392  H   LEU A 219      17.832  28.692 -15.627  1.00  0.00           H  
ATOM   3393  HA  LEU A 219      17.817  27.900 -12.883  1.00  0.00           H  
ATOM   3394  N   GLN A 220      19.900  26.686 -12.271  1.00 17.62           N  
ATOM   3395  CA  GLN A 220      21.211  26.363 -11.688  1.00 17.69           C  
ATOM   3396  C   GLN A 220      21.392  24.856 -11.511  1.00 16.04           C  
ATOM   3397  O   GLN A 220      20.405  24.131 -11.356  1.00 20.27           O  
ATOM   3398  CB  GLN A 220      21.307  27.055 -10.311  1.00 16.83           C  
ATOM   3399  CG  GLN A 220      21.011  28.571 -10.360  1.00 18.30           C  
ATOM   3400  CD  GLN A 220      22.103  29.361 -11.077  1.00 22.20           C  
ATOM   3401  OE1 GLN A 220      23.256  29.356 -10.663  1.00 23.97           O  
ATOM   3402  NE2 GLN A 220      21.761  30.080 -12.138  1.00 23.10           N  
ATOM   3403  H   GLN A 220      19.096  26.479 -11.695  1.00  0.00           H  
ATOM   3404  HA  GLN A 220      21.998  26.746 -12.338  1.00  0.00           H  
ATOM   3405  HB3 GLN A 220      22.293  26.885  -9.879  1.00  0.00           H  
ATOM   3406  HB2 GLN A 220      20.596  26.592  -9.623  1.00  0.00           H  
ATOM   3407  HG3 GLN A 220      20.919  28.951  -9.349  1.00  0.00           H  
ATOM   3408  HG2 GLN A 220      20.038  28.776 -10.808  1.00  0.00           H  
ATOM   3409 HE22 GLN A 220      22.474  30.547 -12.676  1.00  0.00           H  
ATOM   3410 HE21 GLN A 220      20.807  30.030 -12.510  1.00  0.00           H  
ATOM   3411  N   PRO A 221      22.658  24.368 -11.471  1.00 18.10           N  
ATOM   3412  CA  PRO A 221      22.879  22.921 -11.372  1.00 19.88           C  
ATOM   3413  C   PRO A 221      22.352  22.361 -10.054  1.00 20.15           C  
ATOM   3414  O   PRO A 221      22.531  22.994  -8.983  1.00 17.52           O  
ATOM   3415  CB  PRO A 221      24.406  22.773 -11.410  1.00 23.41           C  
ATOM   3416  CG  PRO A 221      24.921  24.073 -11.931  1.00 31.04           C  
ATOM   3417  CD  PRO A 221      23.915  25.125 -11.589  1.00 22.92           C  
ATOM   3418  HA  PRO A 221      22.423  22.405 -12.217  1.00  0.00           H  
ATOM   3419  HB3 PRO A 221      24.675  21.974 -12.101  1.00  0.00           H  
ATOM   3420  HB2 PRO A 221      24.779  22.615 -10.398  1.00  0.00           H  
ATOM   3421  HG3 PRO A 221      25.029  24.013 -13.014  1.00  0.00           H  
ATOM   3422  HG2 PRO A 221      25.869  24.307 -11.448  1.00  0.00           H  
ATOM   3423  HD2 PRO A 221      24.165  25.561 -10.622  1.00  0.00           H  
ATOM   3424  HD3 PRO A 221      23.835  25.829 -12.417  1.00  0.00           H  
ATOM   3425  N   LEU A 222      21.719  21.204 -10.142  0.60 20.94           N  
ATOM   3426  CA  LEU A 222      21.186  20.517  -8.970  0.60 19.42           C  
ATOM   3427  C   LEU A 222      22.308  20.065  -8.031  0.60 19.86           C  
ATOM   3428  O   LEU A 222      22.139  20.064  -6.788  0.60 18.63           O  
ATOM   3429  CB  LEU A 222      20.352  19.321  -9.414  0.60 24.92           C  
ATOM   3430  CG  LEU A 222      19.531  18.583  -8.363  0.60 24.85           C  
ATOM   3431  CD1 LEU A 222      18.288  19.359  -7.939  0.60 26.35           C  
ATOM   3432  CD2 LEU A 222      19.170  17.213  -8.901  0.60 33.90           C  
ATOM   3433  H   LEU A 222      21.591  20.766 -11.043  0.60  0.00           H  
ATOM   3434  HA  LEU A 222      20.539  21.208  -8.429  0.60  0.00           H  
ATOM   3435  HB3 LEU A 222      20.996  18.608  -9.929  0.60  0.00           H  
ATOM   3436  HB2 LEU A 222      19.696  19.626 -10.229  0.60  0.00           H  
ATOM   3437  HG  LEU A 222      20.158  18.444  -7.482  0.60  0.00           H  
ATOM   3438 HD11 LEU A 222      17.741  18.788  -7.189  0.60  0.00           H  
ATOM   3439 HD12 LEU A 222      18.585  20.320  -7.518  0.60  0.00           H  
ATOM   3440 HD13 LEU A 222      17.649  19.525  -8.806  0.60  0.00           H  
ATOM   3441 HD21 LEU A 222      18.582  16.674  -8.158  0.60  0.00           H  
ATOM   3442 HD22 LEU A 222      18.587  17.323  -9.815  0.60  0.00           H  
ATOM   3443 HD23 LEU A 222      20.081  16.655  -9.117  0.60  0.00           H  
ATOM   3444  N   ASN A 223      23.449  19.696  -8.620  1.00 18.39           N  
ATOM   3445  CA  ASN A 223      24.601  19.190  -7.873  1.00 19.08           C  
ATOM   3446  C   ASN A 223      24.201  17.986  -7.013  1.00 17.30           C  
ATOM   3447  O   ASN A 223      23.723  16.985  -7.544  1.00 18.22           O  
ATOM   3448  CB  ASN A 223      25.306  20.331  -7.116  1.00 20.34           C  
ATOM   3449  CG  ASN A 223      25.881  21.371  -8.071  1.00 23.80           C  
ATOM   3450  OD1 ASN A 223      26.499  21.018  -9.074  1.00 24.75           O  
ATOM   3451  ND2 ASN A 223      25.683  22.646  -7.769  1.00 21.78           N  
ATOM   3452  H   ASN A 223      23.543  19.761  -9.624  1.00  0.00           H  
ATOM   3453  HA  ASN A 223      25.313  18.821  -8.612  1.00  0.00           H  
ATOM   3454  HB3 ASN A 223      26.108  19.919  -6.503  1.00  0.00           H  
ATOM   3455  HB2 ASN A 223      24.597  20.811  -6.441  1.00  0.00           H  
ATOM   3456 HD22 ASN A 223      26.046  23.370  -8.372  1.00  0.00           H  
ATOM   3457 HD21 ASN A 223      25.169  22.894  -6.935  1.00  0.00           H  
ATOM   3458  N   GLY A 224      24.398  18.060  -5.694  1.00 15.65           N  
ATOM   3459  CA  GLY A 224      24.159  16.899  -4.850  1.00 16.74           C  
ATOM   3460  C   GLY A 224      22.695  16.677  -4.459  1.00 17.18           C  
ATOM   3461  O   GLY A 224      22.340  15.630  -3.899  1.00 17.66           O  
ATOM   3462  HA3 GLY A 224      24.787  16.985  -3.951  1.00  0.00           H  
ATOM   3463  H   GLY A 224      24.714  18.924  -5.278  1.00  0.00           H  
ATOM   3464  HA2 GLY A 224      24.490  16.018  -5.400  1.00  0.00           H  
ATOM   3465  N   ARG A 225      21.841  17.641  -4.772  1.00 18.81           N  
ATOM   3466  CA  ARG A 225      20.451  17.637  -4.302  1.00 19.21           C  
ATOM   3467  C   ARG A 225      19.493  16.727  -5.031  1.00 21.45           C  
ATOM   3468  O   ARG A 225      19.678  16.415  -6.212  1.00 20.84           O  
ATOM   3469  CB  ARG A 225      19.870  19.033  -4.369  1.00 17.69           C  
ATOM   3470  CG  ARG A 225      20.671  20.062  -3.549  1.00 15.21           C  
ATOM   3471  CD  ARG A 225      20.219  21.503  -3.786  1.00 14.73           C  
ATOM   3472  NE  ARG A 225      20.621  21.994  -5.112  1.00 15.11           N  
ATOM   3473  CZ  ARG A 225      20.298  23.197  -5.603  1.00 17.21           C  
ATOM   3474  NH1 ARG A 225      19.552  24.048  -4.896  1.00 13.82           N  
ATOM   3475  NH2 ARG A 225      20.728  23.575  -6.808  1.00 14.84           N1+
ATOM   3476  H   ARG A 225      22.140  18.412  -5.352  1.00  0.00           H  
ATOM   3477  HA  ARG A 225      20.459  17.334  -3.255  1.00  0.00           H  
ATOM   3478  HB3 ARG A 225      18.840  19.035  -4.006  1.00  0.00           H  
ATOM   3479  HB2 ARG A 225      19.820  19.357  -5.409  1.00  0.00           H  
ATOM   3480  HG3 ARG A 225      21.708  20.012  -3.879  1.00  0.00           H  
ATOM   3481  HG2 ARG A 225      20.691  19.827  -2.485  1.00  0.00           H  
ATOM   3482  HD3 ARG A 225      20.535  22.157  -2.974  1.00  0.00           H  
ATOM   3483  HD2 ARG A 225      19.129  21.520  -3.804  1.00  0.00           H  
ATOM   3484  HE  ARG A 225      21.176  21.354  -5.676  1.00  0.00           H  
ATOM   3485 HH12 ARG A 225      19.337  24.963  -5.276  1.00  0.00           H  
ATOM   3486 HH11 ARG A 225      19.216  23.811  -3.966  1.00  0.00           H  
ATOM   3487 HH22 ARG A 225      20.449  24.482  -7.169  1.00  0.00           H  
ATOM   3488 HH21 ARG A 225      21.346  23.010  -7.383  1.00  0.00           H  
ATOM   3489  N   LYS A 226      18.476  16.301  -4.292  1.00 18.25           N  
ATOM   3490  CA  LYS A 226      17.262  15.714  -4.853  0.50 19.62           C  
ATOM   3491  C   LYS A 226      16.121  16.697  -4.657  1.00 20.50           C  
ATOM   3492  O   LYS A 226      16.065  17.418  -3.634  1.00 22.15           O  
ATOM   3493  CB  LYS A 226      16.896  14.398  -4.147  0.50 20.90           C  
ATOM   3494  CG  LYS A 226      17.521  13.138  -4.728  0.50 21.54           C  
ATOM   3495  CD  LYS A 226      17.062  12.906  -6.163  0.50 22.16           C  
ATOM   3496  CE  LYS A 226      17.426  11.528  -6.671  0.50 24.78           C  
ATOM   3497  NZ  LYS A 226      17.033  11.390  -8.100  0.50 24.36           N1+
ATOM   3498  H   LYS A 226      18.517  16.375  -3.286  1.00  0.00           H  
ATOM   3499  HA  LYS A 226      17.405  15.529  -5.918  0.50  0.00           H  
ATOM   3500  HB3 LYS A 226      15.812  14.288  -4.132  0.50  0.00           H  
ATOM   3501  HB2 LYS A 226      17.153  14.473  -3.090  0.50  0.00           H  
ATOM   3502  HG3 LYS A 226      17.244  12.280  -4.115  0.50  0.00           H  
ATOM   3503  HG2 LYS A 226      18.607  13.228  -4.704  0.50  0.00           H  
ATOM   3504  HD3 LYS A 226      17.506  13.661  -6.812  0.50  0.00           H  
ATOM   3505  HD2 LYS A 226      15.982  13.041  -6.224  0.50  0.00           H  
ATOM   3506  HE3 LYS A 226      16.909  10.774  -6.078  0.50  0.00           H  
ATOM   3507  HE2 LYS A 226      18.501  11.378  -6.574  0.50  0.00           H  
ATOM   3508  HZ1 LYS A 226      17.280  10.468  -8.430  0.50  0.00           H  
ATOM   3509  HZ2 LYS A 226      16.036  11.524  -8.190  0.50  0.00           H  
ATOM   3510  HZ3 LYS A 226      17.516  12.085  -8.651  0.50  0.00           H  
ATOM   3511  N   ILE A 227      15.211  16.758  -5.625  1.00 18.64           N  
ATOM   3512  CA  ILE A 227      13.957  17.442  -5.422  1.00 18.51           C  
ATOM   3513  C   ILE A 227      12.952  16.412  -4.884  1.00 17.54           C  
ATOM   3514  O   ILE A 227      12.794  15.324  -5.434  1.00 20.84           O  
ATOM   3515  CB  ILE A 227      13.417  18.056  -6.727  1.00  0.00           C  
ATOM   3516  CG1 ILE A 227      11.879  17.956  -6.797  1.00  0.00           C  
ATOM   3517  CG2 ILE A 227      14.078  17.410  -7.958  1.00  0.00           C  
ATOM   3518  CD1 ILE A 227      11.170  18.525  -8.037  1.00  0.00           C  
ATOM   3519  HB  ILE A 227      13.768  19.083  -6.819  1.00  0.00           H  
ATOM   3520 HG12 ILE A 227      11.580  16.908  -6.759  1.00  0.00           H  
ATOM   3521 HG13 ILE A 227      11.440  18.489  -5.954  1.00  0.00           H  
ATOM   3522 HG21 ILE A 227      13.678  17.862  -8.865  1.00  0.00           H  
ATOM   3523 HG22 ILE A 227      15.155  17.569  -7.917  1.00  0.00           H  
ATOM   3524 HG23 ILE A 227      13.869  16.340  -7.963  1.00  0.00           H  
ATOM   3525 HD11 ILE A 227      10.094  18.380  -7.940  1.00  0.00           H  
ATOM   3526 HD12 ILE A 227      11.387  19.590  -8.123  1.00  0.00           H  
ATOM   3527 HD13 ILE A 227      11.527  18.009  -8.929  1.00  0.00           H  
ATOM   3528  H   ILE A 227      15.393  16.322  -6.518  1.00  0.00           H  
ATOM   3529  HA  ILE A 227      14.093  18.231  -4.683  1.00  0.00           H  
ATOM   3530  N   TYR A 228      12.293  16.739  -3.780  1.00 16.72           N  
ATOM   3531  CA  TYR A 228      11.271  15.853  -3.218  0.60 18.38           C  
ATOM   3532  C   TYR A 228       9.912  16.150  -3.822  1.00 17.46           C  
ATOM   3533  O   TYR A 228       9.562  17.312  -4.028  1.00 18.91           O  
ATOM   3534  CB  TYR A 228      11.214  15.976  -1.684  1.00  0.00           C  
ATOM   3535  CG  TYR A 228      12.476  15.636  -0.913  1.00  0.00           C  
ATOM   3536  CD1 TYR A 228      13.633  15.230  -1.603  1.00  0.00           C  
ATOM   3537  CD2 TYR A 228      12.489  15.706   0.491  1.00  0.00           C  
ATOM   3538  CE1 TYR A 228      14.803  14.911  -0.893  1.00  0.00           C  
ATOM   3539  CE2 TYR A 228      13.659  15.390   1.202  1.00  0.00           C  
ATOM   3540  CZ  TYR A 228      14.818  14.994   0.510  1.00  0.00           C  
ATOM   3541  OH  TYR A 228      15.957  14.688   1.198  1.00  0.00           O  
ATOM   3542  HB2 TYR A 228      10.974  17.003  -1.410  1.00  0.00           H  
ATOM   3543  HB3 TYR A 228      10.447  15.307  -1.294  1.00  0.00           H  
ATOM   3544  HD1 TYR A 228      13.623  15.162  -2.681  1.00  0.00           H  
ATOM   3545  HD2 TYR A 228      11.599  16.004   1.025  1.00  0.00           H  
ATOM   3546  HE1 TYR A 228      15.691  14.602  -1.425  1.00  0.00           H  
ATOM   3547  HE2 TYR A 228      13.668  15.450   2.281  1.00  0.00           H  
ATOM   3548  HH  TYR A 228      15.802  14.794   2.139  1.00  0.00           H  
ATOM   3549  H   TYR A 228      12.493  17.612  -3.312  1.00  0.00           H  
ATOM   3550  HA  TYR A 228      11.537  14.826  -3.468  0.60  0.00           H  
ATOM   3551  N   PHE A 229       9.162  15.103  -4.134  1.00 19.02           N  
ATOM   3552  CA  PHE A 229       7.841  15.255  -4.767  1.00 24.67           C  
ATOM   3553  C   PHE A 229       6.773  14.362  -4.132  1.00 30.80           C  
ATOM   3554  O   PHE A 229       7.059  13.532  -3.261  1.00 23.90           O  
ATOM   3555  OXT PHE A 229       5.600  14.432  -4.518  1.00 30.80           O1-
ATOM   3556  CB  PHE A 229       7.928  14.934  -6.271  1.00  0.00           C  
ATOM   3557  CG  PHE A 229       6.667  15.189  -7.066  1.00  0.00           C  
ATOM   3558  CD1 PHE A 229       5.692  16.071  -6.568  1.00  0.00           C  
ATOM   3559  CD2 PHE A 229       6.469  14.547  -8.300  1.00  0.00           C  
ATOM   3560  CE1 PHE A 229       4.521  16.315  -7.307  1.00  0.00           C  
ATOM   3561  CE2 PHE A 229       5.298  14.790  -9.040  1.00  0.00           C  
ATOM   3562  CZ  PHE A 229       4.324  15.675  -8.543  1.00  0.00           C  
ATOM   3563  HB2 PHE A 229       8.708  15.542  -6.728  1.00  0.00           H  
ATOM   3564  HB3 PHE A 229       8.167  13.878  -6.404  1.00  0.00           H  
ATOM   3565  HD1 PHE A 229       5.841  16.561  -5.617  1.00  0.00           H  
ATOM   3566  HD2 PHE A 229       7.216  13.866  -8.681  1.00  0.00           H  
ATOM   3567  HE1 PHE A 229       3.774  16.994  -6.926  1.00  0.00           H  
ATOM   3568  HE2 PHE A 229       5.147  14.299  -9.989  1.00  0.00           H  
ATOM   3569  HZ  PHE A 229       3.424  15.862  -9.110  1.00  0.00           H  
ATOM   3570  H   PHE A 229       9.492  14.169  -3.938  1.00  0.00           H  
ATOM   3571  HA  PHE A 229       7.527  16.293  -4.657  1.00  0.00           H  
TER    3572      PHE A 229
HETATM 3573 ZN    ZN Z 500      11.838  35.705  -6.897  1.00 20.23          Zn2+
HETATM 3574  N1  UNK Z 999      17.891  42.205  -1.511  1.00  0.00           N  
HETATM 3575  C1  UNK Z 999      17.763  41.636  -0.317  1.00  0.00           C  
HETATM 3576  N2  UNK Z 999      16.707  40.946   0.134  1.00  0.00           N  
HETATM 3577  C2  UNK Z 999      15.703  40.885  -0.744  1.00  0.00           C  
HETATM 3578  N3  UNK Z 999      15.695  41.429  -1.973  1.00  0.00           N  
HETATM 3579  C3  UNK Z 999      16.821  42.060  -2.294  1.00  0.00           C  
HETATM 3580  C4  UNK Z 999      13.537  39.172  -2.234  1.00  0.00           C  
HETATM 3581  C5  UNK Z 999      13.712  37.796  -2.085  1.00  0.00           C  
HETATM 3582  C6  UNK Z 999      13.929  37.001  -3.205  1.00  0.00           C  
HETATM 3583  C7  UNK Z 999      13.954  37.583  -4.477  1.00  0.00           C  
HETATM 3584  C8  UNK Z 999      13.794  38.962  -4.622  1.00  0.00           C  
HETATM 3585  C9  UNK Z 999      13.570  39.752  -3.503  1.00  0.00           C  
HETATM 3586  S1  UNK Z 999      14.181  36.611  -5.964  1.00  0.00           S  
HETATM 3587  O1  UNK Z 999      13.356  37.273  -6.971  1.00  0.00           O  
HETATM 3588  O2  UNK Z 999      15.616  36.540  -6.197  1.00  0.00           O  
HETATM 3589  N4  UNK Z 999      13.511  35.259  -5.594  1.00  0.00           N1-
HETATM 3590  N5  UNK Z 999      16.820  42.577  -3.576  1.00  0.00           N  
HETATM 3591  N6  UNK Z 999      18.858  41.832   0.500  1.00  0.00           N  
HETATM 3592  C10 UNK Z 999      13.344  40.055  -1.012  1.00  0.00           C  
HETATM 3593  N7  UNK Z 999      14.599  40.190  -0.273  1.00  0.00           N  
HETATM 3594  C11 UNK Z 999      19.107  40.962   1.652  1.00  0.00           C  
HETATM 3595  C12 UNK Z 999      20.216  41.466   2.599  1.00  0.00           C  
HETATM 3596  C13 UNK Z 999      20.571  40.428   3.688  1.00  0.00           C  
HETATM 3597  O3  UNK Z 999      19.481  40.167   4.560  1.00  0.00           O  
HETATM 3598  O4  UNK Z 999      21.393  41.766   1.868  1.00  0.00           O  
HETATM 3599  C14 UNK Z 999      17.703  43.393  -4.298  1.00  0.00           C  
HETATM 3600  C15 UNK Z 999      17.191  44.051  -5.418  1.00  0.00           C  
HETATM 3601  C16 UNK Z 999      17.999  44.914  -6.154  1.00  0.00           C  
HETATM 3602  C17 UNK Z 999      19.324  45.103  -5.785  1.00  0.00           C  
HETATM 3603  C18 UNK Z 999      19.854  44.442  -4.682  1.00  0.00           C  
HETATM 3604  C19 UNK Z 999      19.045  43.583  -3.943  1.00  0.00           C  
HETATM 3605  O5  UNK Z 999      20.115  45.937  -6.518  1.00  0.00           O  
HETATM 3606  H1  UNK Z 999      13.694  37.348  -1.102  1.00  0.00           H  
HETATM 3607  H2  UNK Z 999      14.065  35.937  -3.081  1.00  0.00           H  
HETATM 3608  H3  UNK Z 999      13.815  39.417  -5.602  1.00  0.00           H  
HETATM 3609  H4  UNK Z 999      13.450  40.820  -3.618  1.00  0.00           H  
HETATM 3610  H5  UNK Z 999      14.140  34.655  -5.044  1.00  0.00           H  
HETATM 3611  H6  UNK Z 999      15.921  42.402  -3.988  1.00  0.00           H  
HETATM 3612  H7  UNK Z 999      19.620  42.230  -0.034  1.00  0.00           H  
HETATM 3613  H8  UNK Z 999      12.974  41.038  -1.311  1.00  0.00           H  
HETATM 3614  H9  UNK Z 999      12.575  39.622  -0.370  1.00  0.00           H  
HETATM 3615  H10 UNK Z 999      14.666  39.897   0.685  1.00  0.00           H  
HETATM 3616  H11 UNK Z 999      18.184  40.847   2.224  1.00  0.00           H  
HETATM 3617  H12 UNK Z 999      19.327  39.953   1.299  1.00  0.00           H  
HETATM 3618  H13 UNK Z 999      19.864  42.376   3.090  1.00  0.00           H  
HETATM 3619  H14 UNK Z 999      20.905  39.496   3.228  1.00  0.00           H  
HETATM 3620  H15 UNK Z 999      21.412  40.790   4.281  1.00  0.00           H  
HETATM 3621  H16 UNK Z 999      19.356  40.929   5.139  1.00  0.00           H  
HETATM 3622  H17 UNK Z 999      21.213  42.513   1.273  1.00  0.00           H  
HETATM 3623  H18 UNK Z 999      16.161  43.923  -5.717  1.00  0.00           H  
HETATM 3624  H19 UNK Z 999      17.602  45.439  -7.007  1.00  0.00           H  
HETATM 3625  H20 UNK Z 999      20.884  44.588  -4.396  1.00  0.00           H  
HETATM 3626  H21 UNK Z 999      19.478  43.088  -3.089  1.00  0.00           H  
HETATM 3627  H22 UNK Z 999      21.049  45.825  -6.270  1.00  0.00           H  
CONECT 3574 3575 3579
CONECT 3574 3579
CONECT 3575 3574 3576 3591
CONECT 3575 3576
CONECT 3576 3575 3577
CONECT 3576 3575
CONECT 3577 3576 3578 3593
CONECT 3577 3578
CONECT 3578 3577 3579
CONECT 3578 3577
CONECT 3579 3574 3578 3590
CONECT 3579 3574
CONECT 3580 3585 3581 3592
CONECT 3580 3581
CONECT 3581 3580 3582 3606
CONECT 3581 3580
CONECT 3582 3581 3583 3607
CONECT 3582 3583
CONECT 3583 3582 3584 3586
CONECT 3583 3582
CONECT 3584 3583 3585 3608
CONECT 3584 3585
CONECT 3585 3580 3584 3609
CONECT 3585 3584
CONECT 3586 3583 3587 3588 3589
CONECT 3586 3587 3588
CONECT 3587 3586
CONECT 3587 3586
CONECT 3588 3586
CONECT 3588 3586
CONECT 3589 3586 3610
CONECT 3590 3579 3599 3611
CONECT 3591 3575 3594 3612
CONECT 3592 3580 3593 3613 3614
CONECT 3593 3577 3592 3615
CONECT 3594 3591 3595 3616 3617
CONECT 3595 3594 3596 3598 3618
CONECT 3596 3595 3597 3619 3620
CONECT 3597 3596 3621
CONECT 3598 3595 3622
CONECT 3599 3590 3604 3600
CONECT 3599 3600
CONECT 3600 3599 3601 3623
CONECT 3600 3599
CONECT 3601 3600 3602 3624
CONECT 3601 3602
CONECT 3602 3601 3603 3605
CONECT 3602 3601
CONECT 3603 3602 3604 3625
CONECT 3603 3604
CONECT 3604 3599 3603 3626
CONECT 3604 3603
CONECT 3605 3602 3627
CONECT 3606 3581
CONECT 3607 3582
CONECT 3608 3584
CONECT 3609 3585
CONECT 3610 3589
CONECT 3611 3590
CONECT 3612 3591
CONECT 3613 3592
CONECT 3614 3592
CONECT 3615 3593
CONECT 3616 3594
CONECT 3617 3594
CONECT 3618 3595
CONECT 3619 3596
CONECT 3620 3596
CONECT 3621 3597
CONECT 3622 3598
CONECT 3623 3600
CONECT 3624 3601
CONECT 3625 3603
CONECT 3626 3604
CONECT 3627 3605
CONECT 3573 1423 1460 1732
END   
