# Supplementary material for: Novel 1,3,5-Triazinyl Aminobenzenesulfonamides Incorporating Aminoalcohol, Aminochalcone and Aminostilbene Structural Motifs as Potent Anti-VRE Agents, and Carbonic Anhydrases I, II, VII, IX, and XII Inhibitors
Source: Int J Mol Sci. 2021 Dec 26;23(1):231. doi: 10.3390/ijms23010231 (PMC8745223; doi:10.3390/ijms23010231)
Supplement: Supplementary file 1 [file ijms-23-00231-s001.zip › Suppl. inf. ADMET.out]

       QikProp v5.8 (rel 12) - Properties Predictions for
               ligand 21                       

 Primary Metabolites & Reactive FGs:
 > Metabolism likely: benzylic-like H -> alcohol
 > Metabolism likely: aromatic OH oxidation
 > Reactive FG: acceptor carbonyl or derivative

 Principal Descriptors:                             (Range 95% of Drugs)
     Solute        Molecular Weight      =   607.686  ( 130.0 / 725.0) 
     Solute        Dipole Moment (D)     =     4.980  (   1.0 /  12.5) 
     Solute        Total        SASA     =  1013.302  ( 300.0 /1000.0)*
     Solute        Hydrophobic  SASA     =    78.676  (   0.0 / 750.0) 
     Solute        Hydrophilic  SASA     =   314.234  (   7.0 / 330.0) 
     Solute        Carbon Pi    SASA     =   618.638  (   0.0 / 450.0)*
     Solute        Weakly Polar SASA     =     1.754  (   0.0 / 175.0) 
     Solute        Molecular Volume (A^3)=  1821.275  ( 500.0 /2000.0) 
     Solute        vdW Polar SA (PSA)    =   176.940  (   7.0 / 200.0) 
     Solute        No. of Rotatable Bonds=    15.000  (   0.0 /  15.0) 
     Solute as Donor -    Hydrogen Bonds =     6.000  (   0.0 /   6.0) 
     Solute as Acceptor - Hydrogen Bonds =    11.750  (   2.0 /  20.0) 
     Solute Globularity   (Sphere = 1)   =     0.712  (  0.75 /  0.95)*
     Solute Ionization Potential (eV)    =     8.508  (   7.9 /  10.5) 
     Solute Electron Affinity    (eV)    =     0.927  (  -0.9 /   1.7) 
 Predictions for Properties:
   QP Polarizability (Angstroms^3)       =    63.010M (  13.0 /  70.0) 
   QP log P  for     hexadecane/gas      =    23.970M (   4.0 /  18.0)*
   QP log P  for     octanol/gas         =    37.271M (   8.0 /  35.0)*
   QP log P  for     water/gas           =    25.556M (   4.0 /  45.0) 
   QP log P  for     octanol/water       =     3.472  (  -2.0 /   6.5) 
   QP log S  for   aqueous solubility    =    -7.262  (  -6.5 /   0.5)*
   QP log S - conformation independent   =    -8.252  (  -6.5 /   0.5) 
   QP log K hsa Serum Protein Binding    =     0.248  (  -1.5 /   1.5) 
   QP log BB for     brain/blood         =    -4.471  (  -3.0 /   1.2)*
   No. of Primary Metabolites            =         2  (   1.0 /   8.0) 
   Predicted CNS Activity (-- to ++)     =      -- 
   HERG K+ Channel Blockage: log IC50    =    -9.146  (concern below -5)
   Apparent Caco-2 Permeability (nm/sec) =        10  (<25 poor, >500 great)
   Apparent MDCK   Permeability (nm/sec) =         3M (<25 poor, >500 great)
   QP log Kp for skin permeability       =    -3.691M (Kp in cm/hr)
   Jm, max transdermal transport rate    =     0.000M (micrograms/cm^2-hr)
   Lipinski Rule of 5 Violations         =         3  (maximum is 4)
   Jorgensen Rule of 3 Violations        =         2  (maximum is 3)
   % Human Oral Absorption in GI (+-20%) =        27  (<25% is poor)
   Qual. Model for Human Oral Absorption =       low  (>80% is high)

       A * indicates a violation of the 95% range. # stars =  7
      An M indicates MW is outside training range.


       5 of   1712 molecules most similar to ligand 21:
          Name                           Similarity(%)
Difebarbamate                                 70.05
Olmesartan                                    65.91
Indinavir                                     63.43
Meproscillarin                                62.98
Pentaerythritol                               62.20

    QP Breakdown (< for descriptor over training max)
                log Po/w                    -log S
 H-bond Donor        -1.799    H-bond Donor        -2.410 
 H-bond Acceptor     -5.722    H-bond Acceptor     -6.152 
 Volume              11.882    SASA                19.202 
 Ac x Dn^.5/SASA      1.260    Ac x Dn^.5/SASA      2.839 
 FISA                -2.175    Rotor Bonds         -2.442<
 Non-con amines       0.000    N Protonation        0.000 
 Non-con amides       0.000    Non-con amides       0.000 
 WPSA & PISA          0.731    WPSA                 0.008 
 Constant            -0.705    Constant            -3.783 
 Total                3.472    Total                7.262


                log BB                    log PMDCK
 Hydrophilic SASA    -4.135<   Hydrophilic SASA    -3.221<
 WPSA                 0.004    WPSA                 0.010 
 Rotor Bonds         -0.904<                        0.000 
 N Protonation        0.000    Non-con amines       0.000 
 FOSA                 0.000    COOH/SO3H acids      0.000 
 Constant             0.564    Constant             3.771
 Total               -4.471    Total                0.560


       QikProp v5.8 (rel 12) - Properties Predictions for
               ligand 9 S-enantiomer                    

 Primary Metabolites & Reactive FGs:
 > Metabolism likely: benzylic-like H -> alcohol
 > Metabolism likely: primary alcohol -> acid
 > Metabolism likely: secondary alcohol -> ketone
 > Metabolism likely: aromatic OH oxidation

 Principal Descriptors:                             (Range 95% of Drugs)
     Solute        Molecular Weight      =   461.495  ( 130.0 / 725.0) 
     Solute        Dipole Moment (D)     =     6.444  (   1.0 /  12.5) 
     Solute        Total        SASA     =   781.358  ( 300.0 /1000.0) 
     Solute        Hydrophobic  SASA     =   145.371  (   0.0 / 750.0) 
     Solute        Hydrophilic  SASA     =   341.604  (   7.0 / 330.0)*
     Solute        Carbon Pi    SASA     =   292.884  (   0.0 / 450.0) 
     Solute        Weakly Polar SASA     =     1.500  (   0.0 / 175.0) 
     Solute        Molecular Volume (A^3)=  1358.930  ( 500.0 /2000.0) 
     Solute        vdW Polar SA (PSA)    =   192.647  (   7.0 / 200.0) 
     Solute        No. of Rotatable Bonds=    14.000  (   0.0 /  15.0) 
     Solute as Donor -    Hydrogen Bonds =     8.000  (   0.0 /   6.0)*
     Solute as Acceptor - Hydrogen Bonds =    13.150  (   2.0 /  20.0) 
     Solute Globularity   (Sphere = 1)   =     0.759  (  0.75 /  0.95) 
     Solute Ionization Potential (eV)    =     8.204  (   7.9 /  10.5) 
     Solute Electron Affinity    (eV)    =     0.425  (  -0.9 /   1.7) 
 Predictions for Properties:
   QP Polarizability (Angstroms^3)       =    42.038M (  13.0 /  70.0) 
   QP log P  for     hexadecane/gas      =    17.382M (   4.0 /  18.0) 
   QP log P  for     octanol/gas         =    33.618M (   8.0 /  35.0) 
   QP log P  for     water/gas           =    27.497M (   4.0 /  45.0) 
   QP log P  for     octanol/water       =    -0.546  (  -2.0 /   6.5) 
   QP log S  for   aqueous solubility    =    -3.411  (  -6.5 /   0.5) 
   QP log S - conformation independent   =    -4.182  (  -6.5 /   0.5) 
   QP log K hsa Serum Protein Binding    =    -0.963  (  -1.5 /   1.5) 
   QP log BB for     brain/blood         =    -4.226  (  -3.0 /   1.2)*
   No. of Primary Metabolites            =         4  (   1.0 /   8.0) 
   Predicted CNS Activity (-- to ++)     =      -- 
   HERG K+ Channel Blockage: log IC50    =    -6.823  (concern below -5)
   Apparent Caco-2 Permeability (nm/sec) =         5  (<25 poor, >500 great)
   Apparent MDCK   Permeability (nm/sec) =         1M (<25 poor, >500 great)
   QP log Kp for skin permeability       =    -5.439  (Kp in cm/hr)
   Jm, max transdermal transport rate    =     0.001  (micrograms/cm^2-hr)
   Lipinski Rule of 5 Violations         =         2  (maximum is 4)
   Jorgensen Rule of 3 Violations        =         1  (maximum is 3)
   % Human Oral Absorption in GI (+-20%) =        11  (<25% is poor)
   Qual. Model for Human Oral Absorption =    Medium  (>80% is high)

       A * indicates a violation of the 95% range. # stars =  3
      An M indicates MW is outside training range.


       5 of   1712 molecules most similar to ligand 9 S-enantiomer :
          Name                           Similarity(%)
Aminopterin                                   75.64
Methotrexate                                  73.05
Mopidamol                                     71.82
Glucametacin                                  68.62
Dipyridamole                                  66.02

    QP Breakdown (< for descriptor over training max)
                log Po/w                    -log S
 H-bond Donor        -2.399    H-bond Donor        -3.213 
 H-bond Acceptor     -6.404    H-bond Acceptor     -6.885 
 Volume               8.866    SASA                14.807 
 Ac x Dn^.5/SASA      2.112    Ac x Dn^.5/SASA      4.758 
 FISA                -2.364    Rotor Bonds         -2.279 
 Non-con amines       0.000    N Protonation        0.000 
 Non-con amides       0.000    Non-con amides       0.000 
 WPSA & PISA          0.349    WPSA                 0.007 
 Constant            -0.705    Constant            -3.783 
 Total               -0.546    Total                3.411


                log BB                    log PMDCK
 Hydrophilic SASA    -3.950<   Hydrophilic SASA    -3.501<
 WPSA                 0.004    WPSA                 0.008 
 Rotor Bonds         -0.844                         0.000 
 N Protonation        0.000    Non-con amines       0.000 
 FOSA                 0.000    COOH/SO3H acids      0.000 
 Constant             0.564    Constant             3.771
 Total               -4.226    Total                0.278


       QikProp v5.8 (rel 12) - Properties Predictions for
               ligand 25                       

 Primary Metabolites & Reactive FGs:
 > Metabolism likely: benzylic-like H -> alcohol
 > Reactive FG: acceptor carbonyl or derivative
 > Metabolism likely: aromatic OH oxidation
 > Metabolism likely: primary alcohol -> acid

 Principal Descriptors:                             (Range 95% of Drugs)
     Solute        Molecular Weight      =   589.668  ( 130.0 / 725.0) 
     Solute        Dipole Moment (D)     =    11.007  (   1.0 /  12.5) 
     Solute        Total        SASA     =  1000.494  ( 300.0 /1000.0)*
     Solute        Hydrophobic  SASA     =   238.435  (   0.0 / 750.0) 
     Solute        Hydrophilic  SASA     =   328.905  (   7.0 / 330.0) 
     Solute        Carbon Pi    SASA     =   431.580  (   0.0 / 450.0) 
     Solute        Weakly Polar SASA     =     1.574  (   0.0 / 175.0) 
     Solute        Molecular Volume (A^3)=  1795.930  ( 500.0 /2000.0) 
     Solute        vdW Polar SA (PSA)    =   198.511  (   7.0 / 200.0) 
     Solute        No. of Rotatable Bonds=    18.000  (   0.0 /  15.0)*
     Solute as Donor -    Hydrogen Bonds =     7.000  (   0.0 /   6.0)*
     Solute as Acceptor - Hydrogen Bonds =    13.450  (   2.0 /  20.0) 
     Solute Globularity   (Sphere = 1)   =     0.714  (  0.75 /  0.95)*
     Solute Ionization Potential (eV)    =     8.543  (   7.9 /  10.5) 
     Solute Electron Affinity    (eV)    =     0.838  (  -0.9 /   1.7) 
 Predictions for Properties:
   QP Polarizability (Angstroms^3)       =    58.283M (  13.0 /  70.0) 
   QP log P  for     hexadecane/gas      =    22.703M (   4.0 /  18.0)*
   QP log P  for     octanol/gas         =    38.403M (   8.0 /  35.0)*
   QP log P  for     water/gas           =    26.830M (   4.0 /  45.0) 
   QP log P  for     octanol/water       =     2.175  (  -2.0 /   6.5) 
   QP log S  for   aqueous solubility    =    -5.955  (  -6.5 /   0.5) 
   QP log S - conformation independent   =    -6.834  (  -6.5 /   0.5) 
   QP log K hsa Serum Protein Binding    =    -0.282  (  -1.5 /   1.5) 
   QP log BB for     brain/blood         =    -4.817  (  -3.0 /   1.2)*
   No. of Primary Metabolites            =         3  (   1.0 /   8.0) 
   Predicted CNS Activity (-- to ++)     =      -- 
   HERG K+ Channel Blockage: log IC50    =    -8.215  (concern below -5)
   Apparent Caco-2 Permeability (nm/sec) =         7  (<25 poor, >500 great)
   Apparent MDCK   Permeability (nm/sec) =         2M (<25 poor, >500 great)
   QP log Kp for skin permeability       =    -4.333  (Kp in cm/hr)
   Jm, max transdermal transport rate    =     0.000  (micrograms/cm^2-hr)
   Lipinski Rule of 5 Violations         =         3  (maximum is 4)
   Jorgensen Rule of 3 Violations        =         2  (maximum is 3)
   % Human Oral Absorption in GI (+-20%) =        17  (<25% is poor)
   Qual. Model for Human Oral Absorption =       low  (>80% is high)

       A * indicates a violation of the 95% range. # stars =  7
      An M indicates MW is outside training range.


       5 of   1712 molecules most similar to ligand 25  :
          Name                           Similarity(%)
Niceritrol                                    70.49
Difebarbamate                                 69.59
Thiamine                                      69.10
Dipyridamole                                  64.60
Sulfamazone                                   64.15

    QP Breakdown (< for descriptor over training max)
                log Po/w                    -log S
 H-bond Donor        -2.099    H-bond Donor        -2.811 
 H-bond Acceptor     -6.550    H-bond Acceptor     -7.042 
 Volume              11.717    SASA                18.959 
 Ac x Dn^.5/SASA      1.578    Ac x Dn^.5/SASA      3.555 
 FISA                -2.276    Rotor Bonds         -2.930<
 Non-con amines       0.000    N Protonation        0.000 
 Non-con amides       0.000    Non-con amides       0.000 
 WPSA & PISA          0.511    WPSA                 0.007 
 Constant            -0.705    Constant            -3.783 
 Total                2.175    Total                5.955


                log BB                    log PMDCK
 Hydrophilic SASA    -4.299<   Hydrophilic SASA    -3.371<
 WPSA                 0.004    WPSA                 0.009 
 Rotor Bonds         -1.085<                        0.000 
 N Protonation        0.000    Non-con amines       0.000 
 FOSA                 0.000    COOH/SO3H acids      0.000 
 Constant             0.564    Constant             3.771
 Total               -4.817    Total                0.408


       QikProp v5.8 (rel 12) - Properties Predictions for
               ligand 32                       

 Primary Metabolites & Reactive FGs:
 > Metabolism likely: benzylic-like H -> alcohol
 > Metabolism likely: aromatic OH oxidation

 Principal Descriptors:                             (Range 95% of Drugs)
     Solute        Molecular Weight      =   579.675  ( 130.0 / 725.0) 
     Solute        Dipole Moment (D)     =     8.028  (   1.0 /  12.5) 
     Solute        Total        SASA     =  1002.218  ( 300.0 /1000.0)*
     Solute        Hydrophobic  SASA     =    98.659  (   0.0 / 750.0) 
     Solute        Hydrophilic  SASA     =   242.706  (   7.0 / 330.0) 
     Solute        Carbon Pi    SASA     =   659.310  (   0.0 / 450.0)*
     Solute        Weakly Polar SASA     =     1.544  (   0.0 / 175.0) 
     Solute        Molecular Volume (A^3)=  1781.056  ( 500.0 /2000.0) 
     Solute        vdW Polar SA (PSA)    =   147.397  (   7.0 / 200.0) 
     Solute        No. of Rotatable Bonds=    14.000  (   0.0 /  15.0) 
     Solute as Donor -    Hydrogen Bonds =     6.000  (   0.0 /   6.0) 
     Solute as Acceptor - Hydrogen Bonds =     9.750  (   2.0 /  20.0) 
     Solute Globularity   (Sphere = 1)   =     0.709  (  0.75 /  0.95)*
     Solute Ionization Potential (eV)    =     8.172  (   7.9 /  10.5) 
     Solute Electron Affinity    (eV)    =     0.579  (  -0.9 /   1.7) 
 Predictions for Properties:
   QP Polarizability (Angstroms^3)       =    62.431M (  13.0 /  70.0) 
   QP log P  for     hexadecane/gas      =    23.414M (   4.0 /  18.0)*
   QP log P  for     octanol/gas         =    36.010M (   8.0 /  35.0)*
   QP log P  for     water/gas           =    23.570M (   4.0 /  45.0) 
   QP log P  for     octanol/water       =     4.522  (  -2.0 /   6.5) 
   QP log S  for   aqueous solubility    =    -7.804  (  -6.5 /   0.5)*
   QP log S - conformation independent   =    -8.434  (  -6.5 /   0.5) 
   QP log K hsa Serum Protein Binding    =     0.510  (  -1.5 /   1.5) 
   QP log BB for     brain/blood         =    -3.495  (  -3.0 /   1.2)*
   No. of Primary Metabolites            =         2  (   1.0 /   8.0) 
   Predicted CNS Activity (-- to ++)     =      -- 
   HERG K+ Channel Blockage: log IC50    =    -9.385  (concern below -5)
   Apparent Caco-2 Permeability (nm/sec) =        49  (<25 poor, >500 great)
   Apparent MDCK   Permeability (nm/sec) =        19M (<25 poor, >500 great)
   QP log Kp for skin permeability       =    -2.326  (Kp in cm/hr)
   Jm, max transdermal transport rate    =     0.000  (micrograms/cm^2-hr)
   Lipinski Rule of 5 Violations         =         2  (maximum is 4)
   Jorgensen Rule of 3 Violations        =         1  (maximum is 3)
   % Human Oral Absorption in GI (+-20%) =        58  (<25% is poor)
   Qual. Model for Human Oral Absorption =       low  (>80% is high)

       A * indicates a violation of the 95% range. # stars =  7
      An M indicates MW is outside training range.


       5 of   1712 molecules most similar to ligand 32:
          Name                           Similarity(%)
Difebarbamate                                 70.30
Olmesartan                                    68.83
Nelfinavir                                    66.40
Hepronicate                                   65.11
Pranlukast                                    64.44

    QP Breakdown (< for descriptor over training max)
                log Po/w                    -log S
 H-bond Donor        -1.799    H-bond Donor        -2.410 
 H-bond Acceptor     -4.748    H-bond Acceptor     -5.105 
 Volume              11.620    SASA                18.992 
 Ac x Dn^.5/SASA      1.057    Ac x Dn^.5/SASA      2.382 
 FISA                -1.680    Rotor Bonds         -2.279 
 Non-con amines       0.000    N Protonation        0.000 
 Non-con amides       0.000    Non-con amides       0.000 
 WPSA & PISA          0.778    WPSA                 0.007 
 Constant            -0.705    Constant            -3.783 
 Total                4.522    Total                7.804


                log BB                    log PMDCK
 Hydrophilic SASA    -3.219    Hydrophilic SASA    -2.488 
 WPSA                 0.004    WPSA                 0.008 
 Rotor Bonds         -0.844                         0.000 
 N Protonation        0.000    Non-con amines       0.000 
 FOSA                 0.000    COOH/SO3H acids      0.000 
 Constant             0.564    Constant             3.771
 Total               -3.495    Total                1.292


       QikProp v5.8 (rel 12) - Properties Predictions for
               ligand 9 R-enantiomer                   

 Primary Metabolites & Reactive FGs:
 > Metabolism likely: benzylic-like H -> alcohol
 > Metabolism likely: primary alcohol -> acid
 > Metabolism likely: secondary alcohol -> ketone
 > Metabolism likely: aromatic OH oxidation

 Principal Descriptors:                             (Range 95% of Drugs)
     Solute        Molecular Weight      =   461.495  ( 130.0 / 725.0) 
     Solute        Dipole Moment (D)     =     7.340  (   1.0 /  12.5) 
     Solute        Total        SASA     =   783.163  ( 300.0 /1000.0) 
     Solute        Hydrophobic  SASA     =   119.048  (   0.0 / 750.0) 
     Solute        Hydrophilic  SASA     =   361.374  (   7.0 / 330.0)*
     Solute        Carbon Pi    SASA     =   301.272  (   0.0 / 450.0) 
     Solute        Weakly Polar SASA     =     1.469  (   0.0 / 175.0) 
     Solute        Molecular Volume (A^3)=  1359.966  ( 500.0 /2000.0) 
     Solute        vdW Polar SA (PSA)    =   194.964  (   7.0 / 200.0) 
     Solute        No. of Rotatable Bonds=    14.000  (   0.0 /  15.0) 
     Solute as Donor -    Hydrogen Bonds =     8.000  (   0.0 /   6.0)*
     Solute as Acceptor - Hydrogen Bonds =    13.150  (   2.0 /  20.0) 
     Solute Globularity   (Sphere = 1)   =     0.758  (  0.75 /  0.95) 
     Solute Ionization Potential (eV)    =     8.329  (   7.9 /  10.5) 
     Solute Electron Affinity    (eV)    =     0.711  (  -0.9 /   1.7) 
 Predictions for Properties:
   QP Polarizability (Angstroms^3)       =    42.160M (  13.0 /  70.0) 
   QP log P  for     hexadecane/gas      =    17.598M (   4.0 /  18.0) 
   QP log P  for     octanol/gas         =    33.890M (   8.0 /  35.0) 
   QP log P  for     water/gas           =    27.693M (   4.0 /  45.0) 
   QP log P  for     octanol/water       =    -0.672  (  -2.0 /   6.5) 
   QP log S  for   aqueous solubility    =    -3.434  (  -6.5 /   0.5) 
   QP log S - conformation independent   =    -4.182  (  -6.5 /   0.5) 
   QP log K hsa Serum Protein Binding    =    -0.965  (  -1.5 /   1.5) 
   QP log BB for     brain/blood         =    -4.470  (  -3.0 /   1.2)*
   No. of Primary Metabolites            =         4  (   1.0 /   8.0) 
   Predicted CNS Activity (-- to ++)     =      -- 
   HERG K+ Channel Blockage: log IC50    =    -6.885  (concern below -5)
   Apparent Caco-2 Permeability (nm/sec) =         3  (<25 poor, >500 great)
   Apparent MDCK   Permeability (nm/sec) =         1M (<25 poor, >500 great)
   QP log Kp for skin permeability       =    -5.774  (Kp in cm/hr)
   Jm, max transdermal transport rate    =     0.000  (micrograms/cm^2-hr)
   Lipinski Rule of 5 Violations         =         2  (maximum is 4)
   Jorgensen Rule of 3 Violations        =         1  (maximum is 3)
   % Human Oral Absorption in GI (+-20%) =         7  (<25% is poor)
   Qual. Model for Human Oral Absorption =       low  (>80% is high)

       A * indicates a violation of the 95% range. # stars =  3
      An M indicates MW is outside training range.


       5 of   1712 molecules most similar to ligand 9 R-enantiomer:
          Name                           Similarity(%)
Aminopterin                                   75.26
Methotrexate                                  72.68
Mopidamol                                     71.44
Glucametacin                                  68.24
Dipyridamole                                  65.65

    QP Breakdown (< for descriptor over training max)
                log Po/w                    -log S
 H-bond Donor        -2.399    H-bond Donor        -3.213 
 H-bond Acceptor     -6.404    H-bond Acceptor     -6.885 
 Volume               8.872    SASA                14.841 
 Ac x Dn^.5/SASA      2.107    Ac x Dn^.5/SASA      4.747 
 FISA                -2.501    Rotor Bonds         -2.279 
 Non-con amines       0.000    N Protonation        0.000 
 Non-con amides       0.000    Non-con amides       0.000 
 WPSA & PISA          0.358    WPSA                 0.006 
 Constant            -0.705    Constant            -3.783 
 Total               -0.672    Total                3.434


                log BB                    log PMDCK
 Hydrophilic SASA    -4.193<   Hydrophilic SASA    -3.704<
 WPSA                 0.004    WPSA                 0.008 
 Rotor Bonds         -0.844                         0.000 
 N Protonation        0.000    Non-con amines       0.000 
 FOSA                 0.000    COOH/SO3H acids      0.000 
 Constant             0.564    Constant             3.771
 Total               -4.470    Total                0.075


       QikProp v5.8 (rel 12) - Properties Predictions for
               ligand 7                       

 Primary Metabolites & Reactive FGs:
 > Reactive FG: NAS substrate
 > Metabolism likely: benzylic-like H -> alcohol
 > Metabolism likely: benzylic-like H -> alcohol

 Principal Descriptors:                             (Range 95% of Drugs)
     Solute        Molecular Weight      =   483.947  ( 130.0 / 725.0) 
     Solute        Dipole Moment (D)     =     4.682  (   1.0 /  12.5) 
     Solute        Total        SASA     =   760.328  ( 300.0 /1000.0) 
     Solute        Hydrophobic  SASA     =    77.271  (   0.0 / 750.0) 
     Solute        Hydrophilic  SASA     =   342.656  (   7.0 / 330.0)*
     Solute        Carbon Pi    SASA     =   266.049  (   0.0 / 450.0) 
     Solute        Weakly Polar SASA     =    74.352  (   0.0 / 175.0) 
     Solute        Molecular Volume (A^3)=  1324.177  ( 500.0 /2000.0) 
     Solute        vdW Polar SA (PSA)    =   185.654  (   7.0 / 200.0) 
     Solute        No. of Rotatable Bonds=    10.000  (   0.0 /  15.0) 
     Solute as Donor -    Hydrogen Bonds =     6.000  (   0.0 /   6.0) 
     Solute as Acceptor - Hydrogen Bonds =    13.000  (   2.0 /  20.0) 
     Solute Globularity   (Sphere = 1)   =     0.767  (  0.75 /  0.95) 
     Solute Ionization Potential (eV)    =     9.349  (   7.9 /  10.5) 
     Solute Electron Affinity    (eV)    =     0.963  (  -0.9 /   1.7) 
 Predictions for Properties:
   QP Polarizability (Angstroms^3)       =    42.959M (  13.0 /  70.0) 
   QP log P  for     hexadecane/gas      =    16.878M (   4.0 /  18.0) 
   QP log P  for     octanol/gas         =    31.247M (   8.0 /  35.0) 
   QP log P  for     water/gas           =    25.102M (   4.0 /  45.0) 
   QP log P  for     octanol/water       =    -0.115  (  -2.0 /   6.5) 
   QP log S  for   aqueous solubility    =    -4.292  (  -6.5 /   0.5) 
   QP log S - conformation independent   =    -4.778  (  -6.5 /   0.5) 
   QP log K hsa Serum Protein Binding    =    -0.732  (  -1.5 /   1.5) 
   QP log BB for     brain/blood         =    -3.740  (  -3.0 /   1.2)*
   No. of Primary Metabolites            =         2  (   1.0 /   8.0) 
   Predicted CNS Activity (-- to ++)     =      -- 
   HERG K+ Channel Blockage: log IC50    =    -6.571  (concern below -5)
   Apparent Caco-2 Permeability (nm/sec) =         5  (<25 poor, >500 great)
   Apparent MDCK   Permeability (nm/sec) =         4M (<25 poor, >500 great)
   QP log Kp for skin permeability       =    -5.937  (Kp in cm/hr)
   Jm, max transdermal transport rate    =     0.000  (micrograms/cm^2-hr)
   Lipinski Rule of 5 Violations         =         2  (maximum is 4)
   Jorgensen Rule of 3 Violations        =         1  (maximum is 3)
   % Human Oral Absorption in GI (+-20%) =        14  (<25% is poor)
   Qual. Model for Human Oral Absorption =    Medium  (>80% is high)

       A * indicates a violation of the 95% range. # stars =  2
      An M indicates MW is outside training range.


       5 of   1712 molecules most similar to ligand 7:
          Name                           Similarity(%)
Methotrexate                                  76.60
Aminopterin                                   76.18
Reproterol                                    68.70
Cefixime                                      68.01
Famotidine                                    67.12

    QP Breakdown (< for descriptor over training max)
                log Po/w                    -log S
 H-bond Donor        -1.799    H-bond Donor        -2.410 
 H-bond Acceptor     -6.331    H-bond Acceptor     -6.807 
 Volume               8.639    SASA                14.408 
 Ac x Dn^.5/SASA      1.858    Ac x Dn^.5/SASA      4.186 
 FISA                -2.372    Rotor Bonds         -1.628 
 Non-con amines       0.000    N Protonation        0.000 
 Non-con amides       0.000    Non-con amides       0.000 
 WPSA & PISA          0.595    WPSA                 0.324 
 Constant            -0.705    Constant            -3.783 
 Total               -0.115    Total                4.292


                log BB                    log PMDCK
 Hydrophilic SASA    -3.883<   Hydrophilic SASA    -3.512<
 WPSA                 0.182    WPSA                 0.407 
 Rotor Bonds         -0.603                         0.000 
 N Protonation        0.000    Non-con amines       0.000 
 FOSA                 0.000    COOH/SO3H acids      0.000 
 Constant             0.564    Constant             3.771
 Total               -3.740    Total                0.666


       QikProp v5.8 (rel 12) - Properties Predictions for
              ligand 26                                      

 Primary Metabolites & Reactive FGs:
 > Reactive FG: acceptor carbonyl or derivative
 > Metabolism likely: benzylic-like H -> alcohol
 > Metabolism likely: aromatic OH oxidation
 > Metabolism likely: aromatic OH oxidation

 Principal Descriptors:                             (Range 95% of Drugs)
     Solute        Molecular Weight      =   623.685  ( 130.0 / 725.0) 
     Solute        Dipole Moment (D)     =     9.274  (   1.0 /  12.5) 
     Solute        Total        SASA     =   997.498  ( 300.0 /1000.0) 
     Solute        Hydrophobic  SASA     =    75.036  (   0.0 / 750.0) 
     Solute        Hydrophilic  SASA     =   373.770  (   7.0 / 330.0)*
     Solute        Carbon Pi    SASA     =   547.016  (   0.0 / 450.0)*
     Solute        Weakly Polar SASA     =     1.676  (   0.0 / 175.0) 
     Solute        Molecular Volume (A^3)=  1814.714  ( 500.0 /2000.0) 
     Solute        vdW Polar SA (PSA)    =   201.452  (   7.0 / 200.0)*
     Solute        No. of Rotatable Bonds=    16.000  (   0.0 /  15.0)*
     Solute as Donor -    Hydrogen Bonds =     7.000  (   0.0 /   6.0)*
     Solute as Acceptor - Hydrogen Bonds =    12.500  (   2.0 /  20.0) 
     Solute Globularity   (Sphere = 1)   =     0.721  (  0.75 /  0.95)*
     Solute Ionization Potential (eV)    =     8.414  (   7.9 /  10.5) 
     Solute Electron Affinity    (eV)    =     0.964  (  -0.9 /   1.7) 
 Predictions for Properties:
   QP Polarizability (Angstroms^3)       =    61.421M (  13.0 /  70.0) 
   QP log P  for     hexadecane/gas      =    23.901M (   4.0 /  18.0)*
   QP log P  for     octanol/gas         =    39.247M (   8.0 /  35.0)*
   QP log P  for     water/gas           =    27.419M (   4.0 /  45.0) 
   QP log P  for     octanol/water       =     2.478  (  -2.0 /   6.5) 
   QP log S  for   aqueous solubility    =    -6.480  (  -6.5 /   0.5) 
   QP log S - conformation independent   =    -8.177  (  -6.5 /   0.5) 
   QP log K hsa Serum Protein Binding    =     0.007  (  -1.5 /   1.5) 
   QP log BB for     brain/blood         =    -5.186M (  -3.0 /   1.2)*
   No. of Primary Metabolites            =         3  (   1.0 /   8.0) 
   Predicted CNS Activity (-- to ++)     =      -- 
   HERG K+ Channel Blockage: log IC50    =    -8.650  (concern below -5)
   Apparent Caco-2 Permeability (nm/sec) =         2  (<25 poor, >500 great)
   Apparent MDCK   Permeability (nm/sec) =         0M (<25 poor, >500 great)
   QP log Kp for skin permeability       =    -4.945M (Kp in cm/hr)
   Jm, max transdermal transport rate    =     0.000M (micrograms/cm^2-hr)
   Lipinski Rule of 5 Violations         =         3  (maximum is 4)
   Jorgensen Rule of 3 Violations        =         2  (maximum is 3)
   % Human Oral Absorption in GI (+-20%) =        11  (<25% is poor)
   Qual. Model for Human Oral Absorption =       low  (>80% is high)

       A * indicates a violation of the 95% range. # stars =  9
      An M indicates MW is outside training range.


       5 of   1712 molecules most similar to ligand 26:
          Name                           Similarity(%)
Difebarbamate                                 67.95
Thiamine                                      64.47
Nicomol                                       63.48
Nicofuranose                                  61.32
Dipyridamole                                  61.29

    QP Breakdown (< for descriptor over training max)
                log Po/w                    -log S
 H-bond Donor        -2.099    H-bond Donor        -2.811 
 H-bond Acceptor     -6.087    H-bond Acceptor     -6.545 
 Volume              11.839    SASA                18.903 
 Ac x Dn^.5/SASA      1.471    Ac x Dn^.5/SASA      3.314 
 FISA                -2.587    Rotor Bonds         -2.605<
 Non-con amines       0.000    N Protonation        0.000 
 Non-con amides       0.000    Non-con amides       0.000 
 WPSA & PISA          0.647    WPSA                 0.007 
 Constant            -0.705    Constant            -3.783 
 Total                2.478    Total                6.480


                log BB                    log PMDCK
 Hydrophilic SASA    -4.789<   Hydrophilic SASA    -3.831<
 WPSA                 0.004    WPSA                 0.009 
 Rotor Bonds         -0.964<                        0.000 
 N Protonation        0.000    Non-con amines       0.000 
 FOSA                 0.000    COOH/SO3H acids      0.000 
 Constant             0.564    Constant             3.771
 Total               -5.186    Total               -0.051
